# Supplementary material for: Parasite–gut microbiota associations in wild wood mice (Apodemus sylvaticus)
Source: Front Microbiol. 2024 Nov 18;15:1440427. doi: 10.3389/fmicb.2024.1440427 (PMC11608965; doi:10.3389/fmicb.2024.1440427)
Supplement: Supplementary file 1 [file Data_Sheet_1.zip]

Archive with 6 entries (6 files):
- 1440427_Knowles_ASV_count_table.csv
- 1440427_Knowles_Dissection_sample_metadata.CSV
- 1440427_Knowles_Longitudinal_sample_metadata.CSV
- 1440427_Knowles_Rcode.DOCX
- 1440427_Knowles_Supplementary_Methods_and_Results.DOCX
- 1440427_Knowles_ASV_taxonomy.CSV
