# Supplementary material for: Parasite–gut microbiota associations in wild wood mice (Apodemus sylvaticus)
Source: Front Microbiol. 2024 Nov 18;15:1440427. doi: 10.3389/fmicb.2024.1440427 (PMC11608965; doi:10.3389/fmicb.2024.1440427)
Supplement: Supplementary file 1 [file Data_Sheet_1.zip › 1440427_Knowles_ASV_count_table.csv]

	TACGTAGGTGGCAAGCGTTATCCGGATTTATTGGGCGTAAAGGGAACGCAGGCGGTCTTTTAAGTCTGATGTGAAAGCCTTCGGCTTAACCGGAGTAGTGCATTGGAAACTGGGAGACTTGAGTGCAGAAGAGGAGAGTGGAACTCCATGTGTAGCGGTGAAATGCGTAGATATATGGAAGAACACCAGTGGCGAAAGCGGCTCTCTGGTCTGTAACTGACGCTGAGGTTCGAAAGCGTGGGTAGCAAA	TACGTAGGTGGCAAGCGTTGTCCGGATTTATTGGGCGTAAAGCGAGTGCAGGCGGTTCAATAAGTCTGATGTGAAAGCCTTCGGCTCAACCGGAGAATTGCATCAGAAACTGTTGAACTTGAGTGCAGAAGAGGAGAGTGGAACTCCATGTGTAGCGGTGGAATGCGTAGATATATGGAAGAACACCAGTGGCGAAGGCGGCTCTCTGGTCTGCAACTGACGCTGAGGCTCGAAAGCATGGGTAGCGAA	TACGTAGGTGGCAAGCGTTATCCGGATTTATTGGGCGTAAAGCGAGCGCAGGCGGTTGCTTAGGTCTGATGTGAAAGCCTTCGGCTTAACCGAAGAAGTGCATCGGAAACCGGGCGACTTGAGTGCAGAAGAGGACAGTGGAACTCCATGTGTAGCGGTGGAATGCGTAGATATATGGAAGAACACCAGTGGCGAAGGCGGCTGTCTGGTCTGCAACTGACGCTGAGGCTCGAAAGCATGGGTAGCGAA	TACGGAGGATGCGAGCGTTATCCGGATTTATTGGGTTTAAAGGGTGCGCAGGCGGAATGTCAAGTCAGCGGTAAAATTTCGGGGCTCAACCCCGTCGTGCCGTTGAAACTGGCGTTCTTGAGTGAGCGAGAAGTATGCGGAATGCGTGGTGTAGCGGTGAAATGCATAGATATCACGCAGAACTCCGATTGCGAAGGCAGCATACCGGCGCTCAACTGACGCTCATGCACGAAAGCGTGGGTATCGAA	TACGTAGGTGGCAAGCGTTATCCGGATTTATTGGGCGTAAAGGGAACGCAGGCGGTCTTTTAAGTCTGATGTGAAAGCCTTCGGCTCAACCGAAGTAGTGCATTGGAAACTGGGAGACTTGAGTGCAGAAGAGGAGAGTGGAACTCCATGTGTAGCGGTGAAATGCGTAGATATATGGAAGAACACCAGTGGCGAAAGCGGCTCTCTGGTCTGTAACTGACGCTGAGGTTCGAAAGCGTGGGTAGCAAA	TACGTAGGTGGCAAGCGTTGTCCGGATTTATTGGGCGTAAAGCGAGCGCAGGCGGAAAGATAAGTCTGATGTGAAAGCCCCCGGCTTAACCGAGGAATTGCATCGGAAACTGTGTTTCTTGAGTGCAGAAGAGGAGAGTGGAACTCCATGTGTAGCGGTGGAATGCGTAGATATATGGAAGAACACCAGTGGCGAAGGCGGCTCTCTGGTCTGTAACTGACGCTGAGGCTCGAAAGCATGGGTAGCGAA	TACGGAGGATGCGAGCGTTATCCGGATTTATTGGGTTTAAAGGGTGCGCAGGCGGAGGTGCAAGTCAGCGGTCAAATTGCGGGGCTCAACCCCGTACTGCCGTTGAAACTGCATCCCTTGAGTGCGCGAGAAGTATGCGGAATGCGTGGTGTAGCGGTGAAATGCATAGATATCACGCAGAACTCCGATTGCGAAGGCAGCATACCGGCGCGCAACTGACGCTCATGCACGAAAGCGTGGGTATCGAA	TACGGAGGATGCGAGCGTTATCCGGATTTATTGGGTTTAAAGGGTGCGCAGGCGGAAGATCAAGTCAGCGGTAAAATTGAGAGGCTCAACCTCTTCGAGCCGTTGAAACTGGTTTTCTTGAGTGAGCGAGAAGTATGCGGAATGCGTGGTGTAGCGGTGAAATGCATAGATATCACGCAGAACTCCGATTGCGAAGGCAGCATACCGGCGCTCAACTGACGCTCATGCACGAAAGTGTGGGTATCGAA	TACGGAGGATGCGAGCGTTATCCGGATTTATTGGGTTTAAAGGGTGCGCAGGCGGTCTGTTAAGTCAGCGGTCAAAGCCCGGGGCTCAACCCCGGCCCGCCGTTGAAACTGGCAGTCTGGAGTTGGAGAGAAGTATGCGGAATGCGCGGTGTAGCGGTGAAATGCATAGATATCGCGCAGAACTCCGATTGCGAAGGCAGCATACCGGCTCCATACTGACGCTGAGGCACGAAAGCGTGGGTATCGAA	TACGGAGGATGCGAGCGTTATCCGGATTTATTGGGTTTAAAGGGTGCGTAGGCGGACTGTTAAGTCAGCGGTAAAAGCCCGGGGCTCAACCCCGGCGAGCCGTTGAAACTGGCGGTCTTGAGAGGCCGAGAGGTATGCGGAATGCGCAGTGTAGCGGTGAAATGCTTAGATATTGCGCAGAACTCCGATTGCGAAGGCAGCATACCGGCGGCTATCTGACGCTGAGGCACGAAAGCGTGGGTATCGAA	TACGGAGGATGCGAGCGTTATCCGGATTTATTGGGTTTAAAGGGTGCGTAGGCGGAGTGCCAAGTCAGCGGTAAAATTTCGGGGCTCAACCCCGTCGTGCCGTTGAAACTGGCGCCCTTGAGTGGGCGAGAAGTATGCGGAATGCGTGGTGTAGCGGTGAAATGCATAGATATCACGCAGAACTCCGATTGCGAAGGCAGCATACCGGCGCCCGACTGACGCTGAAGCACGAAAGCGTGGGTATCGAA	TACGGAGGGTGCAAGCGTTAATCGGAATTACTGGGCGTAAAGCGCACGCAGGCGGTTTGTTAAGTCAGATGTGAAATCCCCGGGCTCAACCTGGGAACTGCATCTGATACTGGCAAGCTTGAGTCTCGTAGAGGGGGGTAGAATTCCAGGTGTAGCGGTGAAATGCGTAGAGATCTGGAGGAATACCGGTGGCGAAGGCGGCCCCCTGGACGAAGACTGACGCTCAGGTGCGAAAGCGTGGGGAGCAAA	TACGTAGGTGGCAAGCGTTGTCCGGATTTATTGGGCGTAAAGCGAGCGCAGGCGGAAGAATAAGTCTGATGTGAAAGCCCTCGGCTTAACCGAGGAACTGCATCGGAAACTGTTTTTCTTGAGTGCAGAAGAGGAGAGTGGAACTCCATGTGTAGCGGTGGAATGCGTAGATATATGGAAGAACACCAGTGGCGAAGGCGGCTCTCTGGTCTGCAACTGACGCTGAGGCTCGAAAGCATGGGTAGCGAA	TACGGAGGATCCGAGCGTTATCCGGATTTATTGGGTTTAAAGGGTGCGTAGGTTGTCTGGTAAGTTAGCGGTGAAATACCTATGCTTAACATAGGGGCTGCCGCTAATACTGTCAGACTAGAGATAGGATGCAGCAGGCGGAATGTGTGGTGTAGCGGTGAAATGCATAGATATCACACAGAACACCGATTGCGAAGGCAGCTTGCTAATCCTGATCTGACACTGATGCACGAAAGCGTGGGGATCAAA	TACGGAGGATGCGAGCGTTATCCGGATTTATTGGGTTTAAAGGGTGCGCAGGCGGAGCGCCAAGTCAGCGGTCAAATATCGGGGCTCAACCCCGACCTGCCGTTGAAACTGGCGTTCTAGAGTGGGCGAGAAGTATGCGGAATGCGTGGTGTAGCGGTGAAATGCATAGATATCACGCAGAACTCCGATTGCGAAGGCAGCATACCGGCGCCCGACTGACGCTCATGCACGAAAGCGTGGGTATCGAA	TACGGAGGATGCGAGCGTTATCCGGATTTATTGGGTTTAAAGGGTGCGTAGGCGGAGTGCCAAGTCAGCGGTAAAATTTCGGGGCTCAACCCCGTCGTGCCGTTGAAACTGGCGCCCTTGAGTGGGCGAGAAGTATGCGGAATGCGTGGTGTAGCGGTGAAATGCATAGATATCACGCAGAACTCCGATTGCGAAGGCAGCATACCGGCGCCCAACTGACGCTGAAGCACGAAAGCGTGGGTATCGAA	TACGGAGGATGCGAGCGTTATCCGGATTTATTGGGTTTAAAGGGTGCGTAGGCGGACTTTTAAGTCAGCGGTAAAATTGAGAGGCTCAACCTCTTCCCGCCGTTGAAACTGGGAGTCTTGAGTGGGCGAGAAGTATGCGGAATGCGTGGTGTAGCGGTGAAATGCATAGATATCACGCAGAACTCCGATTGCGAAGGCAGCATACCGGCGCCCAACTGACGCTGAAGCACGAAAGCGTGGGTATCGAA	TACGTAGGGGGCAAGCGTTATCCGGATTTACTGGGTGTAAAGGGAGCGTAGACGGTGCAGCAAGTCTGATGTGAAAGGTCGGGGCCCAACCCCGGGACTGCATTGGAAACTGTTGAACTGGAGTACAGGAGAGGTAAGCGGAATTCCTAGTGTAGCGGTGAAATGCGTAGATATTAGGAGGAACACCAGTGGCGAAGGCGGCTTACTGGACTGTAACTGACGTTGAGGCTCGAAAGCGTGGGGAGCAAA	TACGGAAGGTCCGGGCGTTATCCGGATTTATTGGGTTTAAAGGGAGCGTAGGCTGCATGTCAAGCGTGCTGTTAAATGGCGGGGCTCAACCCCGTCATGCGGCGCGAACTGGCGTGCTTGAGTCCGCGGAAAGCAGGCGGAATTCGTCGTGTAGCGGTGAAATGCTTAGATATGACGAGGAACCCCGATTGCGAAGGCAGCTTGCTGCAGCGGTACTGACGCTGATGCTCGAAAGCGCGGGTATCGAA	TACGTAGGTGGCAAGCGTTGTCCGGATTTATTGGGCGTAAAGCGAGCGCAGGCGGTTTCTTAAGTCTGATGTGAAAGCCCCCGGCTCAACCGGGGAGGGTCATTGGAAACTGGGAGACTTGAGTGCAGAAGAGGAGAGTGGAATTCCATGTGTAGCGGTGAAATGCGTAGATATATGGAGGAACACCAGTGGCGAAGGCGGCTCTCTGGTCTGTAACTGACGCTGAGGCTCGAAAGCGTGGGGAGCAAA	TACGGAGGATGCGAGCGTTATCCGGATTTATTGGGTTTAAAGGGTGCGTAGGCGGACTGGTAAGTCAGCGGTAAAATTGCGGAGCTCAACTCCGTACCGCCGTTGAAACTGCCGGTCTTGAGTGAGCGAGAAGTATGCGGAATGCGTGGTGTAGCGGTGAAATGCATAGATATCACGCAGAACTCCGATTGCGAAGGCAGCATACCGGCGCTCAACTGACGCTGAAGCACGAAAGCGTGGGGATCGAA	TACGTAGGGTGCGAGCGTTATCCGGATTTATTGGGCGTAAAGGGCTCGTAGGCGGTTCGTCGCGTCCGGTGTGAAAGTCCATCGCCTAACGGTGGATCTGCGCCGGGTACGGGCGGGCTGGAGTGCGGTAGGGGAGACTGGAATTCCCGGTGTAACGGTGGAATGTGTAGATATCGGGAAGAACACCAATGGCGAAGGCAGGTCTCTGGGCCGTCACTGACGCTGAGGAGCGAAAGCGTGGGGAGCGAA	TACGGAAGGTCCGGGCGTTATCCGGATTTATTGGGTTTAAAGGGAGCGTAGGCCGCATGTTAAGCGTGCCGTGAAATGCCGTGGCTCAACCATGGCACTGCGGCGCGAACTGGCTTGCTTGAGTGCGCGGAACGTATGCGGAATTCGTGGTGTAGCGGTGAAATGCTTAGATATCACGAAGAACTCCGATTGCGAAGGCAGCATACGGCAGCGCTACTGACGCTGAAGCTCGAAGGCGCGGGTATCGAA	TACGGAGGATGCGAGCGTTATCCGGATTTATTGGGTTTAAAGGGTGCGTAGGCGGGAAGTCAAGTCAGCGGTAAAATCGTGGGGCTCAACCCCATCCGGCCGTTGAAACTGGTTTTCTTGAGTGAGTTAGAGGTATGCGGAATGCGTGGTGTAGCGGTGAAATGCATAGATATCACGCAGAACTCCGATTGCGAAGGCAGCATACCGGTGCTCAACTGACGCTGAGGCACGAAAGCGTGGGGATCAAA	TACGGAGGGTGCAAGCGTTACTCGGAATCACTGGGCGTAAAGAGCGCGTAGGCGGGATAGCAAGTCAGATGTGAAATCCTATGGCTTAACCATAGAACTGCATTTGAAACTGTTATTCTAGAGTATGGGAGAGGTAGGTGGAATTCTTGGTGTAGGGGTAAAATCCGTAGAGATCAAGAGGAATACTCATTGCGAAGGCGACCTGCTGGAACATAACTGACGCTGATGCGCGAAAGCGTGGGGAGCAAA	TACGTAGGTGGCGAGCGTTATCCGGATTTACTGGGTGTAAAGGGCGTGTAGGCGGGACTGCAAGTCAGATGTGAAAACTATGGGCTCAACCCATAGCCTGCATTTGAAACTGTAGTTCTTGAGTGTCGGAGAGGCAATCGGAATTCCGTGTGTAGCGGTGAAATGCGTAGATATACGGAGGAACACCAGTGGCGAAGGCGGATTGCTGGACGATAACTGACGCTGAGGCGCGAAAGCGTGGGGAGCAAA	TACGTATGGGGCAAGCGTTATCCGGATTTACTGGGTGTAAAGGGAGCGTAGGCGGCCTGGCAAGTCTGGTGTGAAATACCGGGGCCCAACCCCGGGGCTGCATTGGAAACTGCCAGGCTGGAGTGCCGGAGAGGCAGGCGGAATTCCTAGTGTAGCGGTGAAATGCGTAGATATTAGGAGGAACACCAGTGGCGAAGGCGGCCTGCTGGACGGTGACTGACGCTGAGGCTCGAAAGCGTGGGGAGCAAA	TACGGAGGATGCGAGCGTTATCCGGATTTATTGGGTTTAAAGGGTGCGTAGGCGGGCTGTTAAGTCAGCGGTCAAATGTCGGGGCTCAACCCCGGCCTGCCGTTGAAACTGGCGGTCTTGAGTGAGCGAGAAGTATGCGGAATGCGTGGTGTAGCGGTGAAATGCATAGATATCACGCAGAACTCCGATTGCGAAGGCAGCATACCGGCGCTCAACTGACGCTGAGGCACGAAAGCGTGGGGATCGAA	TACGTAGGTCCCGAGCGTTGTCCGGATTTATTGGGCGTAAAGCGAGCGCAGGCGGTTTCATAAGTCTGAAGTTAAAGGCAGTGGCTTAACCATTGTACGCTTTGGAAACTGTGGGACTTGAGTGCAGAAGGGGAGAGTGGAATTCCATGTGTAGCGGTGAAATGCGTAGATATATGGAGGAACACCGGTGGCGAAAGCGGCTCTCTGGTCTGTAACTGACGCTGAGGCTCGAAAGCGTGGGGAGCAAA	TACGTAGGTGGCAAGCGTTATCCGGATTTATTGGGCGTAAAGCGAGCGCAGGCGGTTGTTTAGGTCTGATGTGAAAGCCTTCGGCTTAACCGAAGAAGTGCATCGGAAACCGGGCGACTTGAGTGCAGAAGAGGACAGTGGAACTCCATGTGTAGCGGTGGAATGCGTAGATATATGGAAGAACACCAGTGGCGAAGGCGGCTGTCTGGTCTGCAACTGACGCTGAGGCTCGAAAGCATGGGTAGCGAA	TACGGAGGATTCAAGCGTTATCCGGATTTATTGGGTTTAAAGGGTGCGTAGGCGGTCGGATAAGTTAGAGGTGAAATCCCGGGGCTCAACTCCGGAATTGCCTCTGATACTGTTCGGCTAGAGAGTAGTTGCGGTAGGCGGAATGTATGGTGTAGCGGTGAAATGCTTAGAGATCATACAGAACACCGATTGCGAAGGCAGCTTACCAAGCTACATCTGACGTTGAGGCACGAAAGCGTGGGGAGCAAA	TACGGAGGATGCGAGCGTTATCCGGATTTATTGGGTTTAAAGGGTGCGTAGGCGGCGACGTAAGTCAGCGGTCAAAGCCCGGGGCTCAACCCCGGCCCGCCGTTGAAACTGCGTTGCTTGAGTTGGAGAGAAGTATGCGGAATGCGCGGTGTAGCGGTGAAATGCTTAGATATCGCGCAGAACTCCGATTGCGAAGGCAGCATACCGGCTCCACACTGACGCTGAGGCACGAAAGCGTGGGTATCGAA	TACGTAGGTGGCAAGCGTTATCCGGATTTATTGGGTGTAAAGGGCGTGTAGGCGGGAATGCAAGTCAGATGTGAAAACTATGGGCTCAACCCATAGCCTGCATTTGAAACTGTATTTCTTGAGTGCTGGAGAGGCAATCGGAATTCCGTGTGTAGCGGTGAAATGCGTAGATATACGGAGGAACACCAGTGGCGAAGGCGGATTGCTGGACAGTAACTGACGCTGAGGCGCGAAAGCGTGGGGAGCAAA	TACATAGGTCACAAGCGTTATCCGGAATTATTGGGCGTAAAGAGTTTGTAGGCGGTTTATCAAGTCTAGAGTTAAAGCCTGAGGCTCAACCTCAGTCCGCTCTGGATACTGGTTAACTAGAGTTATATAGAGGTAAACGGAATTCTTAGTGAAGCGGTGGAATGCGTAGATATTAGGAAGAACACCAACGGCGAAGGCAGTTTACTGGATATACACTGACGCTCAAGAACGAAAGCGTGGGGAGCAAA	TACGGAGGATGCGAGCGTTATCCGGATTTATTGGGTTTAAAGGGTGCGCAGGCGGCTTGTCAAGCAAGCGGTAAAATGTCGGGGCTCAACCCCGTCCGGCCGTTTGAACTGGCGAGCTTGAGTATATTCGAGGTAAGCGGAATTCGTGGTGTAGCGGTGAAATGCATAGATATCACGAAGAACTCCGATTGCGAAGGCAGCTTACCAGGATGTTACTGACGCTCAGGCACGAAAGCGTGGGTATCGAA	TACGGAGGATGCGAGCGTTATCCGGATTTATTGGGTTTAAAGGGTGCGTAGGCGGGTTATCAAGTCAGCGGTAAAATCGTGGAGCTCAACTCCATCCAGCCGTTGAAACTGATGATCTTGAGTGGGCGAGAAGTATGCGGAATGCGTGGTGTAGCGGTGAAATGCATAGATATCACGCAGAACTCCGATTGCGAAGGCAGCATACCGGCGCCCTACTGACGCTGAAGCACGAAAGCGTGGGTATCGAA	TACGTAGGGGGCAAGCGTTATCCGGAATTACTGGGTGTAAAGGGAGCGTAGACGGTAAAGCAAGTCTGGAGTGAAAGGCCGGGGCCCAACCCCGGGACTGCTCTGGAAACTGTTAAACTGGAGTGCAGGAGAGGCAGGCGGAATTCCTAGTGTAGCGGTGAAATGCGTAGATATTAGGAGGAACACCAGTGGCGAAGGCGGCCTGCTGGACTGTAACTGACGTTGAGGCTCGAAAGCGTGGGGAGCAAA	TACGGAGGATGCGAGCGTTATCCGGATTTATTGGGTTTAAAGGGTGCGTAGGCGGGTTATCAAGTCAGCGGTAAAATCGTGGAGCTCAACTCCATCCAGCCGTTGAAACTGATGATCTTGAGTGGGCGAGAAGTATGCGGAATGCGTGGTGTAGCGGTGAAATGCATAGATATCACGCAGAACTCCGATTGCGAAGGCAGCATACCGGCGCCCGACTGACGCTGAAGCACGAAAGCGTGGGTATCGAA	TACGGAGGATGCGAGCGTTATCCGGATTTATTGGGTTTAAAGGGTGCGTAGGCGGAATATCAAGTCAGCGGTAAAAATTCGGGGCTCAACCCCGTCGTGCCGTTGAAACTGATGTTCTTGAGTGGGCGAGAAGTATGCGGAATGCGTGGTGTAGCGGTGAAATGCATAGATATCACGCAGAACTCCGATTGCGAAGGCAGCATACCGGCGCCCAACTGACGCTGAAGCACGAAAGCGTGGGTATCGAA	TACGTAGGGAGCAAGCGTTGTCCGGAATTACTGGGCGTAAAGGGCGCGTAGGTGGGTGCTTAAGTCAGGTGTGAAAACTCTGGGCTCAACCTGGAGACTGCACTTGAAACTGGGTATCTTGAGGGCAGGAGAGGAAAGTGGAATTCCTAGTGTAGCGGTGAAATGCGTAGATATTAGGAGGAACACCAGTGGCGAAGGCGACTTTCTGGACTGTACCTGACGCTGAGGCGCGAAAGCGTGGGTAGCGAA	TACGAAGGGTGCTAGCGTTATTCGGAATCACTGGGCGTAAAGAGTGTAAAGGCTGTTGGATAAGTTAGTTATGAAATCCCTAAGCTCAACTTAGGAATTGTGATTAAAACTGTCCGGCTAGAGTATAGTAGGCGATGGCGGAATTCTTAGTGTAGGGGTGAAATCCGTAGATATTAAGAGGAACACCGGTGGTGAAGACGGCTATCTTGACTATAACTGACGCTACAACACGAAGGCATGGGTAGCAAA	TACGGAGGATGCGAGCGTTATCCGGATTTATTGGGTTTAAAGGGTGCGTAGGCGGGCTGTTAAGTCAGCGGTAAAAGCCCGGAGCTCAACTCCGGCGAGCCGTTGAAACTGGCGGTCTTGAGTTGGCGAGAGGTATGCGGAATGCGCAGTGTAGCGGTGAAATGCTTAGATATTGCGCAGAACTCCGATTGCGAAGGCAGCATACCGGTGCCATACTGACGCTGAGGCACGAAAGCGTGGGGATCAAA	TACGGAGGATGCGAGCGTTATCCGGATTTATTGGGTTTAAAGGGTGCGTAGGCGGAAGCTTAAGTCAGCGGTAAAATGTCGGGGCTCAACCCCGGCCGGCCGTTGAAACTGAGCATCTTGAGTGCGCGAGAAGTATGCGGAATGCGTGGTGTAGCGGTGAAATGCATAGATATCACGCAGAACTCCGATTGCGAAGGCAGCATACCGGCGCGCAACTGACGCTGAGGCACGAAAGCGTGGGGATCGAA	TACGGAGGATGCGAGCGTTATCCGGATTTATTGGGTTTAAAGGGTGCGTAGGCGGACTGTTAAGTCAGCGGTAAAAGCCCGGGGCTCAACCCCGGCGAGCCGTTGAAACTGGCGGTCTTGAGTTGGAGAGAAGTATGCGGAATGCGCAGTGTAGCGGTGAAATGCTTAGATATTGCGCAGAACTCCGATTGCGAAGGCAGCATACCGGCTCCATACTGACGCTGAGGCACGAAAGCGTGGGTATCGAA	TACGTAGGTGGCAAGCGTTATCCGGATTTATTGGGTGTAAAGGGCGTGTAGGCGGGAAAGCAAGTCAGATGTGAAAACTATGGGCTCAACCCATAGCCTGCATTTGAAACTGTTTTTCTTGAGTGCTGGAGAGGCAATCGGAATTCCGTGTGTAGCGGTGAAATGCGTAGATATACGGAGGAACACCAGTGGCGAAGGCGGATTGCTGGACAGTAACTGACGCTGAGGCGCGAAAGCGTGGGGAGCAAA	TACGTAGGGGGCAAGCGTTATCCGGATTTACTGGGTGTAAAGGGAGCGTAGACGGTAATGCAAGTCTGAAGTGAAATGCAGGGGCTCAACCCCTGAACTGCTTTGGAAACTGTAGAACTGGAGTGCAGGAGAGGTAAGTGGAATTCCTAGTGTAGCGGTGAAATGCGTAGATATTAGGAGGAACACCAGTGGCGAAGGCGGCTTACTGGACTGTAACTGACGTTGAGGCTCGAAAGCGTGGGGAGCAAA	TACGGAGGATGCGAGCGTTATCCGGATTTATTGGGTTTAAAGGGTGCGTAGGCGGACGCTTAAGTCAGCGGTAAAATTGCGGGGCTCAACCTCGTCGAGCCGTTGAAACTGGGTGCCTTGAGTGGGCGAGAAGTACGCGGAATGCGTGGTGTAGCGGTGAAATGCATAGATATCACGCAGAACTCCGATTGCGAAGGCAGCGTACCGGCGCCCAACTGACGCTGAAGCACGAAGGCGTGGGTATCGAA	TACGGAGGATTCAAGCGTTATCCGGATTTATTGGGTTTAAAGGGTGCGTAGGCGGTTCGATAAGTTAGAGGTGAAATCCCGGGGCTCAACTCCGGCACTGCCTCTGATACTGTCGGGCTAGAGTTTAGTTGCGGTAGGCGGAATGTATGGTGTAGCGGTGAAATGCATAGAGATCATACAGAACACCGATTGCGAAGGCAGCTTACCAAACTACGACTGACGTTGAGGCACGAAAGCGTGGGGAGCAAA	TACGTAGGGGGCGAGCGTTATCCGGATTTACTGGGTGTAAAGGGGGCGCAGACGGCCATGGCAAGCCCGGTGTGAAAGGTGCGGGCACAACCCGCAGACTGCACTGGTAACTGCCTGGCTGGAGTGCCGGAGGGGTAAGCGGAATTCCTGGTGTAGCGGTGAAATGCGTAGATATCAGGAGGAACACCGGTGGCGAAGGCGGCTTACTGGACGGCAACTGACGTTGAGGCCCGAAAGCGTGGGGAGCGAA
WE100	3979	3590	1312	569	0	692	104	78	20	0	0	0	0	644	0	0	12	146	0	41	44	0	8	0	0	32	135	30	65	0	23	7	75	104	50	151	0	0	24	0	2818	0	15	34	287	0	13	232	219
WE101	715	1197	1102	11	0	421	12	0	0	0	0	0	0	1632	0	0	0	56	0	183	6	0	0	0	0	7	230	0	0	0	0	0	79	0	0	205	0	0	0	0	949	0	0	0	146	0	62	105	409
WE102	1314	1095	582	440	19	101	16	43	30	0	46	0	0	1517	0	0	0	758	0	86	0	0	0	0	19	35	98	8	0	0	144	0	80	0	153	561	0	67	13	0	1414	0	21	0	82	0	166	752	137
WE103	676	1083	1053	1551	0	138	33	358	28	7	30	0	0	1514	24	0	0	211	0	60	40	0	0	0	0	29	87	13	49	0	119	0	206	0	35	702	0	0	51	0	4259	0	15	0	0	0	162	284	291
WE104	365	372	979	490	0	1024	155	23	0	136	0	10	0	588	0	0	0	79	0	15	0	0	0	0	31	0	38	36	0	0	81	0	0	31	412	713	0	0	8	0	1375	0	8	0	52	0	211	1314	96
WE105	824	1031	1321	439	0	743	0	0	0	8	0	56	0	440	0	0	25	342	0	0	30	0	0	0	0	52	1889	135	39	0	51	0	112	54	105	229	0	37	88	0	519	0	0	0	121	0	60	464	244
WE106	1653	2217	1267	35	0	306	0	0	8	0	0	0	0	570	0	0	0	696	0	70	0	0	0	0	0	0	159	0	0	0	41	0	55	0	0	15	0	0	0	0	333	0	7	0	108	0	0	135	181
WE107	645	2393	1509	0	0	104	6	0	10	0	0	0	0	1056	0	0	0	2675	0	19	0	0	0	0	0	23	375	0	0	0	0	0	74	8	0	32	0	0	0	0	754	0	0	11	183	0	0	172	180
WE108	5528	331	320	772	0	50	1226	198	0	8	204	3	0	778	57	0	0	889	0	92	14	0	0	0	0	104	120	106	0	0	174	0	55	0	299	330	0	0	117	0	625	0	102	0	63	0	136	247	217
WE109	784	1196	466	813	0	71	352	614	22	0	0	54	0	273	0	0	0	254	0	8	13	0	0	0	26	60	47	46	0	0	43	0	233	17	32	120	0	0	57	0	496	11	44	0	251	0	25	6	109
WE10	6685	9825	5477	279	0	507	51	0	0	15	0	0	0	566	0	0	0	0	0	79	13	0	0	0	0	4	212	0	0	0	68	0	14	0	44	122	0	0	11	0	0	0	0	8	0	0	12	464	565
WE110	3724	0	50	315	0	9	680	435	0	840	142	3	0	533	0	0	0	407	0	0	0	0	0	0	0	26	82	66	4	0	61	0	81	0	546	491	0	0	90	0	873	0	69	0	104	0	133	450	233
WE111	2271	217	264	112	0	162	258	12	130	125	0	195	0	14	0	0	0	60	0	0	64	0	111	0	0	358	0	33	98	0	0	0	5	240	2	155	0	0	20	168	76	0	73	0	0	0	0	183	0
WE112	3726	208	88	1050	0	18	1895	257	16	20	282	6	0	350	0	0	0	1428	0	31	0	0	0	0	27	49	110	88	0	0	64	0	80	0	241	298	0	0	125	0	538	0	72	0	31	0	193	159	233
WE113	404	755	478	1313	0	158	453	169	13	0	1111	9	0	306	0	0	0	423	0	20	0	0	0	0	0	22	85	74	10	0	0	0	78	0	141	221	0	0	76	0	37	0	45	0	83	0	184	152	43
WE114	2000	50	94	906	0	7	1387	340	34	0	1088	0	0	428	0	0	7	238	0	14	0	0	0	0	13	8	45	130	0	0	0	0	153	5	200	267	0	0	80	0	1070	0	68	0	39	0	148	191	187
WE115	4370	1463	803	437	0	136	96	0	0	63	17	0	0	359	0	0	97	150	0	0	0	0	0	0	0	106	463	19	44	0	114	0	0	0	11	124	0	35	98	0	514	0	0	0	48	0	12	218	365
WE116	1174	0	98	810	0	9	320	459	0	289	620	0	0	484	0	0	0	414	0	60	0	0	0	0	0	0	825	132	0	0	44	0	0	0	95	156	0	0	49	0	139	0	77	0	54	0	55	374	121
WE117	928	35	98	222	0	28	83	65	0	62	21	23	0	236	0	0	0	263	0	92	0	0	0	0	0	20	199	0	0	0	65	0	361	0	85	89	0	0	18	18	176	0	18	0	35	0	61	57	150
WE118	794	0	25	1537	14	0	811	767	9	15	165	0	0	140	0	0	0	52	0	23	31	0	0	0	0	32	80	90	0	0	0	0	274	0	128	118	0	0	124	0	230	0	86	0	86	0	144	209	179
WE119	918	0	0	388	0	14	185	285	0	17	145	25	0	340	0	0	0	631	0	84	17	0	0	0	0	0	51	22	0	0	0	0	46	0	154	170	0	0	34	0	533	0	27	0	80	0	62	306	27
WE11	7042	982	6816	797	0	0	153	104	0	0	0	4	0	556	0	0	0	107	0	230	0	0	0	0	0	0	96	40	0	0	81	0	68	6	142	288	0	0	75	0	0	0	16	4	127	0	55	52	189
WE120	5259	180	263	571	0	86	258	70	36	0	0	44	0	660	0	0	0	951	0	76	0	0	0	0	0	0	248	9	0	0	90	0	0	25	81	400	0	0	0	0	33	0	0	0	26	0	72	934	272
WE121	1513	492	247	294	91	26	51	230	0	0	0	0	0	272	0	0	0	105	0	39	0	0	0	0	0	29	48	22	25	0	41	0	0	0	74	179	0	0	23	0	662	0	13	0	0	0	19	77	52
WE122	1457	157	5646	55	0	1436	363	104	0	346	0	8	0	483	0	0	0	36	0	82	0	0	0	0	0	0	91	36	0	0	0	0	101	14	271	390	0	0	53	0	914	0	29	0	45	0	33	223	123
WE123	967	0	68	191	0	0	58	119	18	0	44	42	0	851	0	0	0	120	0	391	34	0	0	0	0	20	464	33	6	0	68	0	358	10	53	134	0	0	16	0	2236	0	83	0	86	0	34	631	213
WE124	571	2367	1002	38	0	568	0	0	6	0	0	0	0	415	0	0	0	1361	0	52	0	0	0	0	0	0	604	0	0	0	45	0	123	0	0	26	0	0	0	0	336	0	0	0	61	0	7	221	99
WE125	1613	1828	311	0	0	0	0	0	0	0	0	0	0	1056	0	7	0	1691	0	30	0	0	0	0	0	11	171	0	0	0	79	0	80	0	0	66	0	0	0	0	1380	0	0	0	266	0	19	189	213
WE126	6261	886	482	509	0	277	547	232	432	0	75	118	0	170	103	0	0	108	0	128	0	0	0	0	0	148	15	49	0	0	417	131	24	0	64	100	0	0	86	0	68	0	8	141	110	0	196	201	38
WE127	615	0	0	72	0	17	40	0	30	6	0	0	0	1302	29	0	18	409	0	68	0	0	0	0	0	22	635	0	29	0	0	0	251	0	45	176	0	25	0	0	336	0	0	10	229	0	118	186	229
WE128	613	0	22	525	0	7	787	121	0	0	243	9	0	216	0	0	0	305	8	0	0	0	0	0	0	0	100	24	0	0	0	0	96	0	98	160	0	0	72	0	1043	0	32	0	51	0	66	28	81
WE129	1881	1691	515	225	0	100	10	0	0	8	0	0	0	719	0	0	0	777	0	9	0	0	0	0	0	0	1252	0	40	0	132	0	154	0	7	65	0	0	21	0	338	0	6	0	207	0	15	244	236
WE12	2404	528	2410	130	0	1280	0	111	0	0	0	6	0	2042	26	0	0	717	0	234	11	0	0	0	8	15	199	29	8	0	121	0	37	0	433	259	0	0	45	0	248	0	42	0	88	0	60	1432	420
WE130	1553	40	162	783	0	0	145	204	20	168	206	0	0	253	0	0	0	2874	0	37	0	0	0	0	0	0	384	109	0	0	47	0	68	0	38	168	0	0	54	0	921	0	61	0	74	0	22	338	263
WE131	5409	85	185	426	0	83	366	61	0	118	23	0	0	99	0	0	0	0	0	170	84	0	0	0	0	97	252	13	0	0	21	0	0	69	77	130	0	0	37	0	0	0	0	0	0	0	10	0	0
WE132	3927	178	72	955	0	73	372	445	0	814	521	0	0	363	0	0	24	212	0	176	0	0	0	0	0	7	42	43	37	0	0	0	91	0	196	247	0	24	0	0	102	0	75	0	22	0	123	56	97
WE133	2883	0	423	3458	0	149	342	658	14	0	0	10	0	914	0	0	0	672	0	60	0	0	0	0	19	35	56	117	12	0	171	0	1206	0	316	1299	0	0	483	0	897	0	9	0	117	0	400	583	209
WE134	4758	385	128	505	16	5	15	22	0	0	0	13	0	996	0	0	0	0	0	15	14	0	0	0	0	42	2494	0	0	0	214	0	505	0	137	367	0	0	16	0	0	0	0	14	0	0	35	1046	1098
WE135	1280	0	61	404	0	35	73	45	11	18	18	0	0	493	0	0	0	0	0	0	0	0	0	0	0	0	242	29	0	0	39	0	193	0	15	103	0	0	15	0	0	0	29	0	35	0	20	147	62
WE136	2396	28	60	628	0	25	71	80	0	220	50	0	0	564	0	0	0	417	0	0	9	0	0	0	36	23	517	21	0	0	0	0	302	0	38	66	0	28	37	0	2568	7	75	0	73	0	24	165	469
WE137	2618	0	329	810	0	96	153	175	8	309	117	0	0	618	0	0	0	726	0	130	0	0	0	0	0	31	819	46	0	0	75	5	98	10	126	257	0	0	97	0	542	0	69	0	219	0	83	875	434
WE138	893	0	1740	88	0	1305	137	39	0	0	0	0	0	1106	0	0	0	392	0	94	23	0	0	0	0	15	252	0	0	0	136	0	121	37	65	157	0	0	0	0	1038	0	0	11	39	0	0	330	630
WE139	2559	430	167	1504	0	87	1110	738	0	1000	278	35	0	402	0	0	0	3101	25	28	0	0	0	0	0	0	425	149	8	0	0	0	107	0	278	695	0	0	67	0	3343	11	113	0	28	0	181	587	631
WE13	956	1981	3215	257	0	2415	0	27	0	0	0	0	0	616	0	0	0	178	0	205	0	0	0	0	0	0	602	13	0	0	40	0	263	0	87	313	0	0	37	0	265	0	29	0	53	0	48	361	483
WE140	41894	515	952	5114	0	241	3730	705	0	162	1527	287	0	1027	0	0	0	1287	0	455	0	0	0	0	0	49	462	229	148	0	386	0	269	120	1379	3155	0	0	490	0	1681	0	370	0	309	0	910	1274	604
WE141	3813	0	39	1471	0	17	759	286	10	1285	1332	5	0	263	0	0	0	94	11	57	17	0	0	0	0	0	0	118	0	0	0	0	0	6	173	190	0	0	33	0	150	0	49	0	0	0	125	131	46
WE142	802	0	520	585	0	9	33	63	0	137	63	6	13	1078	0	0	9	1277	5	12	0	0	0	0	0	0	969	27	0	0	0	0	391	0	36	105	0	0	56	0	1938	0	96	0	115	0	0	292	298
WE143	925	960	394	1254	0	754	255	480	0	136	9	0	0	1251	0	0	0	808	0	0	9	0	0	0	0	69	590	35	0	0	68	0	228	45	169	671	0	0	19	15	2106	0	20	0	60	0	142	2466	396
WE144	12821	93	167	1075	0	116	186	109	38	0	67	0	0	1748	0	0	0	294	0	44	31	0	0	0	110	13	1255	0	0	0	243	0	162	172	215	1142	0	0	71	38	77	0	37	0	44	0	223	1261	243
WE145	266	0	14	4866	0	0	4760	1341	5	5370	5128	6	0	1251	0	0	0	775	0	177	0	0	0	0	0	0	125	296	0	0	41	0	116	194	702	747	0	0	162	0	1268	0	193	0	62	0	660	888	246
WE146	1331	0	274	1080	0	12	253	280	0	0	479	0	0	549	0	0	0	1618	0	5	0	0	0	0	0	0	202	49	0	0	40	0	585	10	116	54	0	0	59	0	607	0	32	13	85	0	50	142	213
WE147	4595	233	67	678	0	155	0	106	0	274	0	0	0	812	0	75	0	141	0	106	97	0	0	0	0	242	407	0	0	0	82	0	57	106	41	72	0	0	0	84	0	0	20	0	0	0	0	952	212
WE148	2707	0	83	456	0	30	497	600	0	48	22	0	0	1587	0	0	29	0	0	34	0	0	0	0	0	9	198	80	0	0	295	0	157	0	101	590	0	0	28	0	2067	0	33	0	41	0	33	1006	508
WE149	4276	191	61	242	2	378	187	0	136	171	0	0	0	508	0	0	0	163	0	357	265	0	0	0	224	256	0	0	0	0	368	0	0	0	0	0	156	0	0	0	0	0	0	0	131	0	339	0	0
WE14	522	823	318	534	0	157	922	605	0	2239	692	0	0	860	0	0	0	79	0	146	25	0	0	0	0	0	44	179	6	0	95	0	49	14	1563	1380	0	0	127	0	111	0	92	0	62	0	352	639	164
WE150	4283	0	90	19	131	96	88	131	212	0	0	167	0	74	95	0	0	0	0	7	0	0	0	0	33	325	0	35	0	0	176	0	0	0	2	0	0	0	0	0	0	0	97	0	19	0	201	86	0
WE151	1769	453	288	57	0	119	52	0	4	21	0	29	0	203	0	0	0	169	0	16	0	0	0	0	0	27	290	0	25	0	0	0	66	0	2	27	0	0	0	0	234	6	0	0	51	0	0	70	54
WE152	13414	1963	2107	185	0	39	124	0	178	68	0	64	0	6560	227	0	0	6023	0	275	0	0	0	0	0	186	6537	0	61	0	306	0	1061	71	0	551	0	0	0	0	8674	0	70	84	355	0	289	3981	2254
WE153	6558	84	15	47	0	20	0	0	17	64	0	0	0	123	0	0	37	1920	0	10	25	0	0	0	0	54	5729	6	0	0	107	0	0	28	46	224	0	0	0	0	63	0	0	0	0	0	0	174	219
WE154	3475	65	13	79	0	0	0	11	50	0	0	0	0	233	0	0	0	1171	0	34	7	0	0	0	0	0	9	0	9	0	0	0	0	1088	4	92	0	0	0	0	721	0	0	0	38	0	7	467	116
WE155	598	0	12	867	0	0	70	1668	1049	149	4129	0	0	5	284	1539	1145	0	0	10	0	0	0	2452	0	0	0	41	0	0	131	0	388	0	45	0	0	159	124	663	0	342	74	953	333	1482	0	0	5
WE156	21	12	173	2690	0	0	211	2183	3085	0	4235	0	483	0	221	4720	959	0	0	0	702	889	1295	735	126	0	0	170	0	0	0	1225	0	0	199	0	667	0	986	133	0	205	0	235	1259	0	42	0	0
WE157	929	0	13	7140	0	0	4587	68	197	2586	0	0	0	0	0	0	72	66	0	152	370	159	4	0	485	26	0	38	705	0	217	0	206	0	331	0	0	93	406	21	0	7	1418	23	118	0	8123	0	0
WE158	1046	28	36	1805	0	13	1238	998	619	12672	7	27	0	0	1415	0	350	1097	0	0	885	0	134	0	96	671	0	518	0	0	1578	18	91	9	253	1102	0	475	109	80	0	363	863	21	1262	0	83	0	0
WE159	2498	407	112	2081	0	132	84	7	254	353	0	0	0	0	222	0	1458	0	0	0	0	0	3	0	20	126	55	138	188	0	58	211	0	136	144	0	0	0	0	0	0	0	0	0	41	0	7	195	78
WE15	685	8876	9829	169	0	7328	40	48	0	129	7	0	0	765	0	0	0	393	0	80	0	0	0	0	0	0	170	17	0	0	0	0	0	12	124	213	0	0	0	0	663	0	9	0	52	0	67	194	567
WE160	1009	0	1842	1276	2323	0	2404	100	751	1518	59	0	0	0	545	76	1516	82	0	0	1070	0	432	0	117	143	0	341	106	0	653	35	129	0	32	0	0	354	1202	54	0	95	867	0	78	0	642	0	0
WE161	2167	0	22	159	0	0	205	58	19	0	320	210	0	0	9	78	44	14	0	0	150	0	0	0	1509	7	0	103	56	0	0	0	1480	5	104	23	0	0	0	18	0	46	0	13	186	0	0	0	210
WE162	1805	946	548	1626	0	17	256	48	141	265	31	2523	0	0	331	0	280	475	0	0	57	0	0	0	1915	21	0	123	0	0	1615	189	122	0	147	475	1659	0	96	236	9	354	288	235	227	0	350	0	50
WE163	3494	117	3434	3841	273	22	4467	302	417	80	0	0	0	0	0	0	410	173	0	0	46	0	8	11	48	139	0	24	1233	278	71	0	41	28	0	371	47	0	237	17	0	9	0	30	31	0	16	0	13
WE164	763	67	212	4640	0	252	2221	231	40	1040	551	42	0	0	47	1543	787	16	0	16	36	0	0	1537	80	21	0	56	74	0	0	3480	28	0	54	0	18	70	1267	77	0	32	0	0	46	0	103	0	0
WE165	759	685	344	1068	0	89	565	1693	169	16	182	626	0	0	493	84	10	0	38	0	28	0	149	0	123	40	0	107	78	0	0	20	119	0	98	10	36	0	188	205	0	803	0	26	126	45	221	15	22
WE166	1440	1357	1065	3827	0	2021	2169	5804	771	0	7281	0	0	0	3335	8303	596	0	0	0	0	0	0	1582	63	0	0	164	0	0	0	503	116	0	181	0	0	92	319	37	0	2469	397	367	128	0	1065	0	17
WE167	212	49	58	928	0	37	551	692	678	18	0	0	0	0	282	49	0	35	0	17	0	0	0	351	4767	7	0	37	10	0	37	82	770	0	0	0	0	0	133	0	0	0	0	0	271	0	9	0	154
WE168	371	0	6	3097	555	6	47	280	2795	21045	1544	7	0	4	907	1874	1972	0	0	0	3050	0	1060	811	43	327	0	151	8	0	25	159	70	0	256	0	0	104	120	0	0	979	345	770	346	11	269	0	17
WE169	60	0	5	135	393	0	163	7	85	145	0	85	0	0	11	0	9	115	0	0	0	0	0	0	0	1908	0	0	31	0	57	0	1159	0	19	0	0	164	14	590	2	5	48	0	948	0	0	0	0
WE16	8482	2128	6625	509	0	3616	84	159	0	0	0	0	0	273	0	0	0	240	0	36	0	0	0	0	0	0	0	232	0	0	0	0	30	0	41	74	0	0	12	0	319	0	0	0	0	0	0	42	294
WE170	527	54	84	1604	15	68	1212	1456	298	580	78	8	0	0	639	0	377	50	11	21	66	0	0	734	32	30	0	251	0	0	47	299	183	14	46	0	16	31	127	0	0	121	0	42	50	0	27	0	0
WE171	1067	31	39	3673	798	0	679	5692	2627	1077	0	17	0	9	1383	0	902	1067	0	0	2077	0	0	0	276	344	11	210	0	0	754	0	998	0	305	52	2449	0	86	749	0	752	258	0	747	0	185	0	45
WE172	79	163	97	509	0	34	801	7062	66	0	46	0	0	0	1488	74	259	0	0	0	0	0	0	0	0	0	0	545	41	0	0	155	213	0	262	0	547	0	191	1362	0	86	264	0	899	0	1004	0	58
WE173	238	0	27	103	62	19	122	118	1189	1422	0	69	0	0	269	0	834	423	1885	12	462	0	786	1379	0	636	0	25	12	0	73	38	700	4	171	0	25	310	62	1330	11	63	347	340	415	0	16	0	48
WE174	146	95	285	1228	0	123	1810	10219	572	7	50	0	0	3	179	43	530	7	2	0	133	0	0	1932	36	0	14	671	0	59	0	979	126	0	93	0	0	352	225	27	0	233	0	339	32	0	44	0	0
WE175	785	0	467	14759	925	11	1352	16	1558	17875	10	1931	0	0	314	0	3319	108	0	0	1008	0	0	0	22	238	0	458	37	0	62	493	163	0	0	0	225	310	533	68	0	1662	0	0	270	0	0	0	26
WE176	434	0	62	448	0	0	562	679	40	20	166	0	0	0	185	0	301	0	6371	0	233	0	662	0	0	80	0	296	0	0	93	217	370	0	347	125	0	134	73	259	0	46	115	146	352	45	53	0	13
WE177	3851	63	192	3238	57	0	879	846	228	149	1254	578	0	0	1267	1281	314	19	899	210	0	0	0	988	0	168	0	440	35	0	26	324	155	13	283	0	0	147	175	44	3	478	0	1242	92	0	114	0	10
WE178	2994	0	109	349	20	73	128	207	70	137	0	48	0	0	306	24	85	87	1107	0	0	0	62	59	40	251	0	85	64	0	128	48	443	0	0	0	0	39	103	168	0	175	9	6	652	0	7	0	15
WE179	313	15	24	7313	0	5	545	531	68	98	0	108	0	0	185	0	46	427	0	0	0	0	323	19	802	18	0	135	5	0	0	375	570	0	133	0	0	342	198	568	0	73	8	158	336	303	153	0	15
WE17	340	6006	4604	22	0	300	0	0	0	4	0	0	0	913	0	0	0	717	0	408	0	0	0	0	0	0	343	0	0	0	61	0	118	0	3	85	0	0	0	0	17	0	0	0	17	0	26	142	154
WE180	455	110	106	800	0	405	62	349	97	6	49	10	0	0	17	46	24	1471	0	61	40	0	0	0	4436	0	0	16	25	0	232	0	158	41	27	11	40	0	87	113	0	37	27	0	212	0	74	129	33
WE181	35	9	53	1828	0	0	407	2333	2454	1991	586	0	261	0	844	1772	38	0	0	19	1284	8	614	237	94	0	0	47	0	73	0	486	212	0	303	0	31	341	338	203	0	624	0	77	358	7000	549	0	0
WE182	191	485	1034	9199	0	32	1183	333	319	75	3244	0	0	0	32	618	1262	0	0	0	0	0	0	2331	587	15	200	240	0	0	0	2534	230	0	817	0	0	973	474	223	0	99	174	143	193	0	259	0	0
WE183	137	970	376	3811	23	190	2960	664	2844	25	5857	0	0	0	59	2244	1509	0	4346	0	0	0	602	6	9	0	0	256	0	0	33	907	0	0	404	592	55	0	1001	11	0	761	0	0	86	0	152	0	0
WE184	13	92	198	4274	0	0	419	2788	43	13	41	147	0	0	43	25	680	0	108	45	26	0	96	328	369	0	0	305	0	0	21	1028	979	0	171	0	1425	0	404	389	0	385	0	160	1787	21	110	0	0
WE185	168	29	38	82	0	448	866	12	168	225	1487	330	0	0	0	375	532	0	173	111	18	0	97	40	2123	20	0	332	0	0	0	100	130	0	518	0	0	127	242	0	0	74	97	276	457	0	142	0	0
WE186	1399	0	117	1570	78	0	215	938	1115	4158	0	5375	0	0	0	0	260	533	195	577	178	17	1502	512	5	473	0	163	8	138	1110	13	255	0	707	0	35	355	198	106	0	69	1951	154	321	0	121	0	56
WE187	672	374	180	41	0	73	0	0	0	0	0	0	0	553	0	0	0	0	0	10	0	0	0	0	0	0	96	0	0	0	0	0	0	0	4	20	0	0	0	0	53	0	0	0	0	0	0	131	27
WE188	272	43	11	446	0	0	204	139	0	0	0	0	0	496	0	0	0	49	0	40	0	0	0	0	0	0	25	63	0	0	59	0	0	0	65	117	0	0	28	0	0	0	10	0	34	0	11	254	179
WE189	487	846	1804	92	0	910	0	111	0	0	0	0	0	1604	0	0	0	79	0	128	0	0	0	0	0	0	159	0	0	0	103	0	16	0	69	254	0	0	0	0	1288	0	0	0	0	0	65	696	218
WE18	21891	0	176	0	0	65	0	4	7	0	0	13	0	1048	4	0	0	166	3	77	0	0	0	0	0	14	49	0	6	0	65	0	179	0	0	120	0	0	0	0	48	0	0	0	43	0	13	379	496
WE190	3352	1581	1697	118	0	679	0	0	0	0	0	0	0	343	0	0	0	172	0	32	0	0	0	0	0	0	171	0	0	0	50	0	0	0	39	47	0	0	0	0	79	0	0	0	95	0	0	312	83
WE191	1119	3142	1744	0	0	279	0	0	0	0	0	0	0	527	0	0	0	73	0	370	0	0	0	0	0	0	84	0	0	0	0	0	0	0	0	78	0	0	0	0	234	0	0	0	0	0	14	190	173
WE192	4651	2027	1856	412	0	442	147	24	0	0	52	0	0	877	0	0	0	155	0	76	0	0	0	0	0	0	230	18	0	0	46	0	120	0	43	317	0	0	11	0	504	0	7	0	63	0	91	657	261
WE193	754	1306	696	524	0	107	260	222	0	0	0	0	0	648	0	0	0	0	0	244	0	0	0	0	0	0	221	15	0	0	40	0	107	0	39	163	0	0	61	0	32	0	10	0	35	0	41	36	65
WE194	352	0	43	0	0	5	0	0	0	0	0	0	0	247	0	0	0	13	0	6	0	0	0	0	0	0	9	0	0	0	59	0	0	0	3	25	0	0	0	0	0	0	0	0	25	0	0	341	91
WE195	250	1727	1208	32	0	543	17	12	0	32	0	0	0	397	0	0	0	47	0	0	0	0	0	0	0	0	65	0	0	0	44	0	17	0	42	43	0	0	0	0	1161	0	0	0	0	0	7	354	211
WE196	154	2783	2079	152	0	1204	49	40	0	84	6	0	0	301	0	0	0	50	0	16	0	0	0	0	0	0	182	26	0	0	0	0	0	24	74	184	0	0	0	0	714	0	0	0	16	0	52	445	339
WE197	2728	5192	9214	1198	0	4369	0	17	0	0	0	0	0	72	0	0	0	66	0	79	0	0	0	0	0	0	1401	0	0	0	0	0	0	0	59	170	0	0	0	0	514	0	0	0	16	0	6	63	149
WE198	81	5790	6618	43	0	2735	0	0	0	0	0	0	0	746	0	0	0	102	0	111	0	0	0	0	0	0	25	0	0	0	0	0	0	0	75	314	0	0	0	0	10	0	0	0	26	0	51	166	45
WE199	926	9337	4121	1859	0	77	350	200	0	5	0	0	0	506	0	0	0	141	0	730	0	0	0	0	0	0	137	253	0	0	117	0	0	8	479	452	0	0	125	0	18	0	135	0	38	0	0	78	27
WE19	13963	939	3688	36	0	3991	0	0	7	7	0	0	0	1488	0	0	0	514	0	1319	0	0	0	0	0	6	61	0	0	0	73	0	27	0	6	380	0	0	0	0	134	0	0	0	33	0	68	364	311
WE1	2368	9312	4760	33	0	2205	0	19	10	19	0	0	0	520	0	0	0	107	0	1019	12	0	0	0	0	9	217	0	0	0	0	0	0	0	0	39	0	0	0	0	137	0	0	0	43	0	7	60	141
WE200	5490	2663	1378	285	0	100	159	25	0	0	8	0	0	331	0	0	0	49	0	47	0	0	0	0	0	0	7	0	0	0	108	0	30	0	25	141	0	0	0	0	22	0	0	0	0	0	18	294	0
WE201	1453	830	748	134	0	5	31	39	0	57	70	0	0	110	0	0	0	70	0	9	0	0	0	0	0	0	17	7	0	0	14	0	28	0	10	28	0	0	0	0	303	0	18	0	39	0	7	40	63
WE202	551	23	11	89	0	6	52	39	0	0	0	0	0	266	0	0	0	33	0	919	0	0	0	0	0	0	33	0	0	0	16	0	45	19	36	38	0	0	10	0	14	0	0	0	19	0	23	68	19
WE203	1894	566	5558	1185	0	1202	92	540	0	0	0	0	0	184	0	0	0	133	0	232	0	0	0	0	0	0	38	48	0	0	0	0	0	0	47	392	0	0	66	0	44	0	64	0	0	0	135	58	106
WE204	11544	2316	1405	76	0	589	0	0	0	0	0	0	0	285	0	0	0	87	0	365	0	0	0	0	0	0	138	0	0	0	0	0	0	0	0	106	0	0	0	0	42	0	0	0	13	0	13	147	69
WE205	719	5047	2778	8	0	81	0	0	0	0	0	0	0	178	0	0	0	133	0	68	0	0	0	0	0	0	79	0	0	0	0	0	0	0	0	25	0	0	0	0	49	0	0	0	23	0	0	30	46
WE206	4475	146	77	1231	0	57	1040	633	0	0	18	0	0	271	0	0	0	79	0	339	0	0	0	0	0	0	52	57	0	0	14	0	67	35	667	349	0	0	165	0	19	0	93	0	82	0	871	146	89
WE207	2514	1125	463	1564	0	40	732	1277	0	0	0	0	0	300	0	0	0	85	0	34	0	0	0	0	0	0	37	97	0	0	0	0	62	0	170	401	0	0	181	0	29	0	104	0	23	0	106	50	107
WE208	3036	9	7	716	0	0	586	435	0	0	19	0	0	1326	0	0	0	41	0	195	0	0	0	0	0	0	0	32	0	0	50	0	62	0	414	296	0	0	44	0	165	0	32	0	62	0	199	397	34
WE209	285	10	0	13	0	0	0	0	0	0	0	0	0	715	0	0	0	87	0	20	0	0	0	0	0	0	35	0	0	0	24	0	0	0	6	40	0	0	0	0	738	0	0	0	12	0	0	276	86
WE20	28487	37	27	1068	0	14	164	259	0	6	0	0	0	457	0	0	0	550	0	53	0	0	0	0	0	0	16	304	0	0	0	0	0	0	126	171	0	0	71	0	253	0	89	0	17	0	0	142	585
WE210	1147	493	747	304	0	460	71	190	0	52	105	0	0	352	0	0	0	144	0	82	0	0	0	0	0	0	111	36	0	0	0	0	0	0	28	74	0	0	43	0	42	0	39	0	22	0	14	193	66
WE211	26032	0	22	37	0	8	10	7	0	0	0	0	0	111	0	0	0	48	0	48	0	0	0	0	0	0	57	0	0	0	0	0	12	0	8	23	0	0	0	0	0	0	7	0	0	0	19	33	20
WE212	7297	44	53	1836	0	16	579	259	0	31	0	0	0	386	7	0	0	61	0	206	0	0	0	0	0	0	589	118	0	0	0	0	81	0	113	436	0	0	74	0	0	0	42	0	44	0	71	60	207
WE213	5289	193	167	115	0	148	0	0	0	0	0	0	0	416	0	0	0	219	0	28	0	0	0	0	0	0	312	0	0	0	43	0	134	0	0	148	0	0	31	0	150	0	0	0	20	0	14	150	634
WE214	4904	1516	891	243	0	351	11	0	0	19	0	0	0	472	0	0	0	188	0	2429	0	0	0	0	0	9	233	0	0	0	0	0	37	0	0	293	0	0	0	0	100	0	5	0	24	0	63	256	57
WE215	2812	3995	3353	4341	0	1173	2061	1179	0	0	153	0	0	391	0	0	0	122	0	186	0	0	0	0	0	0	13	556	0	0	0	0	0	0	129	277	0	0	292	0	33	0	208	0	0	0	119	117	132
WE216	1381	0	0	363	0	0	0	0	0	0	0	0	0	1158	0	0	0	101	0	1721	0	0	0	0	0	0	54	0	0	0	62	0	0	0	103	310	0	0	0	0	26	0	0	0	22	0	73	790	26
WE217	3071	7	6	1643	0	0	589	281	0	0	15	0	0	1180	0	0	0	278	0	1083	0	0	0	0	0	0	139	89	0	0	114	0	118	0	187	293	0	0	94	0	217	0	299	0	33	0	43	23	148
WE218	1300	204	89	110	0	19	0	0	0	0	0	0	0	197	0	0	0	76	0	0	0	0	0	0	0	0	297	0	0	0	58	0	24	0	15	34	0	0	0	0	313	0	0	0	0	0	3	80	107
WE219	18767	70	1601	1061	0	8	295	443	0	272	402	0	0	48	0	0	0	372	0	215	0	0	0	0	0	0	41	214	0	0	0	0	0	0	16	148	0	0	102	0	11	0	127	0	0	0	14	96	52
WE21	836	5289	809	86	0	56	7	0	5	0	0	0	0	1011	0	0	0	718	0	91	6	0	0	0	0	13	187	0	0	0	49	0	110	0	18	98	0	0	0	0	44	0	0	0	59	0	16	173	779
WE220	9742	436	205	859	0	280	755	337	0	0	590	0	0	177	0	0	0	0	0	560	0	0	0	0	0	0	167	116	0	0	0	0	0	0	400	358	0	0	135	0	15	0	44	0	0	0	303	124	61
WE221	4109	3954	6815	439	0	329	125	36	5	13	145	0	0	179	0	0	0	285	0	152	0	0	0	0	0	0	106	23	0	0	0	0	34	0	61	160	0	0	20	0	85	0	30	0	20	0	31	25	198
WE222	2224	435	695	470	0	584	739	454	290	12	217	0	0	136	818	117	223	283	114	68	13	44	34	16	26	12	251	87	0	0	0	0	73	0	38	59	44	0	86	13	182	84	27	212	36	0	30	29	196
WE223	727	201	109	223	0	91	26	47	0	0	0	0	0	1115	0	0	0	453	0	354	0	0	0	0	0	0	2256	20	0	0	38	9	42	64	33	44	0	0	14	0	547	0	35	0	85	0	19	435	640
WE224	3415	873	2209	681	0	2314	104	642	0	222	0	0	0	4554	0	0	0	446	0	120	0	0	0	0	0	0	1745	57	0	0	93	0	168	0	37	243	0	0	49	0	956	0	102	0	42	0	6	744	566
WE225	7868	0	0	157	0	0	11	0	0	0	0	0	0	444	0	0	0	55	0	68	0	0	0	0	0	0	202	8	0	0	40	0	111	0	71	115	0	0	0	0	0	0	11	0	21	0	34	172	37
WE226	762	24	22	156	0	0	14	53	0	15	0	0	0	271	0	0	0	37	0	104	0	0	0	0	0	0	73	15	0	0	38	0	18	0	29	60	0	0	13	0	0	0	11	0	0	0	5	157	22
WE227	12795	0	620	386	0	0	23	39	0	92	26	0	0	123	0	0	0	321	0	17	0	0	0	0	0	0	638	15	0	0	0	0	0	0	16	68	0	0	29	0	360	0	38	0	0	0	15	42	339
WE228	11171	830	965	136	0	519	0	0	0	16	0	0	0	252	0	0	0	190	0	187	0	0	0	0	0	0	519	0	0	0	0	0	0	0	17	91	0	0	0	0	175	0	0	5	0	0	23	129	203
WE229	2239	239	115	814	0	105	249	358	0	0	0	0	0	425	0	0	0	47	0	371	0	0	0	0	0	0	171	68	0	0	0	0	54	0	49	253	0	0	57	0	485	0	25	0	26	0	17	80	366
WE22	8719	0	9	1927	0	0	360	208	0	0	0	0	0	586	0	0	0	645	0	2835	0	0	0	0	0	0	247	83	0	0	174	0	100	0	856	560	0	0	104	0	44	0	113	0	63	0	244	49	155
WE230	152	190	142	26	0	89	0	0	0	9	0	0	0	110	0	0	0	21	0	18	0	6	0	0	0	0	72	0	0	0	0	0	23	0	8	15	0	0	0	0	19	0	0	0	0	0	7	75	179
WE231	509	32	26	1065	0	11	2599	997	0	0	441	0	0	355	0	0	0	15	0	2167	0	0	0	0	0	0	38	203	0	0	0	4	21	63	397	390	0	0	84	0	6	0	72	0	0	0	83	299	21
WE232	196	1400	621	15	0	36	0	0	0	0	0	0	0	865	0	0	0	65	0	32	0	0	0	0	0	0	400	0	0	0	0	0	43	0	9	83	0	0	0	0	132	0	0	0	0	0	0	189	83
WE233	61	886	833	12	0	0	0	0	0	0	0	0	0	719	0	0	0	275	0	37	0	0	0	0	0	0	40	0	0	0	0	0	0	0	0	87	0	0	0	0	350	0	0	0	0	0	17	38	59
WE234	8481	0	4	174	0	0	143	53	0	0	116	0	0	131	0	0	0	26	0	54	0	0	0	0	0	0	0	0	0	0	0	0	18	0	59	76	0	0	12	0	38	0	6	0	0	0	43	44	135
WE235	6609	21	2162	361	0	94	110	39	0	182	117	0	0	434	0	0	0	40	0	138	0	0	0	0	0	0	381	28	0	0	0	0	0	0	74	254	0	0	64	0	32	0	63	0	9	0	37	203	237
WE236	1248	3484	1905	158	0	527	0	0	0	3	0	0	0	952	0	0	0	238	0	78	9	4	0	0	0	0	1629	0	0	0	0	0	143	10	16	85	0	0	0	0	582	0	0	0	0	0	0	192	510
WE237	13941	2133	3614	123	0	102	0	0	0	0	0	0	0	719	0	0	0	215	0	241	0	0	0	0	0	0	274	0	0	0	0	0	62	0	6	104	0	0	0	0	110	0	0	0	30	0	23	103	292
WE238	2137	454	393	534	0	376	105	41	0	0	118	0	0	666	0	0	0	49	0	128	0	0	0	0	0	0	472	16	0	0	69	0	109	0	250	376	0	0	35	0	0	0	61	0	22	0	140	486	167
WE239	17959	61	1688	191	0	22	37	28	5	33	0	0	0	705	0	0	0	0	0	313	0	0	0	0	0	6	26	9	0	0	0	0	14	0	137	290	0	0	10	0	0	0	0	0	0	0	47	308	32
WE23	8892	12867	5687	14	0	434	0	0	0	10	0	0	0	916	0	0	0	833	0	356	0	0	0	4	0	15	88	0	0	0	33	0	38	0	17	142	0	0	0	0	16	0	0	0	63	0	27	211	95
WE240	6986	11	3348	11	0	426	0	0	0	0	0	0	0	351	0	0	0	144	0	122	0	0	0	0	0	0	282	0	0	0	0	0	191	0	0	34	0	0	0	0	187	0	0	0	50	0	15	39	442
WE241	11590	121	104	54	0	14	0	0	0	0	0	0	0	3872	0	0	0	359	0	78	0	0	0	0	0	0	435	0	0	0	392	0	0	0	0	1561	0	0	0	0	1203	0	0	0	0	0	160	821	289
WE242	449	991	383	106	0	212	12	31	0	48	7	0	0	930	0	0	0	14	0	28	0	0	0	0	0	0	272	0	0	0	30	0	19	0	43	65	0	0	12	0	251	0	9	0	0	0	6	38	73
WE243	639	5	3	74	0	0	0	0	0	0	0	0	0	717	0	0	0	110	0	850	0	0	0	0	0	0	1408	0	0	0	52	0	32	0	22	343	0	0	0	0	161	0	0	0	22	0	46	276	255
WE244	9606	271	175	1407	0	113	143	138	0	0	187	0	0	437	0	0	0	644	0	2916	0	0	0	0	0	0	355	75	0	0	44	0	120	0	49	130	0	0	72	0	103	0	99	0	40	0	0	62	352
WE245	6607	1821	1133	48	0	252	0	0	0	0	0	0	0	147	0	0	0	141	0	7	0	0	0	0	0	0	0	0	0	0	0	0	35	0	3	32	0	0	0	0	46	0	0	0	0	0	0	16	95
WE246	13563	97	1617	600	0	44	9	25	0	15	18	0	0	405	0	0	0	318	0	102	0	0	0	0	0	10	559	56	0	0	28	0	0	0	87	277	0	0	36	0	170	0	46	0	0	0	25	133	431
WE247	14855	42	38	102	0	30	0	0	3	0	0	0	0	804	0	0	0	87	0	64	0	0	0	0	0	0	270	0	0	0	0	0	37	1166	22	132	0	0	0	0	0	0	7	0	24	0	23	232	310
WE248	8525	0	16	11	0	0	0	0	0	0	0	0	0	671	0	0	0	28	0	29	0	0	0	0	0	0	216	0	0	0	0	0	27	0	0	36	0	0	0	0	0	0	0	0	0	0	0	162	74
WE249	10	1775	1632	945	0	0	74	733	1092	32	676	0	20943	0	75	1377	797	0	0	0	0	709	903	133	95	0	0	63	0	531	0	365	0	0	36	0	0	0	268	0	0	203	7	8	18	51	43	0	0
WE24	4208	5883	3672	0	0	0	0	0	0	0	0	0	0	853	0	0	0	409	0	273	0	0	0	0	0	0	545	0	0	0	0	0	74	0	0	40	0	0	0	0	237	0	0	0	47	0	15	42	281
WE250	1338	71	437	707	0	0	524	2428	1847	0	195	0	5936	0	27	83	146	0	250	6	505	3676	1231	88	152	0	0	98	0	132	128	32	0	0	51	0	13	14	100	3	0	339	0	294	0	257	116	0	0
WE251	9810	7	0	240	0	0	76	0	0	292	0	0	0	0	0	0	0	0	0	0	10	0	13	0	145	357	0	0	0	0	0	0	193	0	0	0	0	6	0	62	0	0	0	16	337	0	8	0	0
WE252	2156	56	45	951	0	58	384	204	303	391	0	0	0	13	233	0	35	963	0	0	9	0	0	0	318	820	21	328	146	0	413	0	237	0	130	0	8	0	36	595	0	21	225	94	507	0	303	0	94
WE253	3994	666	443	1785	1592	443	1119	152	301	421	0	0	0	136	0	0	118	154	0	0	308	0	250	0	0	404	185	81	282	0	100	534	64	3	60	0	0	565	37	39	21	82	67	0	36	0	6	149	56
WE254	3977	2556	6345	173	0	5692	372	0	41	299	204	7	0	37	8	214	12	0	0	0	0	0	0	25	0	0	67	153	0	0	63	22	12	0	107	0	10	35	57	0	15	205	112	0	0	0	84	33	20
WE255	4989	40	231	374	2028	20	763	351	284	718	96	0	0	0	284	107	16	165	0	0	186	0	0	0	5	45	0	78	1474	0	56	12	0	0	26	549	0	0	50	21	4	70	73	33	0	0	86	12	0
WE256	436	1175	1027	1433	0	22	1289	61	55	104	29	0	0	11	117	0	149	17	0	0	0	0	0	9	156	19	0	243	54	62	1216	0	265	0	73	178	421	0	123	239	0	611	47	38	139	0	50	0	0
WE257	2158	2114	236	568	0	62	503	138	44	0	76	6	0	0	0	94	34	18	0	0	0	0	0	107	0	0	0	53	0	0	278	17	108	0	30	0	0	9	139	0	0	366	34	0	42	0	0	48	28
WE258	6863	570	502	231	0	1432	29	8	33	17	399	3	0	0	16	0	7	0	0	0	0	0	0	51	5	0	0	12	0	0	0	92	16	0	3	0	0	28	0	0	0	0	0	0	0	0	7	0	0
WE259	2332	10024	4830	314	0	498	157	0	0	0	4	0	0	0	295	0	14	118	0	0	0	0	0	83	30	0	0	0	0	0	58	0	107	0	34	19	0	0	35	37	0	283	0	0	30	0	0	0	0
WE25	33455	1947	2428	331	0	7	119	35	0	0	63	10	0	156	0	0	0	58	0	504	0	0	0	0	0	5	96	28	0	0	26	0	0	0	144	294	0	0	26	0	63	0	27	0	28	0	100	28	106
WE260	4795	600	128	2803	0	41	1087	324	644	525	2531	0	0	0	440	3098	308	326	659	0	0	0	0	138	93	0	0	48	248	0	30	1579	132	0	0	0	828	19	203	1320	0	0	6	497	97	0	24	0	26
WE261	2474	287	142	1159	2960	186	259	146	1782	11563	0	0	0	50	2827	19	625	100	27	14	142	9	791	0	56	193	63	38	92	0	210	0	302	0	48	0	191	11	20	686	11	143	104	1195	473	0	51	64	32
WE262	166	70	586	291	670	43	150	37	38	80	0	170	0	7	139	0	36	796	5	0	30	0	56	0	0	530	6	13	0	437	135	0	397	0	10	0	17	37	12	136	0	5	0	8	143	0	13	10	81
WE263	522	1339	614	690	67	592	1338	1108	0	760	225	0	0	0	505	0	90	0	0	0	0	0	0	0	208	164	0	96	0	80	162	95	184	112	104	0	0	305	54	235	0	27	340	85	166	77	232	0	10
WE264	652	2834	2292	1238	0	423	1079	1418	89	99	1115	0	0	0	786	1201	237	0	0	0	0	0	0	288	115	0	0	406	0	240	0	52	32	0	108	0	0	189	51	382	0	131	281	143	37	0	41	0	0
WE265	1168	0	0	144	2833	0	76	0	166	352	0	7	0	0	49	0	46	570	0	0	15	0	0	0	0	766	0	17	7	0	0	0	143	0	19	0	0	185	0	99	0	31	126	0	105	0	0	0	0
WE266	1935	499	1573	444	0	0	503	8	590	17	166	0	0	0	0	46	567	147	400	39	66	0	21	0	1997	0	0	183	15	0	269	87	177	0	103	0	107	30	98	230	0	35	0	15	44	963	262	0	0
WE267	18	6514	2358	194	0	0	139	770	891	262	20	2	0	0	118	0	78	0	159	70	0	2292	2	20	49	0	0	58	0	384	0	150	0	0	13	0	580	27	85	0	0	284	0	115	0	2128	0	0	4
WE268	1770	410	651	320	0	692	776	537	270	0	102	0	0	0	1005	149	298	0	117	63	43	38	33	70	50	0	0	165	0	0	0	0	0	0	6	0	103	0	64	0	0	213	22	192	0	0	0	0	0
WE269	493	540	493	799	0	526	186	1792	310	32	0	0	0	0	62	0	20	188	0	0	0	0	0	1097	118	0	0	125	0	44	19	106	158	0	57	0	0	184	193	67	0	579	144	0	45	0	49	16	47
WE26	1018	17254	10201	2191	0	389	513	67	0	0	1800	0	0	130	0	0	0	316	0	70	0	0	0	0	0	0	261	65	0	0	0	0	123	0	140	469	0	0	191	0	11	0	44	0	45	0	268	17	81
WE270	30	43	512	313	260	53	208	215	314	904	0	0	0	12	0	0	103	161	0	0	164	0	0	0	0	200	13	44	6	399	258	28	85	0	73	0	0	167	15	68	0	51	158	90	40	0	6	9	23
WE271	79	2196	482	399	0	673	51	1310	1581	0	869	0	0	5	636	575	788	0	567	0	136	23	0	834	249	0	6	66	0	0	0	295	334	0	13	0	1885	0	424	0	0	301	0	147	0	0	11	0	173
WE272	700	39	164	212	0	0	493	121	66	0	26	0	0	0	148	31	134	102	1154	0	0	0	7	0	19	0	0	69	0	0	60	43	40	0	26	51	308	398	42	43	0	99	0	20	26	237	15	0	28
WE273	283	89	109	177	33	0	174	254	119	21	0	0	0	0	219	0	167	0	0	0	0	0	0	0	0	148	0	62	0	0	154	27	151	0	0	0	163	0	22	294	0	58	14	0	52	113	0	0	55
WE274	11	5	0	0	0	6	0	18	8	0	0	0	0	0	0	0	0	0	7	0	0	0	0	0	0	0	0	0	0	0	0	0	0	0	0	0	14	0	0	0	0	0	0	0	0	0	0	0	0
WE275	178	4	12	12032	375	0	1829	700	8741	33019	0	60	0	0	1102	0	8068	21102	3750	38	10145	0	29316	12364	0	15562	0	359	11	0	1385	676	7312	53	1604	0	192	3600	397	2949	0	713	10172	16748	6502	0	68	0	0
WE276	220	232	889	77	0	1336	33	0	5	0	58	0	0	0	0	0	34	0	15	0	0	0	14	0	0	0	0	38	0	0	56	23	0	0	30	62	0	0	23	0	0	35	0	0	0	0	0	0	0
WE277	551	7525	5258	141	0	400	46	152	55	0	286	101	848	0	85	128	0	465	170	968	158	0	142	790	53	6	0	25	0	0	233	76	351	0	10	0	329	67	121	0	3	124	0	36	203	0	98	7	0
WE278	14	1641	640	38	0	369	30	139	0	0	0	124	36	0	9	0	0	0	93	17	60	0	38	18	0	0	0	0	0	0	81	0	0	0	0	0	145	0	0	0	0	14	9	0	27	0	18	0	9
WE279	9	268	121	46	0	204	14	89	0	0	0	2174	0	0	9	0	74	0	37	0	86	0	0	0	128	0	0	13	0	0	26	0	40	0	0	0	136	0	18	0	0	19	0	16	34	0	0	0	12
WE27	21961	0	2618	348	0	0	235	85	0	0	85	0	0	451	0	0	0	291	0	17	0	0	0	0	0	0	59	12	0	0	0	0	38	6	165	165	0	0	21	0	186	0	19	0	36	0	17	116	228
WE280	343	961	712	183	0	126	20	26	31	12	38	8	133	8109	31	31	0	287	21	268	10	0	33	49	0	0	794	0	0	0	747	53	0	0	14	922	19	0	28	0	3696	21	0	15	29	0	128	1317	784
WE281	2929	8655	5674	770	0	1290	26	328	24	0	75	15	122	3244	47	42	0	471	21	254	26	0	28	63	5	0	370	57	0	0	214	29	120	0	365	1972	22	0	98	0	3112	14	55	14	13	0	256	946	492
WE282	20143	3031	5038	490	0	2820	228	27	0	15	0	4	0	394	0	0	0	26	0	99	0	0	0	0	0	0	225	107	0	0	0	0	0	8	124	301	0	0	26	0	633	0	55	0	29	0	70	357	513
WE283	5899	8283	2424	2799	0	362	110	207	6	0	14	0	21	380	8	0	0	1379	0	333	0	0	6	7	0	0	1535	151	0	0	33	0	65	9	207	414	0	0	148	0	540	0	279	0	25	0	6	58	787
WE284	32729	10256	10395	89	0	332	0	0	0	9	0	0	0	328	0	0	0	24	0	261	0	0	2	0	0	0	0	0	0	0	24	0	31	0	6	218	0	0	0	0	93	0	0	0	19	0	32	63	18
WE285	19076	10094	3412	69	0	1750	31	43	0	0	0	0	0	1507	0	0	0	627	0	254	0	0	0	0	0	0	1059	0	0	0	38	0	46	0	24	120	0	0	0	0	621	0	0	0	21	0	30	583	470
WE286	8700	32	2319	41	0	2593	0	0	0	0	0	0	0	1122	0	0	0	219	2	115	0	0	0	0	0	0	2428	0	0	0	75	0	96	0	18	177	0	0	0	0	0	0	0	0	0	0	53	645	857
WE287	973	3770	5842	201	0	3512	0	23	0	0	0	0	0	1003	0	0	0	54	0	504	0	0	0	0	0	0	1860	0	0	0	89	0	184	0	173	1270	0	0	31	0	3831	0	13	0	0	0	225	600	1064
WE288	8425	9413	3920	37	0	959	13	13	20	11	56	9	94	3422	14	0	0	697	16	1294	15	0	18	31	0	0	294	0	0	0	41	32	53	0	4	420	7	0	25	0	47	5	0	0	71	0	62	1042	304
WE289	15466	6377	10297	13	0	4117	7	0	0	0	0	0	0	706	0	0	0	180	0	140	0	0	0	0	0	0	154	0	0	0	0	0	0	0	2	63	0	0	0	0	29	0	0	0	46	0	11	156	56
WE28	986	446	227	494	0	8	109	65	0	0	0	0	0	3030	0	0	0	704	0	162	0	0	0	0	0	0	484	28	0	0	57	0	0	3	244	388	0	0	15	0	213	0	12	0	89	0	10	1577	518
WE290	10908	9288	6182	471	0	471	547	140	0	0	83	0	0	634	0	0	0	240	0	121	0	0	0	0	0	0	450	55	0	0	35	0	0	0	277	373	0	0	66	0	21	0	29	0	29	0	93	196	41
WE291	522	13288	6718	1061	0	1682	113	0	0	0	0	0	0	180	0	0	0	583	0	41	0	0	0	0	0	0	33	17	0	0	0	0	86	0	46	226	0	0	34	0	0	0	14	0	44	0	81	174	80
WE292	10310	6228	5587	705	0	4615	546	458	0	0	447	0	0	154	0	0	0	311	0	21	0	0	0	0	0	0	55	116	0	0	0	0	34	0	205	351	0	0	84	0	201	0	98	0	25	0	101	21	129
WE293	108	0	23	158	0	4	15	21	0	0	0	0	0	4927	0	0	0	139	4	107	0	0	7	0	0	4	1974	14	0	0	208	0	32	2	94	264	0	0	0	0	3412	0	20	0	39	0	7	1275	1242
WE294	24166	2671	4833	383	0	2213	36	211	0	0	0	0	0	808	0	0	0	44	0	230	0	0	0	0	0	0	912	76	0	0	0	0	44	0	38	85	0	0	48	0	404	0	46	0	18	0	0	12	725
WE295	48416	58	331	176	0	46	62	25	0	0	0	0	0	220	0	0	0	0	0	165	0	0	0	0	0	0	94	13	0	0	0	0	30	0	24	81	0	0	14	0	33	0	9	0	0	0	30	39	37
WE296	22690	8981	5098	674	0	268	279	47	0	0	63	0	68	1205	15	0	0	204	11	255	8	0	16	19	0	0	66	0	0	0	75	25	134	0	74	486	0	0	38	0	166	0	6	14	39	0	113	500	54
WE297	3887	13714	6615	2097	0	58	1089	498	0	1475	2108	0	26	181	0	0	0	387	0	83	0	0	3	8	0	0	290	340	0	0	0	12	43	0	130	357	0	0	226	0	291	0	267	0	85	0	163	125	222
WE298	25520	71	39	634	0	0	150	98	4	0	0	0	13	702	0	0	0	58	0	599	0	0	0	0	0	0	21	50	0	0	109	0	134	0	254	359	0	0	43	0	0	0	99	0	40	0	213	379	80
WE299	6919	154	300	3545	0	40	2417	385	10	0	16	0	0	669	8	0	0	35	0	1146	0	0	8	0	0	0	73	640	0	0	0	0	171	0	251	682	0	0	185	0	0	0	118	0	67	0	83	400	266
WE29	381	0	25	1380	0	0	414	402	9	10	0	0	0	584	0	0	0	100	0	189	0	0	0	0	0	0	55	105	0	0	78	0	337	0	127	202	0	0	110	0	0	0	63	0	137	0	81	257	360
WE2	5124	4741	2777	504	0	1328	405	67	0	0	229	2	0	123	0	0	0	206	0	40	0	0	0	0	0	0	42	31	0	0	0	0	53	0	51	115	0	0	21	0	224	0	16	0	33	0	43	176	191
WE300	7914	142	108	16	0	14	9	0	0	0	14	0	15	1574	0	0	0	247	2	822	0	0	0	6	0	0	435	0	0	0	51	0	125	0	0	1532	0	0	0	0	500	6	0	0	36	0	353	280	2282
WE301	33229	101	140	425	0	8	0	0	0	0	0	0	0	1286	0	0	0	290	0	289	0	0	0	0	0	0	392	0	0	0	138	0	0	0	181	622	0	0	0	0	0	0	0	0	0	0	151	1136	367
WE302	13071	14	243	2065	0	0	430	508	0	0	0	0	0	117	0	0	0	74	0	360	0	0	0	0	0	0	529	268	0	0	79	0	347	0	157	601	0	0	209	0	0	0	126	0	82	0	145	489	1003
WE303	23889	44	11159	65	0	137	52	37	0	0	12	0	0	1330	0	0	0	264	0	378	0	0	0	0	0	0	606	9	0	0	35	9	35	0	234	292	0	0	7	0	376	0	13	0	22	0	28	344	1292
WE304	2266	918	4023	1994	0	515	1398	296	12	0	35	0	41	408	13	0	0	434	10	313	0	0	9	19	0	0	53	47	0	0	30	0	92	0	356	614	0	0	120	0	125	0	65	7	48	0	312	310	386
WE305	29553	134	127	922	0	10	786	370	7	2154	957	0	12	340	0	0	0	35	0	79	0	0	0	5	0	0	192	138	0	0	0	0	0	0	848	986	0	0	171	0	85	0	150	0	19	0	309	253	122
WE306	2925	9477	4924	133	0	2795	326	95	0	140	133	0	0	532	0	0	0	1128	0	26	0	0	5	6	0	0	239	113	0	0	0	0	154	0	90	366	0	0	59	0	579	0	12	0	45	0	66	593	348
WE307	29895	8370	6979	789	0	0	395	112	0	0	155	0	0	163	0	0	0	43	0	106	0	0	0	0	0	0	52	43	0	0	0	0	0	0	218	658	0	0	89	0	55	0	34	0	0	0	167	38	168
WE308	1709	13282	5981	3221	0	317	1029	195	0	0	5489	0	0	176	0	0	0	382	0	88	0	0	0	0	0	0	663	150	0	0	0	0	103	0	208	597	0	0	333	0	33	0	95	0	20	0	451	17	208
WE309	13151	0	4109	1708	0	0	1248	388	0	0	655	0	0	688	0	0	0	784	0	45	0	0	0	0	0	0	299	95	0	0	0	0	49	3	284	143	0	0	108	0	248	0	110	0	74	0	166	174	297
WE30	10282	119	11519	94	0	1957	94	25	0	20	6	17	0	1615	0	0	0	115	0	410	0	0	0	0	0	6	132	6	0	0	165	0	31	0	309	291	0	0	10	0	37	0	14	0	0	0	34	945	164
WE310	4662	1012	276	1408	0	9	374	348	11	0	0	0	0	2840	8	0	0	866	0	6105	0	0	7	0	0	0	1172	128	0	0	56	0	61	36	199	1298	0	0	94	0	563	0	133	0	375	0	79	1156	1278
WE311	4465	12491	13541	285	0	7871	112	443	19	257	11	0	0	224	0	0	0	46	0	454	9	0	21	0	0	0	220	66	0	0	0	0	46	0	36	177	0	0	29	0	31	21	82	16	0	0	10	86	118
WE312	2318	252	137	1237	0	16	419	373	14	1259	843	0	34	853	0	0	0	197	5	708	8	0	4	27	0	0	663	74	0	0	22	11	94	0	225	450	0	0	104	0	134	0	130	0	81	0	187	106	582
WE313	35450	325	4264	984	0	1342	96	342	0	0	22	8	45	178	9	0	0	113	10	446	0	0	5	15	0	0	46	27	0	0	0	0	206	0	126	605	0	0	201	0	75	8	0	0	35	0	265	65	66
WE314	26060	505	1367	30	0	7	0	0	0	0	0	0	0	1079	0	0	0	161	0	444	0	0	0	0	0	0	353	0	0	0	78	0	0	0	39	203	0	0	0	0	0	0	0	0	30	0	38	202	194
WE315	11625	60	94	5089	0	0	919	776	0	0	10	0	9	153	0	0	0	49	0	289	0	0	0	4	0	0	786	213	0	0	0	8	208	0	101	602	0	0	247	0	0	6	142	0	62	0	211	119	636
WE316	7612	75	7443	110	0	5047	180	23	0	0	12	0	0	2033	0	0	0	182	0	446	0	0	0	0	0	0	255	11	0	0	160	0	94	4	207	443	0	0	0	0	987	0	30	0	30	0	31	608	1876
WE317	10390	40	8386	1281	0	72	463	158	0	450	29	0	0	265	0	0	0	46	0	817	0	0	0	0	0	0	959	51	0	0	34	0	0	0	243	1050	0	0	150	0	804	0	86	0	0	0	313	422	510
WE318	614	10038	3633	18	0	128	0	0	0	0	0	0	0	1850	0	0	0	139	0	76	0	0	6	0	0	0	4694	0	0	0	0	0	91	0	5	81	0	0	0	0	724	0	0	0	22	0	0	202	727
WE319	9976	9618	6541	1068	0	3075	599	323	0	244	86	0	0	156	0	0	0	300	0	36	0	0	0	0	0	0	369	39	0	0	0	0	24	0	74	575	0	0	44	0	62	0	35	0	0	0	169	305	137
WE31	4500	332	1400	1597	0	194	1151	258	6	0	0	5	0	1180	0	0	0	485	0	891	0	0	0	0	0	9	26	23	0	0	101	0	83	0	560	747	0	0	97	0	354	0	86	0	26	0	280	938	568
WE320	12785	945	10614	1086	0	7984	273	216	10	526	92	0	28	553	0	0	0	445	10	223	0	0	7	11	0	0	50	94	0	0	0	11	0	0	85	128	0	0	78	0	93	0	159	9	0	0	28	56	241
WE321	3132	401	280	205	0	48	0	6	8	0	43	0	70	2041	8	0	0	296	3	878	0	0	8	14	0	0	1123	0	0	0	47	14	156	0	129	384	0	0	0	0	128	5	0	8	179	0	106	613	706
WE322	574	117	79	4391	0	0	561	822	0	0	155	0	15	483	0	0	0	1345	0	3562	0	0	0	0	0	0	418	183	0	0	72	13	257	0	304	449	0	0	216	0	66	4	381	0	156	0	30	16	355
WE323	29480	10856	6276	1611	0	558	182	13	0	0	11	0	0	171	0	0	0	174	0	137	0	0	0	0	0	0	54	0	0	0	43	0	47	0	63	386	0	0	35	0	7	0	60	0	0	0	40	93	13
WE324	49367	31	637	5071	0	0	1347	905	0	1584	2977	0	0	86	0	0	0	247	0	171	0	0	0	0	0	0	0	441	0	0	0	0	0	0	107	450	0	0	367	0	10	0	275	0	24	0	49	67	74
WE325	18148	72	38	2516	0	14	967	291	0	0	208	0	0	522	0	0	0	242	0	319	0	0	0	0	0	0	256	83	0	0	45	0	100	0	706	997	0	0	123	0	0	0	180	0	0	0	563	352	43
WE326	7248	161	122	983	0	17	1318	663	8	0	405	0	28	830	7	0	0	39	5	1180	0	0	0	6	0	0	368	249	0	0	0	0	124	52	707	868	0	0	100	0	222	0	157	0	17	0	140	826	641
WE327	7200	15238	9447	222	0	906	22	8	0	0	10	0	0	1574	0	0	0	1836	0	283	0	0	0	0	0	0	1144	0	0	0	82	0	287	0	33	168	0	0	0	0	155	0	8	0	155	0	4	228	257
WE328	10338	72	72	535	0	12	39	67	0	93	36	0	0	163	0	0	0	1309	3	188	0	0	0	0	0	0	557	22	0	0	0	0	54	0	39	138	0	0	25	0	139	0	44	0	64	0	13	157	272
WE329	12217	220	17899	257	0	37	358	89	0	0	18	3	29	954	0	0	0	427	4	909	8	0	3	13	0	0	130	18	0	0	249	0	36	12	517	1032	0	0	39	0	13	7	16	0	0	0	70	824	80
WE32	16906	40	20	1227	0	9	628	337	0	2270	1359	0	0	408	0	0	0	178	0	46	0	0	0	0	0	0	163	73	0	0	0	0	72	0	675	777	0	0	150	0	590	0	205	0	49	0	230	212	413
WE330	21373	183	1397	155	0	231	53	9	0	37	31	0	20	1019	0	0	0	36	0	370	0	0	4	11	0	0	90	0	0	0	127	0	54	0	135	384	0	0	26	0	186	0	24	0	55	0	98	807	463
WE331	24957	96	2054	683	0	0	46	153	8	294	20	0	7	305	0	0	0	304	0	101	0	0	0	4	0	0	1047	45	0	0	0	0	237	0	47	186	11	0	59	0	604	0	122	0	85	0	30	63	824
WE332	2149	2587	3184	1595	0	1920	499	650	11	349	102	0	0	575	0	0	0	262	3	31	0	0	12	6	0	0	1944	165	0	0	64	0	106	14	208	1168	0	0	66	0	1972	0	79	0	18	0	278	879	1271
WE333	10688	246	180	1602	0	26	907	139	7	10	186	0	19	1113	9	0	0	191	7	187	0	0	0	21	0	0	864	97	0	0	92	0	52	0	236	609	0	0	95	0	2037	5	214	0	20	0	77	229	1756
WE334	1413	14314	6626	828	0	1620	315	29	0	0	229	0	0	846	8	0	0	166	3	403	0	0	5	8	0	0	853	11	0	0	34	0	31	0	137	544	0	0	44	0	175	6	27	0	15	0	215	154	299
WE335	22045	80	3080	3946	0	13	2342	1009	0	2770	801	0	0	162	0	0	0	188	0	90	0	0	0	0	0	0	122	115	0	0	0	0	44	0	222	824	0	0	177	0	18	5	104	0	27	0	149	15	190
WE336	653	442	244	127	0	20	22	24	8	0	26	0	24	3015	14	0	0	769	4	95	0	0	12	18	72	0	607	18	6	0	153	0	198	0	29	228	14	0	0	0	1199	7	17	0	51	0	0	695	598
WE337	258	126	99	289	0	0	18	15	0	0	16	0	25	2379	0	0	0	111	8	61	10	0	0	0	0	0	1703	13	0	0	196	13	54	0	98	1026	0	0	10	0	0	0	0	0	45	0	248	5948	1148
WE338	167	317	6264	100	0	6940	17	48	10	0	15	7	35	2304	9	0	0	483	12	357	0	0	2	17	0	0	5778	12	0	0	556	0	154	0	75	605	0	0	0	0	197	11	0	0	0	0	91	3701	1120
WE339	6026	4395	2882	74	0	647	0	0	5	0	9	0	0	861	0	0	0	192	0	457	0	0	0	3	0	0	1960	0	0	0	65	0	111	0	23	268	0	0	0	0	1599	0	0	0	96	0	99	870	1073
WE33	2018	4646	4924	372	0	3976	240	110	5	144	34	0	0	239	0	0	0	62	0	27	0	0	0	0	0	8	1281	59	0	0	0	0	27	0	84	190	0	0	22	0	593	0	12	0	0	0	10	335	253
WE340	20229	103	89	1210	0	11	124	84	0	0	124	0	10	570	0	0	0	621	0	9094	0	0	0	9	0	0	1411	149	0	0	30	0	146	0	55	181	0	0	11	0	109	0	78	0	47	0	9	143	222
WE341	43014	133	6740	0	0	4517	0	0	0	0	8	4	17	377	0	0	0	330	3	317	0	0	3	0	0	0	261	0	0	0	0	0	41	0	0	95	0	0	6	0	203	0	0	0	0	0	27	122	848
WE342	22417	94	77	1153	0	15	887	241	1518	2299	96	0	0	0	2815	92	546	587	3	0	869	0	957	5	8	64	0	252	0	0	0	22	0	0	0	0	0	211	154	7	0	192	329	0	29	0	57	0	0
WE343	29175	133	119	374	0	10	927	15	165	4130	21	0	15	0	232	0	0	110	0	16	339	0	6	8	6	83	0	121	2141	0	87	0	43	2	88	384	0	0	45	107	0	10	0	26	0	0	59	0	0
WE344	1189	5250	1280	100	0	0	49	60	15	0	78	0	14	7	85	89	32	23	2	0	0	0	0	77	2659	10	0	14	69	0	769	0	553	35	20	0	228	165	27	61	6	54	35	36	159	0	10	0	0
WE345	3484	635	374	2695	0	56	793	73	602	1264	17	0	16	54	69	0	630	829	0	18	0	0	1148	0	372	97	82	38	137	94	427	11	605	0	64	1687	0	0	372	246	0	524	409	71	698	0	88	161	59
WE346	22814	108	8037	1611	20	0	1078	743	459	338	0	0	13	0	371	0	39	76	0	13	429	0	0	0	7	57	0	346	457	6630	51	0	0	0	100	0	0	681	25	27	0	164	173	119	30	0	115	0	35
WE347	1286	534	265	171	0	229	551	0	134	98	1486	0	0	0	143	1729	242	0	0	0	0	0	3740	11	155	0	0	284	29	0	177	177	200	0	71	0	9	98	55	183	0	0	0	0	39	0	51	0	0
WE348	1264	5540	1628	3321	0	5557	914	1159	573	35	1707	0	0	0	3580	1871	872	0	0	0	0	0	0	1707	523	0	0	292	8	0	14	105	284	51	184	32	153	278	421	1019	0	869	346	583	211	0	643	0	0
WE349	414	3780	652	2048	0	129	1525	3332	21	124	576	0	15	0	92	512	257	85	8	0	0	0	10	502	955	0	0	167	22	0	24	509	475	0	115	0	1052	88	143	231	0	481	104	56	123	0	55	0	105
WE34	1832	7449	15506	699	0	6656	163	101	0	25	42	0	0	623	0	0	0	81	0	254	0	0	0	0	0	0	94	56	0	0	0	0	64	0	64	10	0	0	50	0	67	0	59	0	13	0	34	33	103
WE350	4364	2275	798	1594	0	274	1200	1561	385	84	3518	0	0	0	946	3863	471	24	0	0	31	0	16	1227	332	0	0	41	51	0	0	178	207	0	54	0	0	219	39	129	0	430	168	277	682	0	85	0	0
WE351	3027	2207	1919	874	0	4105	1542	96	64	76	1631	771	162	17	1812	113	103	39	60	85	0	0	91	276	33	14	19	307	20	0	77	95	86	0	123	93	32	0	252	0	0	663	186	36	46	0	254	7	0
WE352	1791	324	615	2457	0	28	1092	1546	488	133	1907	0	0	0	2313	2092	1029	66	2	0	0	0	4	1764	31	175	0	197	46	65	17	188	198	0	73	0	118	124	277	352	0	1393	777	917	754	0	118	0	0
WE353	129	48	32	1517	1728	7	2505	3947	148	1198	0	0	0	3	252	0	83	4168	0	0	393	0	7	0	387	1275	0	153	55	0	697	0	509	0	299	51	501	0	125	645	0	349	746	0	294	0	1263	0	60
WE354	9460	15402	6215	1445	0	633	1935	1134	57	128	227	0	17	18	348	452	202	29	0	57	111	0	1110	35	16	6	0	178	22	0	21	22	0	0	245	65	0	162	54	0	0	1128	120	29	0	0	152	0	0
WE355	276	5544	1865	378	0	1123	1995	2526	888	99	35	0	0	0	3219	25	883	894	396	9	62	102	12	809	328	0	0	708	0	151	0	63	239	0	107	90	468	0	164	1003	0	878	403	299	687	1146	12	0	140
WE356	752	4119	1016	2001	0	514	2139	1093	553	0	6461	0	0	0	123	2056	962	16	0	0	0	730	0	576	61	0	0	1851	0	152	0	300	66	0	71	0	2037	0	252	231	0	2671	0	383	136	0	91	0	71
WE357	1773	14509	16019	3889	0	14	3020	2140	904	93	19	2	0	0	944	0	329	0	2	7	53	0	4	9	0	0	0	835	9	0	0	1747	0	0	71	0	79	15	183	0	0	396	70	298	0	0	10	0	0
WE358	287	2061	345	2105	0	56	690	9414	104	0	3720	36	24	0	923	210	473	51	9	31	0	0	8	1360	9	0	0	1507	0	45	0	187	51	0	34	0	0	90	250	65	0	3162	0	508	79	947	750	0	31
WE359	577	1205	983	2824	0	1326	1449	3704	130	0	1866	0	0	0	870	0	271	14	27	166	0	0	0	1195	12	0	0	175	22	84	109	128	218	0	38	0	359	0	136	169	0	100	0	125	185	98	236	4	43
WE35	7351	2339	7063	32	0	5353	176	51	0	342	0	0	0	437	0	0	0	236	0	139	0	0	0	0	0	0	169	8	0	0	0	0	56	5	216	376	0	0	14	0	128	0	7	0	49	0	50	229	83
WE360	822	4619	3439	3446	0	8737	836	166	611	126	1208	0	0	0	606	1408	71	0	2	0	0	0	3	0	0	6	0	216	0	0	0	87	89	0	240	0	0	45	142	56	0	714	166	17	0	30	405	0	0
WE361	2687	35	29	2532	0	0	4089	915	53	18	120	0	0	0	154	269	146	107	4210	0	58	0	639	0	16	6	0	143	11	0	64	130	203	0	270	171	1059	0	92	250	0	345	50	13	507	65	479	0	40
WE362	482	24	11	2643	857	0	364	4314	1442	2330	0	0	0	0	532	0	1131	299	5	0	975	0	6	0	0	2433	0	361	199	0	254	65	387	187	359	0	0	1205	112	172	0	325	784	817	196	0	61	0	179
WE363	492	4369	339	1210	0	148	994	1150	647	0	839	0	43	0	97	395	143	0	593	0	0	671	0	265	0	0	0	108	0	0	0	2020	42	0	136	0	436	0	666	0	0	499	0	100	21	697	195	0	32
WE364	522	19933	14188	2533	0	3864	433	507	323	89	212	0	0	0	191	78	277	0	1187	200	622	4	1444	221	0	0	0	199	0	0	342	0	403	0	6	0	410	0	86	123	0	580	115	143	122	0	43	0	0
WE365	19	9722	2530	1441	0	1309	187	1127	246	0	700	27	26	0	162	70	118	0	367	1084	255	0	249	748	57	0	0	152	0	0	152	43	313	0	14	0	834	0	250	0	0	151	0	106	246	0	223	0	0
WE366	16	335	1697	2049	0	211	452	370	1331	1596	223	0	209	0	275	188	20	0	5423	83	194	0	2259	1083	146	77	0	463	0	219	351	446	235	0	363	0	228	113	873	0	0	147	203	57	287	55	526	0	0
WE367	547	6238	3435	1439	0	5459	666	1150	218	300	216	865	0	0	487	231	372	24	465	0	0	69	0	124	11	0	0	158	0	169	0	60	339	0	15	0	0	61	32	133	0	169	0	132	153	0	548	0	0
WE368	230	11	9	127	203	0	971	971	1038	187	0	6	0	0	582	0	554	44	6391	32	1000	0	22	0	4	356	0	26	36	0	119	623	0	0	266	0	0	757	26	4	0	83	645	422	0	0	321	0	0
WE369	3873	30	15	1343	0	0	433	261	458	90	2460	0	0	0	1584	382	4311	0	644	48	0	0	6	35	297	3055	0	226	0	0	0	271	1296	0	219	0	21	142	316	151	0	204	463	635	1790	0	84	0	7
WE36	4947	21	8	1557	0	0	226	147	0	0	38	0	0	756	0	0	0	654	0	3453	0	0	0	0	0	0	258	53	0	0	99	0	83	0	325	361	0	0	66	0	80	0	170	0	44	0	76	18	266
WE370	401	11	16	383	1410	0	1221	804	3556	0	2519	0	0	0	2572	297	579	6	1731	0	802	0	433	0	0	8	0	615	0	0	141	1238	0	0	499	1438	286	0	180	54	0	81	386	0	0	0	79	0	0
WE371	414	7	7	3731	73	0	813	8	6265	3417	0	894	0	0	0	0	2431	323	881	0	189	0	23	0	11	2052	0	50	0	0	68	80	539	0	68	0	0	119	0	218	0	0	457	384	760	0	43	0	0
WE372	1268	11	7	1847	0	0	404	347	143	811	0	6	0	0	0	0	41	69	3	0	605	0	182	22	0	1198	0	70	28	0	418	43	146	155	69	0	13	426	72	102	0	41	103	6	194	0	25	0	0
WE373	126	10	107	4220	0	0	1489	691	474	234	266	6	0	0	151	117	211	0	0	0	0	0	0	353	198	1213	0	298	676	0	770	146	110	23	236	0	821	535	424	133	0	136	369	134	1204	0	11	0	0
WE37	616	8491	3473	72	0	619	9	0	0	11	0	0	0	1599	10	0	0	607	0	149	0	0	0	0	0	0	2700	0	0	0	53	7	179	0	33	173	0	0	0	0	81	0	0	0	78	0	0	573	305
WE38	1650	5207	8270	0	0	0	8	0	0	5	0	0	0	787	0	0	8	921	0	241	0	0	0	0	0	0	33	0	0	0	0	0	24	0	2	57	0	0	0	0	42	0	0	0	82	0	0	61	154
WE39	19697	5167	2677	312	0	0	283	64	5	0	198	0	0	410	0	0	0	70	0	69	0	0	0	0	0	10	22	20	0	0	0	0	0	0	272	287	0	0	56	0	107	0	23	0	24	0	82	47	199
WE3	8463	5058	2167	532	0	1075	65	77	0	0	0	0	0	410	0	0	0	161	0	49	0	0	0	0	0	0	1560	29	0	0	0	0	43	0	59	250	0	0	19	0	283	0	32	0	22	0	57	113	256
WE40	5066	8322	7365	1392	0	507	247	96	0	0	645	0	0	319	0	0	0	290	0	200	0	0	0	0	0	0	78	29	0	0	25	0	33	0	221	597	0	0	106	0	108	0	31	0	29	0	167	68	116
WE41	2469	37	401	1112	0	12	891	330	41	24	91	14	0	450	0	0	0	543	0	45	17	0	0	0	8	81	150	47	21	0	30	0	197	4	155	206	0	0	40	0	420	0	34	25	92	0	56	112	599
WE42	1363	121	167	706	0	18	83	98	8	0	0	0	0	2511	0	7	0	1963	0	559	0	0	0	0	0	0	3410	60	0	0	74	0	352	75	141	238	0	0	23	0	568	0	56	10	41	0	8	1616	1815
WE43	1813	825	9034	607	0	8806	88	228	0	176	0	0	0	1109	7	0	0	58	0	209	0	0	0	0	0	0	2545	36	0	0	55	0	64	0	45	122	0	0	16	0	90	0	46	0	37	0	16	395	382
WE44	12687	0	37	566	0	23	83	36	0	9	7	0	0	1009	0	0	0	547	0	722	0	0	0	0	0	0	1096	16	0	0	93	6	449	0	233	415	0	0	20	0	0	0	26	0	75	0	141	711	175
WE45	25962	24	6511	38	0	42	10	7	0	11	0	0	0	921	0	0	0	23	0	296	0	0	0	0	0	0	190	24	5	0	31	0	21	0	26	113	0	0	0	0	0	0	0	0	0	0	30	127	8
WE46	21472	0	3521	74	0	2821	6	11	0	0	0	0	0	939	0	0	0	214	0	183	0	0	0	0	0	0	95	0	0	0	0	3	430	0	17	111	0	0	0	0	101	0	0	0	63	0	23	138	457
WE47	30498	169	2364	14	0	1413	0	0	0	0	0	0	0	137	0	0	0	74	0	243	0	0	0	0	0	0	434	0	0	0	0	0	0	0	0	55	0	0	0	0	50	0	0	0	0	0	8	13	69
WE48	3668	1160	12517	1008	0	12619	527	457	0	354	68	0	0	472	0	0	0	194	0	79	0	0	0	0	0	0	25	65	0	0	0	0	0	0	87	165	0	0	75	0	0	0	104	0	0	0	49	180	66
WE49	8776	0	10	53	95	6	36	0	9	14	0	0	0	2306	0	0	0	216	0	433	0	0	0	0	0	0	583	0	18	0	76	0	79	0	71	199	0	0	0	0	120	0	7	0	93	0	67	679	238
WE4	8351	0	21	364	0	7	0	0	0	19	0	0	0	1008	0	0	0	188	0	50	0	0	0	0	0	11	60	0	0	0	117	0	21	0	21	124	0	0	0	0	0	0	0	0	36	0	13	1058	380
WE50	21117	0	1703	74	0	853	0	29	3	0	0	0	0	1327	0	0	0	231	0	361	0	0	0	0	0	0	418	0	0	0	0	0	823	0	9	181	0	0	0	0	208	0	0	0	63	0	39	146	802
WE51	12070	31	0	48	0	12	0	0	18	0	0	0	0	1733	0	0	0	1176	0	3755	0	0	0	0	0	11	502	0	0	0	87	0	0	0	4	773	0	0	0	0	306	0	0	0	86	0	119	663	536
WE52	34323	0	0	186	0	0	82	12	0	0	13	0	0	273	0	0	0	96	0	202	0	0	0	0	0	0	44	14	0	0	18	0	26	0	81	107	0	0	22	0	92	0	15	0	12	0	11	63	164
WE53	7193	0	1182	1359	0	0	755	346	0	366	162	0	0	423	0	0	0	304	0	20	0	0	0	0	6	0	209	46	0	0	0	0	231	0	155	314	0	0	66	0	116	0	47	0	82	0	28	47	382
WE54	3140	184	140	833	0	12	206	156	0	0	28	21	0	2484	0	0	0	1651	0	1291	9	0	0	0	0	0	1130	71	0	0	91	0	206	6	163	198	0	0	27	0	344	0	21	0	60	0	19	766	615
WE55	15714	0	482	1930	0	0	456	376	0	0	367	0	0	485	0	0	0	38	0	1028	0	0	0	0	0	0	131	41	0	0	24	0	71	0	310	1089	0	0	89	0	0	0	22	0	30	0	317	519	122
WE56	2693	0	3837	383	0	77	330	126	0	0	15	0	0	2084	0	0	0	498	0	587	0	0	0	0	0	0	711	39	0	0	275	0	117	0	324	884	0	0	39	0	125	0	26	0	18	0	90	1727	513
WE57	5458	409	3828	282	50	1618	74	27	0	241	89	2	0	427	0	0	0	43	0	173	0	0	0	0	0	0	66	11	0	0	28	0	70	0	46	199	0	0	12	0	26	0	34	0	29	0	66	421	319
WE58	9064	0	21	503	0	0	52	93	8	550	32	0	0	3352	0	0	0	154	0	89	0	0	8	0	0	6	2683	32	0	0	33	0	169	0	165	482	0	0	53	0	563	0	73	0	23	0	34	239	1412
WE59	5957	5557	5771	119	0	3493	20	12	0	14	11	0	0	332	0	0	0	192	0	18	0	0	0	0	0	0	389	19	0	0	0	0	41	13	30	143	0	0	0	0	204	0	9	0	0	0	27	355	218
WE5	5621	1520	321	21	0	259	0	0	0	18	0	11	0	1443	0	0	0	42	0	1642	0	0	0	0	0	0	54	0	0	0	62	0	107	0	5	428	0	0	0	0	0	0	0	0	177	0	65	532	173
WE60	32611	2710	2121	494	0	4	70	43	0	0	53	0	0	414	0	0	0	85	2	184	0	0	0	0	0	0	342	133	0	0	27	0	45	0	56	192	0	0	18	0	77	0	75	0	0	0	0	109	216
WE61	731	7678	5992	1382	0	1880	34	6	0	0	16	0	0	950	0	0	0	292	0	79	0	0	0	0	0	0	0	20	0	0	144	0	59	0	152	587	0	0	39	0	332	0	11	7	0	0	73	269	706
WE62	8296	139	430	1436	0	0	699	0	7113	365	619	0	0	0	0	0	99	7	0	975	0	0	7752	1346	53	35	0	1186	39	0	91	0	60	0	351	0	0	175	115	83	0	0	201	331	140	0	18	0	0
WE63	222	8442	575	2812	0	0	262	95	564	0	342	4	1341	0	991	386	601	0	155	45	312	28	647	92	14	0	0	105	0	964	0	384	0	0	284	0	164	22	253	5	0	83	0	6	0	32	153	0	0
WE64	24365	19	35	253	0	0	235	8	0	1948	0	64	0	0	0	0	0	0	0	586	0	514	58	0	132	48	0	0	0	0	241	0	23	0	90	0	0	810	25	0	0	0	79	0	19	0	492	12	0
WE65	1450	227	62	2142	32	43	785	38	171	1252	7	6	0	0	0	0	39	326	0	175	210	0	14	17	219	577	0	53	248	0	755	62	478	19	120	0	0	29	138	347	0	27	468	16	452	2217	1448	0	0
WE66	7462	0	0	269	0	6	1133	17	179	2679	0	0	0	0	171	0	0	178	0	0	287	0	3	0	19	160	0	129	456	0	195	0	115	15	92	325	0	0	43	149	0	0	0	37	60	0	36	0	0
WE67	15175	39	7	778	0	0	690	7	99	584	0	0	0	0	24	0	25	0	0	9	0	0	4	0	24	260	0	82	4125	0	145	0	29	0	0	128	0	0	32	91	0	94	104	29	16	0	84	0	0
WE68	11904	63	68	1957	1435	39	422	1469	406	894	9	30	0	4	43	0	111	0	185	14	153	0	168	0	27	110	0	75	1127	0	143	0	37	40	179	172	0	132	172	13	10	162	779	24	35	0	15	8	0
WE69	307	2631	837	749	0	31	1145	186	251	0	959	0	0	0	149	1040	444	0	0	0	0	0	0	823	700	0	0	77	0	0	0	112	575	0	24	0	0	0	156	0	0	197	62	0	652	0	50	0	0
WE6	471	8524	5757	251	0	6463	85	40	0	197	14	0	0	554	0	0	13	39	0	37	0	0	0	0	0	0	272	32	0	0	0	0	0	23	116	290	0	0	9	0	587	0	0	0	29	0	95	671	730
WE70	6814	7625	3901	14	0	363	15	5	0	0	0	28	0	3	0	0	0	0	0	0	7	0	0	0	0	19	39	0	125	0	20	0	0	0	0	0	0	59	0	15	0	0	0	0	0	0	8	0	89
WE71	9177	5982	2846	105	0	410	170	7	19	0	58	104	0	0	38	25	38	34	0	0	0	0	0	15	174	5	0	0	5	0	87	10	66	12	94	15	0	0	22	135	0	170	0	0	62	0	109	0	58
WE72	1663	16	72	3092	12055	0	139	274	308	465	0	9	0	0	8	0	1763	5	0	21	95	35	3	0	5	16	0	52	4049	0	55	0	13	0	132	0	0	283	37	0	0	70	650	0	0	0	206	0	12
WE73	3276	290	1034	618	352	1703	85	306	76	121	205	0	0	0	558	0	59	37	0	0	12	0	2	123	222	63	0	27	30	0	64	0	165	0	62	0	334	11	22	381	0	289	102	159	148	0	83	0	21
WE74	428	0	8	1039	2068	19	279	2062	975	877	0	0	0	0	122	0	125	193	0	0	633	0	571	0	0	1137	0	96	7	0	326	18	205	0	211	0	0	941	54	73	0	352	489	0	92	0	29	0	43
WE75	809	24	788	3808	8882	6	498	522	661	1599	284	19	0	0	676	582	618	0	0	0	551	0	187	64	19	309	0	89	0	0	160	215	37	0	26	0	43	200	107	0	0	256	103	103	22	206	397	0	0
WE76	919	0	0	1099	8997	0	2854	33	201	671	0	0	0	0	14	0	572	166	0	0	36	0	0	0	0	0	0	55	971	0	0	54	456	0	329	0	0	15	118	177	0	176	358	162	119	0	0	0	27
WE77	10716	67	170	429	0	40	2235	2387	375	603	708	5	0	7	940	820	419	15	618	0	4718	0	0	21	0	267	14	69	24	0	220	1070	50	0	190	0	416	0	78	195	0	197	167	354	181	0	260	0	0
WE78	987	1987	3224	298	0	4203	1315	30	42	0	940	0	0	0	13	0	433	0	1806	13	37	0	343	0	17	0	0	153	0	0	388	52	198	0	245	301	0	0	69	0	0	84	0	31	104	18	228	0	0
WE79	385	3574	4164	244	0	2867	541	147	65	69	214	5	0	0	7	68	246	0	0	7	101	0	108	0	226	5	0	34	0	677	0	237	153	0	72	0	0	32	70	0	6	53	42	39	203	0	32	0	0
WE7	10966	6301	5009	681	0	4441	0	0	0	0	0	0	0	727	0	0	0	388	0	65	0	0	0	0	0	0	1870	0	0	0	75	0	0	0	69	49	0	0	0	0	170	0	0	0	23	0	6	752	237
WE80	294	15461	4332	702	22	136	328	694	407	91	243	17	0	36	500	300	605	0	687	27	386	28	0	116	9	0	21	57	0	287	56	110	0	0	32	0	0	20	194	0	0	209	0	146	42	0	16	0	0
WE81	9	1036	1527	225	0	4351	137	323	463	0	66	0	0	0	104	51	251	0	938	67	0	0	548	202	0	0	0	59	0	0	0	130	231	0	38	0	1305	8	191	0	0	17	50	68	64	0	99	0	13
WE82	38	4023	3386	433	0	0	355	871	1933	88	4710	0	287	0	111	0	738	0	1777	429	0	0	0	388	1112	0	0	91	0	0	112	588	214	0	557	0	0	37	303	0	0	181	27	180	59	0	86	7	251
WE83	24	4900	2011	1431	0	0	844	2291	544	0	483	32	179	0	28	200	222	0	0	0	509	4	329	279	1003	0	0	0	0	98	0	1708	0	0	132	0	3232	281	567	0	0	170	10	210	494	0	32	0	67
WE84	162	10814	5466	281	0	1249	104	46	26	0	89	31	0	0	0	54	17	0	709	0	19	0	371	191	20	0	0	102	0	889	0	0	0	0	316	0	0	1173	33	0	0	52	74	27	151	0	38	0	26
WE85	194	1650	630	209	0	1484	148	12	31	8	315	6061	0	0	60	400	50	0	3	8	20	0	0	22	107	19	0	40	0	0	455	37	53	0	119	0	0	150	11	53	0	0	42	67	164	0	113	0	0
WE86	964	25	17	242	249	11	327	368	704	866	0	9	0	0	14	0	451	336	4	0	609	0	686	0	97	1066	0	38	40	0	906	47	259	0	532	2296	0	167	191	116	0	81	712	0	230	0	44	0	0
WE87	8757	129	49	1802	0	20	599	146	3089	1440	0	10	0	4	0	0	2326	88	10	0	514	0	116	0	13	340	0	72	994	0	102	102	37	37	785	0	0	4869	228	19	0	145	753	0	22	0	12	4	0
WE88	1920	489	62	3266	0	0	785	0	428	111	0	0	38	0	17	0	101	0	0	33	0	3	3	86	0	0	0	200	0	0	0	172	161	0	167	0	0	20	58	360	0	55	32	0	296	4886	12	0	0
WE89	16346	0	9607	157	0	8	115	9	41	24	19	0	12	0	26	0	12	0	0	0	10	4	8	60	0	6	0	78	257	0	70	32	81	0	23	0	72	28	60	0	0	0	12	0	59	0	48	0	0
WE8	186	7519	3326	793	0	549	11	0	7	0	0	0	0	554	0	0	0	156	0	6	0	0	0	0	0	11	30	0	0	0	0	0	29	0	49	619	0	0	0	0	102	0	0	0	0	0	218	95	279
WE90	27	141	256	709	0	0	518	202	1370	0	853	0	2706	0	28	475	305	0	139	0	172	341	966	6	32	0	0	183	0	58	0	1883	138	0	212	0	377	17	462	48	0	235	0	246	0	83	46	0	14
WE91	228	12	7	217	4951	0	831	79	730	767	0	703	16	5	121	0	67	294	0	0	0	2	6	0	0	2240	0	93	74	0	126	17	579	0	171	0	0	480	40	152	0	239	485	0	1277	0	0	0	62
WE92	3174	55	18184	341	0	10252	770	1728	0	88	442	1054	0	0	8	106	286	7	3	0	340	0	0	32	12	5	0	107	231	0	31	36	63	0	235	185	0	0	31	0	0	95	0	60	0	0	24	0	0
WE93	1623	783	363	137	0	123	47	11	15	11	20	0	0	498	0	0	0	1229	0	19	0	0	0	0	0	16	961	25	0	0	0	0	153	0	32	60	0	0	7	0	236	0	9	0	72	0	4	176	93
WE94	4510	6681	1258	963	9	203	175	280	19	61	0	0	0	1445	15	0	26	377	0	47	47	0	0	0	0	18	1494	70	15	0	80	0	178	0	109	193	0	0	44	0	5256	0	39	0	255	0	13	586	461
WE95	2630	329	456	159	0	123	65	29	31	49	83	0	0	281	0	0	0	116	0	37	0	0	0	0	38	0	54	0	0	0	119	0	40	0	46	69	0	27	0	0	35	21	12	28	49	0	0	104	49
WE96	544	602	743	1008	0	466	0	126	0	0	0	0	0	900	0	0	0	213	0	38	27	0	0	0	0	19	330	22	0	0	105	0	131	0	86	716	0	0	38	0	3796	0	102	0	221	0	198	740	263
WE97	453	1015	371	643	0	314	220	121	7	400	41	0	0	477	0	0	0	117	0	6	0	0	0	0	0	8	86	41	8	0	35	0	49	6	139	396	0	0	44	0	4777	0	22	0	73	0	96	460	229
WE98	3574	683	782	119	0	342	139	0	0	72	0	0	0	151	0	0	0	0	0	37	0	0	0	0	0	134	98	0	0	0	0	0	27	0	0	0	0	0	0	0	43	0	0	86	106	0	0	4	41
WE99	672	1399	553	1465	0	47	661	163	0	0	239	0	0	420	9	0	0	379	0	35	0	0	0	0	0	0	2443	133	5	0	34	0	69	0	88	517	0	0	89	0	1967	0	60	0	34	0	151	288	670
WE9	2754	2515	1524	519	0	744	233	164	0	0	110	5	0	194	0	0	0	553	0	0	0	0	0	0	0	0	42	27	0	0	0	0	72	0	56	205	0	0	14	0	213	0	33	0	0	0	24	122	115
WEMockCommunityE12	0	0	0	0	0	4	0	0	0	0	0	0	0	0	0	0	0	0	0	0	0	0	5	0	0	0	0	0	0	0	3	0	0	0	0	0	0	0	0	0	0	0	0	0	0	0	0	0	0
WEMockCommunityG12	5207	423	231	248	0	416	107	37	0	281	51	0	0	0	0	0	0	0	0	190	0	0	0	0	736	841	0	0	0	0	131	0	0	0	335	0	0	135	0	0	0	0	0	0	0	0	0	0	0
WE374	695	1413	983	87	0	349	27	19	0	27	5	0	0	473	0	0	0	51	0	0	0	0	0	0	0	0	138	0	0	0	105	0	0	0	24	187	0	0	0	0	1163	0	11	0	96	0	46	484	230
WE375	4630	4920	2259	535	0	409	31	0	0	0	9	0	0	291	0	0	0	97	0	45	0	0	0	0	0	0	3454	0	0	0	0	0	0	13	53	155	0	0	0	0	784	0	0	0	0	0	20	221	389
WE376	121	5837	2892	4705	0	2068	11	0	0	0	0	0	0	2012	0	0	0	633	0	308	0	0	0	0	0	0	1396	100	0	0	276	0	172	0	0	1853	0	0	0	0	24	0	12	0	78	0	416	1332	313
WE377	7667	5377	2146	3563	0	544	11635	1914	0	0	3227	0	0	492	0	0	0	339	0	41	0	0	0	0	0	0	64	710	0	0	0	0	49	0	559	1384	0	0	275	0	130	0	386	0	41	0	580	41	104
WE378	2287	9751	3650	379	0	241	234	127	0	0	0	0	0	3624	0	0	0	1366	0	254	0	0	0	0	0	0	1365	19	0	0	131	0	32	0	371	509	0	0	27	0	741	0	27	0	130	0	26	1116	678
WE379	11132	4420	1162	894	0	17	99	36	0	0	0	0	0	1870	6	0	0	82	0	342	0	0	0	0	0	0	488	50	4	0	563	0	34	0	499	1265	0	0	66	0	0	0	0	0	28	0	230	2029	2108
WE380	12024	6868	7272	179	0	5936	55	24	0	67	0	0	0	944	0	0	0	110	0	106	0	0	0	0	0	0	97	9	0	0	29	0	23	12	51	265	0	0	11	0	872	0	0	0	81	0	83	592	422
WE381	9	30	30	0	0	20	0	0	0	0	0	0	0	17	0	0	0	0	0	0	0	0	0	0	0	0	55	0	0	0	0	0	0	0	0	0	0	0	0	0	23	0	0	0	0	0	0	0	4
WE382	5373	4737	2288	2618	0	41	110	0	0	0	10	0	0	463	0	0	0	110	0	72	0	0	0	0	0	0	0	18	0	0	29	0	62	0	73	915	0	0	17	0	39	0	0	0	0	0	145	203	0
WE383	5073	4846	4930	1546	0	751	1090	164	0	0	1017	0	0	164	0	0	0	167	0	38	0	0	0	0	0	0	57	77	0	0	0	0	0	0	113	341	0	0	82	0	230	0	68	0	47	0	89	66	183
WE384	31635	2866	2562	156	0	405	31	9	0	0	4	0	0	1365	0	0	0	36	0	117	0	0	0	0	0	0	1079	0	0	0	46	0	84	0	93	134	0	0	15	0	124	0	0	0	20	0	20	110	221
WE385	3232	10142	9465	1245	0	7135	224	409	0	0	0	2	0	411	0	0	0	109	0	73	0	0	0	0	0	0	184	79	0	0	0	0	102	20	140	474	0	0	60	0	399	0	222	0	334	0	67	274	290
WE386	4347	304	182	4405	0	31	3021	2314	0	0	0	0	0	1028	0	0	0	56	0	1810	0	0	0	0	0	0	312	406	0	0	72	0	67	25	1653	1805	0	0	531	0	51	0	208	0	143	0	615	665	178
WE387	7905	859	182	666	0	10	73	11	0	0	0	0	0	1891	0	0	0	508	10	326	0	0	0	0	0	0	132	9	0	0	40	0	44	0	192	655	0	0	35	0	0	0	0	0	0	0	79	382	880
WE388	17762	294	3479	1442	0	0	161	554	0	0	0	0	0	424	0	0	0	120	0	493	0	0	14	0	0	0	1325	241	0	0	110	0	230	0	305	407	0	0	361	0	0	0	123	0	574	0	149	240	1180
WE389	893	9	44	0	0	0	0	6	0	0	0	0	0	62	0	0	0	0	0	0	0	0	0	0	0	0	14	0	0	0	0	0	0	0	9	33	0	0	0	0	14	0	0	0	0	0	5	26	17
WE390	2542	6	4	2093	0	0	221	209	0	0	0	0	0	4121	0	0	0	602	0	1682	0	0	0	0	0	0	601	65	0	0	106	0	39	0	749	991	0	0	47	0	141	0	49	0	210	0	34	2192	394
WE391	5848	1263	2447	1012	0	1790	134	801	0	0	0	0	0	1340	0	0	0	199	0	151	0	0	0	0	0	0	779	193	0	0	0	0	74	0	86	163	0	0	90	0	390	0	124	0	112	0	0	11	536
WE392	22355	0	400	87	0	25	63	59	0	0	0	0	0	2796	0	0	0	35	0	284	0	0	0	0	0	0	165	10	0	0	99	0	154	0	336	635	0	0	0	0	554	0	16	0	78	0	76	778	2103
WE393	18954	869	1128	4054	0	425	1110	871	0	0	0	0	0	2841	8	0	0	1002	0	856	0	0	0	0	0	0	173	164	0	0	117	0	111	0	555	1553	0	0	255	0	74	0	265	0	79	0	439	1116	312
WE394	1146	7	17	1222	0	0	2493	1617	0	3706	715	0	0	633	0	0	0	140	0	119	0	0	0	0	0	0	130	217	0	0	35	0	0	0	885	1102	0	0	228	0	452	0	200	0	17	0	485	304	548
WE395	42420	451	2247	23	0	1398	0	0	0	0	0	0	0	717	0	0	0	125	0	4424	0	0	0	0	0	0	35	0	0	0	0	0	0	0	0	527	0	0	0	0	87	0	0	0	24	0	108	107	92
WE396	2882	6537	8591	1945	0	0	0	1060	0	0	0	0	0	1980	0	0	0	353	0	1588	0	0	0	0	0	0	321	187	0	0	35	0	138	0	161	997	0	0	155	0	1200	0	91	0	65	0	75	217	608
WE397	51	80	495	10	0	596	16	0	0	16	0	0	0	127	0	0	0	0	0	10	0	0	0	0	0	0	0	0	0	0	0	0	13	0	13	47	0	0	0	0	83	0	0	0	0	0	0	58	43
WE398	18809	0	0	3096	0	4	530	1005	0	0	340	0	0	1258	0	0	0	10	0	3783	0	0	0	0	0	0	959	252	0	0	66	0	152	0	891	1849	0	0	172	0	139	0	327	0	96	0	176	903	135
WE399	3762	15558	6368	101	0	566	0	0	0	0	0	0	0	788	0	0	0	573	0	555	0	0	0	0	0	0	132	0	0	0	0	0	0	0	84	471	0	0	0	0	18	0	0	0	58	0	68	215	136
WE400	6960	18599	10113	0	0	9	0	0	0	0	0	0	0	839	0	0	0	699	0	495	0	0	0	0	0	0	1196	0	0	0	0	0	34	0	0	166	0	0	0	0	334	0	0	0	124	0	26	223	512
WE401	1317	54	43	4637	0	0	5100	2230	0	0	1618	0	0	473	0	0	0	60	0	2920	0	0	4	0	0	0	76	292	0	0	94	0	93	3	2919	1303	0	0	775	0	14	0	222	0	18	0	1777	201	70
WE402	4248	189	19	4490	0	6	2155	1968	0	0	1682	0	0	551	0	0	0	71	0	647	0	0	0	0	0	0	281	208	0	0	0	0	368	0	720	466	0	0	342	0	230	0	300	0	51	0	685	824	471
WE403	42929	10	1668	215	0	31	0	24	0	0	0	0	0	318	0	0	0	127	0	391	0	0	0	0	0	0	229	0	0	0	21	0	124	0	0	113	0	0	58	0	27	0	0	0	0	0	192	109	352
WE404	2849	794	355	1001	0	9	297	276	0	11	0	0	0	2298	0	0	0	808	0	4227	0	0	0	0	0	0	2055	59	0	0	58	0	45	34	200	1180	0	0	60	0	1145	0	72	0	365	0	70	1405	1847
WE405	191	0	26	42	0	0	10	18	0	0	0	0	0	26	0	0	0	0	0	10	0	0	0	0	0	0	42	0	0	0	9	0	22	0	4	16	0	0	0	0	0	0	0	0	0	0	9	27	86
WE406	1112	6	1366	1408	0	0	633	222	0	13	0	0	0	1675	0	0	0	176	0	614	0	0	0	0	0	0	2066	34	0	0	51	0	394	0	310	1047	0	0	229	0	1280	0	69	0	241	0	235	360	883
WE407	19301	0	66	910	0	5	108	91	0	392	82	0	0	1064	0	0	0	690	0	31	0	0	0	0	0	0	1738	21	0	0	0	0	89	0	169	297	0	0	56	0	1840	0	103	0	23	0	69	191	1186
WE408	39616	13	45	9	0	9	0	0	0	0	0	0	0	1758	0	0	0	693	0	3565	0	0	0	0	0	0	378	0	0	0	45	0	33	0	0	564	0	0	0	0	678	0	0	0	0	0	85	330	595
WE409	1776	329	97	5584	0	11	964	2800	0	0	0	0	0	1329	0	0	0	82	0	9026	0	0	0	0	0	0	321	369	0	0	141	0	186	0	401	1379	0	0	308	0	71	0	216	0	165	0	99	448	298
WE410	3401	3851	5011	20	0	7643	49	22	0	80	0	0	0	3361	0	0	0	18	0	1522	0	0	0	0	0	0	222	10	0	0	0	15	34	50	161	1282	0	0	0	0	205	0	9	0	12	0	246	740	184
WE411	7117	0	25	1652	0	16	1909	1277	0	0	289	0	0	2734	0	0	0	336	0	1364	0	0	0	0	0	0	390	181	0	0	0	0	198	375	1339	1583	0	0	63	0	115	0	113	0	61	0	287	1418	345
WE412	24674	6248	6894	1769	0	444	158	9	0	0	0	0	0	232	0	0	0	365	0	106	0	0	0	0	0	0	50	0	0	0	149	0	90	0	114	401	0	0	30	0	27	0	68	0	42	0	47	248	40
WE413	32	41	61	0	0	0	0	0	0	0	0	0	0	18	0	0	0	0	0	5	0	0	0	0	0	0	8	0	0	0	0	0	0	0	0	0	0	0	0	0	0	0	0	0	0	0	0	9	0
WE414	28710	1384	632	792	0	0	637	107	0	0	274	0	0	421	0	0	0	227	0	200	0	0	0	0	0	0	439	54	0	0	34	0	64	0	408	432	0	0	84	0	187	0	53	0	0	0	127	205	441
WE415	22985	679	504	2565	0	62	1066	106	10	0	718	0	0	942	6	0	0	422	0	1342	0	0	0	0	0	0	276	45	0	0	0	0	108	0	389	1548	0	0	71	0	391	0	60	0	89	0	453	177	364
WE416	17579	0	1375	2152	0	0	1461	486	0	0	363	0	0	289	0	0	0	1032	0	35	0	0	0	0	0	0	439	72	0	0	0	0	167	0	154	279	0	0	87	0	605	0	50	0	67	0	61	63	325
WE417	6496	2091	853	2789	0	0	596	832	0	0	51	0	0	3696	0	0	0	1520	0	544	0	0	0	0	0	0	2564	224	0	0	138	0	528	33	423	908	0	0	161	0	472	0	192	0	140	0	16	1203	565
WE418	4554	0	152	4449	0	13	1475	1410	0	0	115	0	0	2812	0	0	0	165	0	454	0	0	0	0	0	0	4287	312	0	0	46	0	723	0	424	1145	0	0	316	0	0	0	262	0	111	0	294	1741	2176
WE419	4768	11	19284	146	0	14652	463	220	0	0	12	0	0	1112	0	0	0	223	0	207	0	0	0	0	0	0	54	25	0	0	174	0	27	48	356	571	0	0	35	0	170	0	25	0	0	0	22	784	402
WE420	9131	0	2312	4011	0	6	3458	1405	0	0	873	0	0	207	0	0	0	783	0	33	0	0	0	0	0	0	250	224	0	0	0	0	125	0	132	366	0	0	116	0	336	0	180	0	63	0	85	95	255
WE421	0	0	0	0	0	5	0	0	0	0	0	0	0	9	0	0	0	0	0	0	0	0	0	0	0	0	50	0	0	0	0	0	0	0	0	0	0	0	0	0	3	0	0	0	0	0	0	8	14
WE422	5051	45	879	35	0	285	54	22	0	65	0	0	0	3074	0	0	0	14	0	1523	0	0	0	0	0	0	573	0	0	0	54	0	29	5	143	734	0	0	6	0	494	0	0	0	0	0	126	1856	504
WE423	34919	0	22	1683	0	10	938	1094	0	0	49	0	0	2162	0	0	0	0	0	1250	0	0	0	0	0	0	661	82	0	0	99	0	116	0	306	1987	0	0	46	0	536	0	48	0	16	0	215	750	1175
WE424	15862	6	12	838	0	5	833	258	0	0	171	0	0	2995	0	0	0	40	0	3500	0	0	0	4	0	0	335	107	0	0	33	0	91	129	511	803	0	0	19	0	116	0	40	0	56	0	131	1636	406
WE425	174	3948	2703	22	0	186	10	0	0	0	0	0	0	1731	0	0	0	168	0	62	0	0	0	0	0	0	1627	0	0	0	0	0	111	0	14	115	0	0	0	0	1106	0	0	0	19	0	4	313	251
WE426	6999	52	52	504	0	0	0	0	0	0	0	0	0	3573	0	0	0	354	0	9878	0	0	2	0	0	0	2294	0	0	0	157	0	297	0	0	1190	0	0	0	0	1032	0	0	0	130	0	318	721	2069
WE427	17765	5	9	3858	0	0	704	218	0	0	247	0	0	723	0	0	0	624	0	644	0	0	0	0	0	0	3958	21	0	0	78	0	210	107	224	781	0	0	115	0	49	0	76	0	59	0	163	125	358
WE428	52044	0	11	635	0	5	451	67	0	662	470	0	0	497	0	0	0	60	0	478	0	0	0	0	0	0	0	20	0	0	0	0	0	78	107	867	0	0	0	0	170	0	9	0	0	0	352	134	154
WE429	67	0	6	62	0	0	21	34	0	0	59	0	0	16	0	0	0	13	0	12	0	0	0	0	0	0	6	7	0	0	0	0	7	0	12	15	0	0	11	0	0	0	0	0	0	0	4	7	4
WE430	8958	201	295	1169	0	0	33	33	0	0	0	0	0	5073	0	0	0	1319	0	174	0	0	0	0	0	0	1151	27	0	0	118	0	244	0	314	791	0	0	23	0	0	0	16	0	20	0	49	2674	1999
WE431	18637	0	1055	92	0	0	14	17	5	0	0	0	0	721	0	0	0	0	0	105	0	0	0	0	0	0	1752	15	0	0	26	0	53	0	10	243	0	0	0	0	249	0	6	0	0	0	0	153	523
WE432	24411	3784	2928	363	0	3232	82	22	0	16	0	0	0	1763	0	0	0	80	0	168	0	0	0	0	0	0	833	103	0	0	127	0	0	3	239	1004	0	0	25	0	527	0	46	0	29	0	133	3813	910
WE433	1014	0	13	612	0	0	407	88	0	0	166	0	0	1472	0	0	0	137	0	742	0	0	0	0	0	0	812	110	0	0	91	0	0	178	104	406	0	0	52	0	404	0	26	0	137	0	30	2609	806
WE434	21711	0	2096	1523	0	0	1461	831	0	226	34	0	0	1902	0	0	0	452	0	67	0	0	0	0	0	0	2307	103	0	0	0	0	90	28	195	862	0	0	20	0	90	0	79	0	84	0	109	581	743
WE435	31536	0	4047	381	0	1632	60	40	4	4	0	6	0	1144	0	0	0	350	0	159	0	0	0	0	0	0	447	91	0	0	68	0	145	0	186	537	0	0	26	0	807	0	41	0	81	0	123	1650	1661
WE436	39431	0	6	1364	63	0	61	28	41	8729	0	21	0	0	144	0	0	0	0	9	0	0	0	0	0	687	0	188	0	0	400	0	152	0	281	183	0	0	376	47	0	0	927	42	332	0	0	0	5
WE437	34	0	0	44	0	0	72	23	17	22	0	0	0	0	45	0	8	37	0	0	0	0	0	0	88	67	0	7	7	0	349	0	41	0	5	0	0	48	17	5	0	41	13	17	27	0	0	0	0
WE438	142	19	2569	752	10670	0	922	388	955	9877	0	0	0	0	1669	0	401	631	0	0	1577	0	0	0	192	897	0	99	29	192	540	0	231	46	130	568	117	0	42	73	0	468	317	18	133	0	91	0	0
WE439	243	0	0	545	1064	0	1033	26	351	299	0	0	0	0	53	0	169	420	12	0	207	0	292	0	0	351	0	139	89	0	321	0	91	177	100	0	0	81	61	147	0	193	59	0	105	0	146	0	26
WE440	1018	0	7	1168	5113	0	2367	1864	571	372	0	139	0	0	25	0	784	613	0	7	156	0	0	0	0	454	0	161	79	0	0	12	764	0	188	32	0	274	242	484	0	392	636	0	503	0	0	0	0
WE441	3868	0	8389	2422	0	0	3856	122	87	30	0	0	0	0	1944	0	1173	0	0	0	20	0	561	0	580	0	0	87	37	606	262	18	123	143	389	1196	80	0	625	163	0	2059	359	1035	98	0	0	0	0
WE442	2091	6575	2343	1223	0	2332	4991	957	550	125	1090	15	0	0	4077	0	752	0	0	0	0	1140	0	0	58	0	0	428	6	130	0	357	267	0	113	80	0	0	372	113	0	1675	63	112	0	0	148	0	27
WE443	625	1164	506	1138	12	597	345	260	79	46	665	160	0	0	158	232	0	0	959	12	0	0	1735	3	1667	0	0	78	48	0	33	1032	451	0	253	0	0	407	348	216	0	452	0	7	219	82	98	6	56
WE444	1316	8	5	1616	19358	0	1592	201	1991	8362	0	2011	0	0	110	0	266	101	0	0	9	0	3	0	0	637	0	171	353	0	163	15	333	0	165	0	0	956	209	98	0	213	1509	0	182	0	0	0	0
WE445	240	68	83	98	0	40	28	0	8	55	0	26	0	0	0	0	0	0	0	0	0	0	0	25	0	0	0	0	4	0	4	0	12	0	10	0	0	0	0	0	0	0	0	0	0	0	5	0	0
WE446	1726	9416	4316	1253	0	1182	459	4182	63	14	283	447	0	0	17	72	556	0	219	0	493	11	0	120	42	0	0	316	0	0	0	1126	300	0	83	0	14	39	108	293	0	996	53	199	93	1189	72	13	51
WE447	3341	4534	12015	1528	28	18930	302	120	23	1002	434	75	0	0	43	0	221	31	0	0	0	0	647	9	43	8	0	35	198	0	74	213	705	0	52	0	0	105	38	0	0	7	17	27	0	0	146	0	0
WE448	2541	1706	647	4075	0	146	2517	60	16	303	516	0	0	0	1642	0	53	98	0	0	0	0	0	0	829	0	0	185	0	0	275	37	1046	106	6	0	0	865	305	0	0	93	74	278	750	0	298	0	146
WE449	237	0	98	11596	3206	0	8572	316	5497	5103	0	34	0	0	7171	0	1469	48	0	0	0	0	0	730	317	304	0	470	343	0	197	296	305	0	117	23	70	0	904	478	0	658	575	2183	366	0	80	0	0
WE450	118	715	383	1898	0	63	814	635	631	18	5775	0	0	0	881	0	523	0	0	0	0	1252	0	137	89	9	0	1096	0	0	146	348	432	0	13	0	1356	55	293	112	0	412	0	1001	186	0	283	0	55
WE451	2763	4051	2569	586	0	236	3480	990	315	55	1998	259	0	0	2983	0	426	0	936	0	0	15	0	75	640	10	0	1245	0	455	0	66	717	0	179	0	0	38	61	0	0	239	0	900	27	25	315	0	103
WE452	1219	1995	3619	6760	0	1506	858	3852	690	0	116	8	0	0	272	46	244	183	0	11	0	0	0	1698	101	0	0	297	0	480	53	832	305	0	311	0	9	29	729	362	0	0	252	8	0	280	8	85	0
WE453	24	5	19	90	0	0	35	29	37	146	30	0	0	0	17	28	69	429	0	0	126	0	0	134	0	181	0	7	19	0	93	15	170	13	18	0	72	37	0	44	0	22	39	73	82	0	0	0	19
WE454	3511	2301	2967	6234	0	32	1453	10376	448	139	1349	0	0	0	76	1918	94	0	134	81	437	0	45	0	0	7	0	1114	0	0	6	1035	136	0	204	46	15	95	238	0	0	1331	54	300	0	16	398	0	10
WE455	2381	1064	6075	1276	0	5764	244	474	357	62	451	0	0	0	3503	391	1080	325	0	114	169	0	3	890	101	120	0	157	0	0	41	1155	626	234	300	0	395	72	338	46	0	278	16	731	181	326	77	0	138
WE456	1844	1459	5020	1473	0	116	461	301	260	24	689	17	0	0	783	1423	1320	135	0	0	417	0	38	249	224	0	0	116	181	137	276	818	163	0	142	0	0	293	102	98	0	30	0	19	54	122	27	0	38
WE457	98	1820	2353	2555	0	4471	271	5433	192	36	1384	0	0	0	201	114	299	13	170	0	638	0	0	51	156	0	0	203	0	0	8	986	0	0	181	0	25	0	358	221	0	117	89	20	26	885	192	0	0
WE458	8344	11	6	1548	0	0	43	3022	816	33	1924	0	0	0	355	2049	0	0	0	16	0	0	1021	0	5953	0	0	9	0	0	0	595	479	0	49	0	0	92	586	0	0	51	0	150	1956	0	566	0	0
WE459	750	12695	6480	455	0	609	87	0	18	9	221	400	5162	0	0	229	0	0	0	1589	13	11	9	154	22	0	0	61	0	0	0	0	0	0	26	0	0	0	0	0	0	0	0	10	16	0	0	0	0
WE460	1549	14354	2661	1053	0	459	55	285	346	69	1075	6351	0	0	33	554	103	0	53	50	439	0	170	445	54	0	0	29	0	0	34	316	67	0	44	0	268	0	62	33	3	130	0	675	38	20	57	0	6
WE461	288	739	2241	793	0	0	501	2168	218	31	178	61	4346	0	242	0	0	0	1665	30	156	0	763	474	0	26	0	170	0	0	123	42	137	0	53	0	0	215	250	54	27	260	0	65	164	0	337	0	33
WE462	1303	0	11	163	0	0	101	763	195	4	0	5	0	0	21	18	42	3113	756	9	518	0	685	5	1624	3860	0	18	0	0	0	8	179	0	87	0	32	613	23	450	0	13	55	107	1122	0	29	0	0
WE463	3694	0	3759	1438	688	0	103	1053	3116	1272	253	21	0	0	1867	676	717	411	828	423	3125	0	2985	0	9	161	0	360	0	3594	203	45	61	0	546	0	12	96	172	0	0	432	531	375	112	0	243	0	22
WE464	8474	0	216	2411	0	0	1055	0	411	176	472	19	0	0	1467	0	1758	0	7626	25	432	6	0	273	30	762	0	472	902	178	328	97	46	0	213	0	0	0	183	262	0	37	0	391	304	0	51	0	0
WE465	507	0	35	281	0	3	655	33	613	652	36	8809	0	0	1229	0	743	66	1150	2889	487	0	665	0	66	4569	0	82	0	0	1512	596	290	0	52	0	634	0	48	166	0	101	119	0	655	0	21	0	0
WE466	15	0	5	1024	0	0	607	844	950	849	2648	0	0	0	135	1743	1046	12	2881	0	0	0	1008	0	74	523	0	43	28	0	1436	763	615	0	36	621	497	0	57	800	0	106	627	609	1371	0	1657	0	0
WE467	260	0	0	521	0	0	190	407	391	790	696	94	0	0	611	520	154	3870	348	0	430	0	2436	102	12	1534	0	123	133	15	538	21	341	0	123	0	0	383	162	104	0	122	170	568	186	0	196	0	176
WE468	6	8	30	15	0	0	0	0	0	0	0	16161	0	0	0	0	0	21	0	1651	0	0	16	0	0	6	0	0	0	0	0	0	0	0	0	0	0	0	0	3	0	0	0	14	6	0	0	0	0
WE469	9222	10690	4369	0	0	1392	0	0	0	3	0	0	0	119	0	0	0	15	0	130	0	0	0	0	0	0	63	0	0	0	0	0	0	0	2	243	0	0	0	0	13	0	0	0	0	0	28	6	40
WE470	2100	5085	1615	2398	0	414	373	690	0	0	1179	0	0	167	0	0	0	27	0	72	0	0	0	0	0	0	389	555	0	0	43	0	0	0	274	656	0	0	358	0	816	0	307	0	0	0	91	96	439
WE471	6712	8999	2941	79	0	830	0	11	0	0	0	0	0	709	0	0	0	49	0	163	0	0	0	0	0	0	373	0	0	0	9	0	0	6	23	60	0	0	0	0	764	0	12	0	36	0	4	51	266
WE472	3442	5605	2361	465	0	846	99	231	0	0	0	0	0	163	0	0	0	91	0	20	0	0	0	0	0	0	376	22	0	0	0	0	0	0	33	156	0	0	39	0	350	0	45	0	24	0	16	23	178
WE473	4747	18804	10292	232	0	1252	5	48	0	0	0	2	0	2838	0	0	0	141	0	1805	0	0	0	0	0	0	63	0	0	0	118	0	27	0	70	949	0	0	0	0	148	0	7	0	37	0	217	595	151
WE474	1506	7402	3643	702	0	626	0	76	6	0	0	0	0	3321	0	0	0	389	0	186	0	0	0	0	0	0	498	10	0	0	195	0	225	0	71	1060	0	0	22	0	1895	0	11	0	0	0	122	995	714
WE475	5125	8372	7677	21	0	6930	0	0	5	0	0	0	0	654	0	0	0	121	0	351	0	0	0	0	0	0	34	0	0	0	0	0	0	0	21	274	0	0	0	0	32	0	0	0	17	0	41	234	157
WE476	1483	9223	2444	946	0	214	34	47	0	0	0	0	0	1495	0	0	0	154	0	226	0	0	0	0	0	0	746	141	0	0	232	0	41	12	153	188	0	0	24	0	745	0	166	0	13	0	0	244	644
WE477	688	3048	950	471	0	256	74	121	0	0	0	0	0	7949	0	0	0	1135	0	173	0	0	0	0	0	0	1090	82	0	0	222	0	0	0	303	489	0	0	50	0	2382	0	113	0	29	0	19	3115	2095
WE478	1511	658	567	48	0	374	29	34	0	0	7	2	0	402	0	0	0	374	0	8	0	0	0	0	0	0	315	0	0	0	0	0	41	0	12	20	0	0	0	0	812	0	0	0	0	0	0	306	186
WE479	33040	0	240	36	0	170	0	0	0	0	0	0	0	419	0	0	0	0	0	108	0	0	0	0	0	0	87	0	0	0	29	0	0	0	20	140	0	0	0	0	0	0	0	0	0	0	46	121	113
WE480	5826	0	8763	865	0	7356	0	0	0	0	0	0	0	476	0	0	0	48	0	146	0	0	0	0	0	0	14	67	0	0	34	0	19	0	74	280	0	0	0	0	0	0	0	0	27	0	51	354	542
WE481	32015	104	906	0	0	100	0	0	0	0	0	0	0	980	0	0	0	0	0	1585	0	0	0	0	0	0	29	0	0	0	0	0	0	0	0	865	0	0	0	0	0	0	0	0	27	0	180	134	33
WE482	25512	4458	10602	38	0	9757	0	12	0	0	0	0	0	736	0	0	0	156	0	958	0	0	0	0	0	0	14	0	0	0	49	0	0	0	15	325	0	0	0	0	37	0	0	0	10	0	69	195	74
WE483	232	18423	20163	1083	0	240	0	1158	0	0	0	0	0	1863	0	0	0	662	0	150	0	0	0	0	0	0	1784	115	0	0	47	0	32	0	99	544	0	0	80	0	1242	0	73	0	0	0	25	205	532
WE484	312	6887	5442	26	0	6442	16	6	0	9	0	0	0	381	0	0	0	38	0	167	0	0	0	0	0	0	34	0	0	0	0	0	0	0	85	197	0	0	0	0	314	0	0	0	0	0	33	152	131
WE485	5338	4971	3939	1767	0	2318	0	0	0	0	210	0	0	887	0	0	0	62	0	338	0	0	0	0	0	0	1065	1098	0	0	34	0	80	0	164	476	0	0	239	0	1430	0	0	0	0	0	0	740	1109
WE486	4373	8	14	1935	0	11	848	358	0	0	0	0	0	1734	0	0	0	518	0	9402	0	0	0	0	0	0	224	160	0	0	92	0	124	0	743	509	0	0	217	0	258	0	176	0	46	0	171	31	213
WE487	275	0	12	4829	0	0	7157	1704	0	0	3889	0	0	591	0	0	0	153	0	37	0	0	0	0	0	0	66	572	0	0	0	0	153	0	927	1696	0	0	401	0	338	0	337	0	44	0	788	126	344
WE488	25423	133	145	130	0	8	33	11	0	7	8	0	0	2791	0	0	0	427	0	757	0	0	0	0	0	0	222	10	0	0	213	0	0	0	98	1056	0	0	0	0	0	0	0	0	15	0	178	1207	1910
WE489	45	15495	10361	1310	0	59	0	1205	0	0	0	0	0	1083	0	0	0	311	0	101	0	0	0	0	0	0	2643	138	0	0	0	0	29	0	136	602	0	0	150	0	1657	0	111	0	0	0	16	67	541
WE490	8898	4410	9317	715	0	6039	1810	389	0	2153	0	0	0	938	0	0	0	28	0	3400	0	0	0	0	0	0	156	184	0	0	0	0	0	2	1690	1677	0	0	100	0	97	0	164	0	18	0	346	494	45
WE491	1808	10069	2200	144	0	1295	313	125	0	154	92	0	0	481	0	0	0	169	0	32	0	0	0	0	0	0	246	123	0	0	0	0	17	0	159	288	0	0	58	0	1936	0	15	0	0	0	48	483	944
WE492	3151	7444	12008	3427	0	4279	0	0	0	0	550	0	0	825	0	0	0	22	0	250	0	0	0	0	0	0	214	1528	0	0	0	0	0	0	511	653	0	0	464	0	703	0	0	0	0	0	15	57	413
WE493	6069	355	11757	1121	0	4728	129	258	0	0	28	0	0	159	0	0	0	80	0	101	0	0	0	0	0	0	53	212	0	0	0	0	0	0	34	97	0	0	68	0	97	0	147	0	0	0	15	10	68
WE494	13580	0	19	269	0	5	0	0	0	0	0	0	0	2446	0	0	0	196	0	838	0	0	0	0	0	0	194	0	0	0	0	0	59	0	110	255	0	0	0	0	28	0	0	0	114	0	103	432	133
WE495	13473	0	0	4550	0	0	1352	678	0	0	5	0	0	526	0	0	0	157	0	9744	0	0	0	0	0	0	347	422	0	0	92	0	101	0	461	497	0	0	273	0	48	0	1017	0	49	0	144	99	132
WE496	31832	17461	14146	1607	0	394	62	0	0	0	12	0	0	461	0	0	0	22	0	202	0	0	0	0	0	0	82	0	0	0	37	0	0	0	45	21	0	0	34	0	19	0	8	0	0	0	89	54	14
WE497	17088	402	682	3511	0	0	1811	1949	0	1718	3504	0	0	544	0	0	0	944	0	130	0	0	0	0	0	0	517	692	0	0	30	0	62	0	194	635	0	0	379	0	204	0	382	0	52	0	211	412	276
WE498	68651	0	0	724	0	0	350	108	0	0	0	0	0	594	0	0	0	107	0	320	0	0	0	0	0	0	67	27	0	0	30	0	0	0	207	363	0	0	42	0	0	0	57	0	0	0	158	185	24
WE499	593	0	7	322	0	8	108	65	0	45	0	0	0	261	0	0	0	23	0	42	0	0	0	0	0	0	654	51	0	0	0	0	109	0	47	171	0	0	17	0	0	0	11	0	58	0	35	18	264
WE500	40779	14	2940	0	0	2759	0	0	0	0	0	0	0	1022	0	0	0	458	0	2830	0	0	0	0	0	0	156	0	0	0	0	0	0	0	0	526	0	0	0	0	1328	0	0	0	0	0	96	108	283
WE501	740	17	18	6081	0	0	302	3812	0	0	9	0	0	655	0	0	0	102	0	362	0	0	0	0	0	0	301	685	0	0	0	0	49	0	196	1631	0	0	603	0	884	0	474	0	35	0	163	79	769
WE502	51132	0	0	233	0	0	21	16	0	0	0	0	0	274	0	0	0	43	0	184	0	0	0	0	0	0	258	16	0	0	0	0	47	0	44	211	0	0	17	0	0	0	10	0	0	0	85	74	37
WE503	3023	0	9474	8	0	4104	14	0	0	0	0	0	0	759	0	0	0	18	0	183	0	0	0	0	0	0	38	0	0	0	86	0	29	0	65	182	0	0	0	0	203	0	0	0	0	0	9	198	275
WE504	27144	0	8	373	0	0	368	339	0	0	69	0	13	1372	0	0	0	77	0	135	0	0	0	0	0	0	327	39	0	0	0	0	57	44	176	323	0	0	18	0	435	0	24	0	0	0	40	498	627
WE505	21882	4986	2096	1083	0	2247	521	318	0	469	90	0	0	481	0	0	0	279	0	435	0	0	3	0	0	0	1430	178	0	0	0	0	51	0	132	1045	0	0	80	0	56	0	22	0	33	0	133	425	57
WE506	958	14293	16524	2380	0	7258	450	308	0	328	62	0	0	790	0	0	0	12	0	792	0	0	0	0	0	0	65	111	0	0	0	0	0	0	151	82	0	0	95	0	35	0	175	0	0	0	154	95	20
WE507	2774	17	8	130	0	15	0	0	0	0	0	0	0	2510	0	0	0	389	0	4125	0	0	0	0	0	0	1753	0	0	0	0	0	147	0	96	326	0	0	0	0	502	0	0	0	172	0	75	358	807
WE508	116	0	0	4861	0	0	788	787	0	0	31	0	0	1027	0	0	0	1242	0	1312	0	0	0	0	0	0	420	258	0	0	96	0	139	0	306	422	0	0	200	0	210	0	703	0	69	0	86	13	481
WE509	16807	0	143	7197	0	0	2571	2118	0	2484	3410	0	0	128	0	0	0	308	0	293	0	0	0	0	0	0	69	802	0	0	0	0	31	0	169	877	0	0	601	0	25	0	382	0	36	0	99	85	92
WE510	17133	6	12	953	0	0	1611	516	0	0	1510	0	0	1308	0	0	0	8	0	753	0	0	0	0	0	0	0	85	0	0	19	0	7	0	429	396	0	0	139	0	0	0	39	0	0	0	771	165	71
WE511	12486	0	0	3394	0	0	2077	930	0	1948	5162	0	0	247	0	0	0	187	0	380	0	0	0	0	0	0	56	298	0	0	0	0	41	0	365	475	0	0	209	0	87	0	159	0	28	0	692	82	134
WE512	20918	0	1099	2039	0	0	951	747	0	0	1049	0	7	290	0	0	0	1141	0	77	0	0	0	0	0	0	500	135	0	0	0	0	225	0	134	369	0	0	214	0	94	0	209	0	52	0	118	53	292
WE513	19742	193	165	2079	0	6	106	20	0	6	0	0	0	609	0	0	0	0	0	201	0	0	0	0	0	0	1274	128	0	0	32	0	181	0	323	924	0	0	146	0	0	0	121	0	0	0	104	745	1493
WE514	2739	11	16	5974	0	0	3172	5038	0	0	0	0	0	811	0	0	0	117	0	511	0	0	0	0	0	0	408	801	0	0	33	0	77	0	237	1246	0	0	636	0	462	0	352	0	27	0	103	213	662
WE515	2760	994	8077	92	0	8302	319	85	0	688	0	0	0	2423	0	0	0	34	0	374	0	0	0	0	0	0	87	26	0	0	75	0	25	17	788	1143	0	0	16	0	1194	0	21	0	0	0	339	1000	1355
WE516	887	8	295	5222	0	14	3523	2959	0	0	9313	0	0	148	0	0	0	1006	0	0	0	0	0	0	0	0	171	682	0	0	18	0	302	0	393	1928	0	0	1157	0	240	0	362	0	96	0	697	70	261
WE517	9983	224	250	151	0	33	0	10	0	0	0	0	0	1815	0	0	0	169	0	2411	0	0	0	0	0	0	266	0	0	0	37	0	68	0	36	164	0	0	0	0	0	0	0	0	0	0	5	686	94
WE518	1557	4604	15521	499	0	8267	53	172	0	349	10	0	0	277	0	0	0	34	0	215	0	0	0	0	0	0	111	72	0	0	0	0	38	0	44	75	0	0	43	0	30	0	87	0	0	0	8	79	38
WE519	46349	0	12	81	0	12	0	0	0	0	0	0	0	1169	0	0	0	369	0	710	0	0	0	0	0	0	94	0	0	0	140	0	0	0	46	267	0	0	0	0	0	0	0	0	0	0	66	438	0
WE520	1379	0	8	11732	0	0	1054	2290	0	0	652	0	10	444	0	0	0	1011	0	5956	0	0	0	0	0	0	651	456	0	0	0	0	167	0	169	499	0	0	510	0	473	0	550	0	43	0	11	8	256
WE521	20902	8647	5596	179	0	977	17	10	0	0	0	0	0	373	0	0	0	116	0	555	0	0	0	0	0	0	84	0	0	0	39	0	32	0	23	92	0	0	0	0	361	0	6	0	0	0	0	62	175
WE522	29447	49	134	495	0	15	20	70	0	125	18	0	0	1757	0	0	0	136	0	608	0	0	0	0	0	0	1891	29	0	0	72	0	0	0	93	677	0	0	25	0	1541	0	36	0	11	0	147	491	443
WE523	39977	30	31	709	0	11	117	149	0	0	104	3	0	672	0	0	0	383	0	561	0	0	0	0	0	0	1303	76	0	0	116	0	514	0	118	1071	0	0	66	0	0	0	124	0	55	0	434	1543	230
WE524	9402	48	881	200	0	290	6	20	0	0	0	0	0	1827	0	0	0	131	0	85	0	0	0	0	0	0	110	0	0	0	200	0	43	0	131	586	0	0	7	0	658	0	0	0	0	0	222	794	1827
WE525	41929	484	1792	0	0	94	0	0	0	0	0	0	0	197	0	0	0	178	0	156	0	0	0	0	0	0	37	0	0	0	0	0	6	0	0	84	0	0	0	0	84	0	0	0	0	0	0	60	109
WE526	37274	2585	9538	27	0	4592	0	0	0	0	0	0	0	760	0	0	0	10	0	187	0	0	0	0	0	0	79	0	0	0	0	0	16	0	0	84	0	0	0	0	192	0	0	0	0	0	5	301	79
WE527	17534	0	1698	128	0	0	21	25	0	0	29	0	0	1254	0	0	0	225	0	71	0	0	2	0	0	0	1308	16	0	0	43	0	67	0	97	285	0	0	12	0	391	0	18	0	0	0	77	388	387
WE528	134	3999	913	3894	0	0	1902	975	1326	0	861	6	0	5	1324	1198	483	0	2034	0	328	4	0	811	255	0	0	365	0	612	0	275	47	0	226	74	0	38	1570	0	0	1199	0	939	116	0	81	0	0
WE529	18317	4	0	23	5191	7	8	0	0	84	0	39710	0	0	0	0	0	0	0	0	0	7	13	0	0	8	0	0	0	0	0	0	14	0	0	0	0	8	0	4	0	0	4	15	0	0	0	0	0
WE530	177	275	184	2858	0	937	554	303	57	48	0	154	0	2	0	0	99	29	0	0	0	6	15	13	885	0	0	476	121	0	91	49	361	10	43	0	0	13	91	95	0	0	63	0	28	0	81	0	0
WE531	1281	2827	1124	6506	0	1785	3207	270	174	7	0	810	0	0	2201	0	375	0	0	0	0	5	0	1366	1432	0	0	304	43	0	1049	0	1064	50	112	225	289	0	906	157	0	90	168	0	834	0	13	0	32
WE532	585	9	0	79	6631	0	15	0	19	43	0	691	0	5	0	0	56	519	2	0	0	0	0	0	0	1594	0	0	264	0	0	0	1000	444	0	0	0	0	0	1199	0	0	19	0	2214	0	0	0	108
WE533	968	674	1046	639	0	210	424	277	129	31	32	57	0	0	764	31	48	94	260	0	0	0	385	0	83	0	0	16	10	0	0	413	296	0	37	0	44	95	166	0	0	580	0	0	131	22	367	0	40
WE534	260	0	23	0	0	0	0	0	0	6	0	0	0	0	0	0	0	0	2310	0	0	0	0	0	0	0	0	0	0	0	0	0	109	0	0	0	0	0	0	0	0	0	0	0	227	0	0	0	0
WE535	680	7010	1524	1183	0	253	1131	1612	0	0	355	1985	0	0	252	129	0	0	22	0	0	0	46	0	0	0	0	183	61	0	0	0	39	0	327	0	27	50	126	133	0	420	0	35	0	0	679	70	0
WE536	21	0	0	11	0	5	0	0	0	0	0	0	0	0	0	0	0	0	0	0	0	0	0	0	0	0	0	0	0	0	0	0	1217	0	0	0	0	0	0	0	0	0	0	0	320	0	0	0	0
WE537	722	6006	611	2330	0	2937	3429	1454	169	0	1445	0	0	0	1235	1501	618	33	0	0	148	0	79	684	90	0	0	666	0	0	0	382	285	0	106	0	7	82	363	24	0	515	73	174	87	0	90	0	0
WE538	839	38	50	5140	0	18	4258	333	2144	22	4602	4291	0	0	979	354	169	249	0	0	0	0	0	683	1128	0	0	477	0	0	0	1192	1441	0	104	0	0	1514	412	99	0	884	0	471	28	0	88	0	0
WE539	8140	2781	11962	901	0	6397	376	240	0	116	154	10	0	0	0	277	68	0	0	162	0	0	0	153	71	0	0	47	51	1529	55	317	65	0	65	59	0	0	65	0	0	0	0	0	0	0	221	0	156
WE540	4420	458	271	304	0	639	758	97	0	4	50	0	0	0	1098	102	142	33	0	0	0	0	887	92	55	0	0	99	25	0	0	317	275	0	0	0	0	28	112	0	0	92	23	5	56	0	29	0	0
WE541	13202	972	1032	212	0	535	354	261	23	0	28	2527	0	0	146	0	0	62	0	0	0	0	0	0	18	0	0	21	0	0	20	5	58	0	26	0	0	233	17	0	0	25	0	19	0	0	162	0	46
WE542	2975	1099	3217	2005	0	891	808	1747	271	1535	300	4	5012	0	2377	361	751	58	3	46	291	0	100	0	173	0	0	171	201	0	42	90	104	24	31	316	156	0	71	316	0	25	66	39	140	0	14	0	48
WE543	477	7437	1282	4803	0	5671	474	303	978	0	1480	0	0	0	3394	1506	1605	75	0	0	0	5	0	637	327	0	0	509	16	0	25	635	215	0	256	0	189	11	599	0	0	929	645	242	68	0	427	0	0
WE544	4800	11	23	935	4904	8	483	109	90	8466	21	11	0	2	1329	0	452	0	0	0	269	0	42	0	54	1059	0	187	67	0	42	18	41	0	0	120	193	0	37	74	0	99	83	455	300	0	0	0	0
WE545	18997	1357	7717	1153	394	3700	312	574	43	62	29	0	0	0	1212	0	82	0	0	0	388	0	0	74	0	0	0	64	52	0	0	0	0	0	40	97	0	0	31	0	0	367	19	170	0	0	76	0	0
WE546	20694	196	2276	268	0	0	771	892	108	37	3967	21	0	0	1452	4483	495	79	27	33	15	0	131	63	12	0	0	194	0	554	0	215	33	14	34	29	76	0	61	39	0	827	0	149	0	0	6	0	0
WE547	15599	2733	15247	1137	37	16333	461	2469	60	132	51	0	0	5	3880	32	52	0	0	1012	36	15	396	224	36	0	0	260	0	559	0	0	13	0	54	297	0	0	13	0	0	141	12	14	0	0	0	0	0
WE548	11252	2079	5857	785	0	22030	222	3005	354	0	370	0	0	0	351	678	178	0	0	0	0	44	3	124	19	0	0	84	19	140	31	110	38	0	25	0	22	0	134	0	0	257	0	923	0	0	0	14	0
WE549	129	7	7	75	80	0	31	47	240	1436	0	17	0	0	163	0	221	0	30	134	0	0	339	3	0	113	0	16	0	0	14	0	0	0	64	0	0	242	17	11	0	22	32	207	10	0	11	0	0
WE550	322	1270	495	7165	0	2033	1728	3768	1399	0	716	0	0	0	663	250	273	380	0	0	0	0	0	1386	210	0	0	527	0	87	19	547	45	0	335	0	727	90	972	434	0	1440	268	375	44	1746	0	0	0
WE551	9113	5	14	2762	0	5	1117	909	1080	244	0	0	0	0	0	0	814	0	2	135	0	0	3	274	0	194	0	407	0	0	0	183	0	0	36	0	0	54	50	36	0	120	56	95	46	0	0	0	0
WE552	48605	0	13	743	0	0	577	0	562	375	0	3314	0	0	299	0	464	0	920	1223	84	25	409	0	0	145	0	650	0	0	182	0	0	12	153	0	0	0	95	45	0	190	144	183	84	18	55	0	0
WE553	726	0	0	1569	0	0	627	0	5686	7365	132	181	0	0	7721	152	1617	72	2914	14	0	0	5	247	133	821	0	134	0	0	0	30	165	0	49	0	0	1115	54	177	0	304	1088	1183	625	0	0	0	0
WE554	8	0	0	0	0	0	0	0	0	0	0	13202	0	0	0	0	0	0	0	1460	0	0	0	0	0	0	0	0	0	0	0	0	0	0	0	0	0	0	0	0	0	0	0	0	0	0	0	0	0
WE555	18	93	78	14	0	20	0	8	0	0	0	9214	0	4	0	19	0	5	0	1587	0	0	15	11	0	0	0	0	0	0	0	18	9	0	4	0	0	0	0	0	0	0	0	0	0	0	0	0	0
WE556	0	0	0	0	0	0	0	0	0	0	0	0	0	0	0	0	0	0	0	0	0	0	0	0	0	0	0	0	0	0	0	0	0	0	0	0	0	0	0	0	0	0	0	0	0	0	0	0	0
WE557	1247	7	0	1760	0	0	1189	21	38	616	0	0	0	0	0	0	11	256	0	66	104	100	0	0	1154	13	0	0	1025	0	98	0	429	0	111	0	0	27	149	275	0	0	314	0	265	0	2714	0	0
WE558	0	0	0	0	171	0	0	0	0	0	0	0	0	0	0	0	0	0	0	0	0	0	0	0	2870	2783	0	0	16	0	1039	0	1011	0	0	0	0	0	0	81	0	0	0	0	539	0	0	0	0
WE559	977	5411	2522	5608	0	1176	2490	52	55	578	1080	0	0	0	12	371	2069	121	3	46	0	2	4	4659	363	0	0	1359	0	0	0	199	353	2	275	0	0	282	1299	303	0	227	231	490	120	0	0	0	83
WE560	4577	3486	1115	6960	0	5320	1120	242	2172	0	257	0	0	0	5044	331	742	80	0	6	0	0	0	0	188	0	0	435	0	0	12	208	237	0	80	0	0	100	673	0	0	69	21	305	35	0	0	0	43
WE561	391	11821	1475	1251	0	10809	567	208	305	0	2296	103	0	0	499	2696	502	995	0	0	0	0	0	717	259	0	0	254	12	0	0	50	77	18	91	37	0	32	83	106	0	1092	137	6	24	0	219	0	0
WE562	1452	15453	1262	2486	0	3384	1567	1091	21	797	38	0	3559	0	75	0	0	0	0	0	47	0	85	0	327	0	0	385	5	0	53	37	196	6	25	532	154	0	242	0	0	565	193	0	16	0	81	0	0
WE563	10171	753	1232	991	925	1476	1412	2873	223	1126	82	0	0	0	821	0	116	597	0	0	1710	0	0	51	0	51	0	103	64	0	158	25	89	0	234	181	109	0	267	53	0	454	548	437	64	0	217	0	0
WE564	1722	126	400	808	0	9	357	1498	173	163	98	0	0	0	391	320	499	0	2	0	275	0	296	62	65	0	0	109	0	0	0	235	147	0	51	76	81	0	142	0	0	421	54	70	74	0	82	0	38
WE565	0	490	783	209	0	2317	119	343	320	0	64	0	0	0	125	0	156	0	2740	18	0	0	1273	158	11	0	0	50	0	0	0	67	327	0	0	0	3047	0	143	0	0	10	44	75	151	0	68	0	72
WE566	1446	0	0	503	143	0	670	164	348	288	13	14	0	0	69	0	300	0	2110	50	233	0	1868	0	8	694	0	41	13	0	92	0	220	0	241	0	31	734	47	193	0	59	47	0	156	0	54	0	0
WE567	332	132	593	1522	0	0	270	127	291	1263	109	0	0	0	12	37	249	0	663	148	157	2	4491	412	0	292	0	345	0	576	0	322	40	3	7	0	3498	10	369	166	0	33	28	226	287	0	0	0	106
WE568	186	0	0	76	0	0	52	83	326	1593	0	4614	0	0	208	0	445	0	98	41	1333	3	1254	0	0	1349	0	0	0	0	41	25	254	0	59	0	0	203	14	17	0	8	311	9	257	0	0	0	0
WE569	1736	0	0	177	0	0	260	2414	2718	435	855	0	0	0	590	1894	207	18	4925	0	0	3	0	65	326	575	0	106	0	0	0	794	503	0	47	0	0	529	154	235	0	34	268	198	2889	0	122	0	0
WE570	72	2174	1185	794	0	0	42	893	1825	76	1798	0	232	0	561	575	396	0	2485	2689	34	9	1870	577	8	0	0	517	7	954	13	737	32	0	58	0	675	30	65	135	0	509	76	643	34	2109	217	0	13
WE571	2621	7288	10653	2137	0	0	521	453	1821	0	669	0	137	0	1189	264	466	0	0	0	1936	60	300	400	23	91	0	294	0	1927	0	69	0	0	110	0	139	174	85	0	0	532	382	915	47	1734	33	0	72
WE572	3431	0	0	85	2706	0	33	42	124	0	0	21	0	0	0	0	0	297	14	52	15	0	306	0	0	1117	0	0	110	0	173	0	309	129	32	0	0	156	0	193	0	0	44	15	128	0	22	0	0
WE573	24	0	9	522	0	0	516	357	3130	144	935	0	0	0	526	362	1185	0	929	36	1253	0	812	454	35	23	0	74	0	0	0	725	78	0	78	0	426	22	62	537	0	113	42	435	2205	0	19	0	0
WE574	3934	9	287	1156	307	0	700	323	1389	3586	118	89	0	0	2388	35	894	1718	0	0	3316	0	569	185	56	1078	0	339	0	197	0	0	432	0	156	0	430	1538	74	168	0	208	249	670	464	0	0	0	0
WE575	8673	266	2633	881	0	0	247	1464	738	1031	1036	1016	0	0	339	2876	391	305	2903	19	752	0	1274	213	53	250	0	655	0	2503	0	216	45	0	113	0	0	212	100	13	0	85	768	109	76	0	844	0	7
WE576	994	0	0	1971	0	0	78	0	243	4325	0	0	0	0	410	0	933	480	2886	0	0	0	0	0	0	610	0	27	0	0	0	903	148	0	0	0	0	250	0	100	0	0	88	747	215	0	0	0	0
WE577	14375	5	0	1291	0	7	284	0	2922	1939	7	8	0	0	0	0	1216	359	75	78	1926	0	1273	0	0	211	0	0	0	0	17	0	44	0	72	0	0	0	74	0	0	0	995	0	22	0	0	0	0
WE578	6799	0	0	59	0	0	217	4255	1790	192	98	18	0	0	1575	253	622	796	3685	0	0	0	0	312	38	1303	0	188	0	0	0	212	204	0	17	0	0	570	80	49	0	421	122	241	204	0	38	0	0
WE579	281	0	0	272	0	0	722	60	1338	1208	0	469	0	0	295	0	827	111	2386	0	245	0	5798	0	331	451	0	0	39	0	3372	0	199	0	9	0	0	862	0	231	0	0	1311	1202	283	0	0	0	0
WE580	4299	0	0	1982	0	0	748	894	428	1378	738	16	3	0	4751	0	2242	2596	2192	279	0	0	2	781	0	1615	0	87	689	0	282	32	299	0	38	0	284	0	91	57	0	223	312	10	325	0	14	0	0
WE581	26	0	0	0	0	0	0	0	0	0	0	0	0	0	0	0	0	0	0	0	0	0	0	0	0	0	0	0	0	0	0	0	0	0	0	0	0	0	0	0	0	0	0	0	0	0	0	0	0
WE582	310	0	0	200	831	0	601	14	1626	673	16	166	0	0	990	0	253	4	254	0	831	0	80	0	0	93	0	82	11	0	93	14	0	0	114	642	15	0	0	13	0	0	279	0	77	0	65	0	0
WE583	124	0	0	651	182	0	709	0	182	795	0	0	0	0	0	0	222	1402	0	0	0	0	0	0	0	3146	0	114	266	0	0	0	1206	30	76	0	0	144	40	234	0	16	158	363	246	0	0	0	0
WE584	299	0	0	60	131	0	103	0	463	351	0	0	0	0	315	0	329	652	6	0	475	0	766	0	0	641	0	0	87	0	930	0	353	779	0	0	0	88	29	83	0	0	10	0	265	0	0	0	0
WE585	5391	0	0	2805	0	0	886	8	87	3387	0	0	0	0	75	0	369	0	0	0	0	0	0	0	85	4184	0	100	2072	0	0	0	1211	0	365	0	0	745	206	299	0	599	926	251	882	0	194	0	9
WE586	3306	0	0	512	0	0	643	406	18	760	0	24	0	0	227	0	74	351	40	0	0	0	0	0	18	1665	0	103	125	0	297	0	681	0	72	0	0	1790	39	78	0	117	430	103	375	0	0	0	0
WE587	755	0	0	585	80	0	53	0	14	102	0	0	0	0	16	0	21	1590	51	0	0	0	0	0	0	346	0	25	13	0	1039	0	809	458	0	0	98	175	26	166	0	0	88	0	1257	0	0	0	0
WE588	298	0	0	132	3043	0	992	30	265	1788	0	0	0	0	481	0	490	277	280	0	0	0	480	0	0	1186	0	49	15	0	1087	26	190	0	76	1196	0	0	36	59	0	9	633	498	75	0	0	0	0
WE589	45	0	0	576	48	0	397	24	263	332	0	70	0	0	113	0	152	357	0	0	380	0	274	0	385	2147	0	95	0	0	0	0	739	3251	72	0	0	481	35	878	0	43	75	13	1532	0	0	0	0
WE590	18215	0	4	3019	0	0	922	1398	822	2586	0	101	0	0	811	0	401	0	14	44	237	0	0	0	106	1393	0	388	0	0	0	5	253	0	229	0	89	1526	76	110	0	203	1534	459	258	0	340	0	18
WE591	0	0	0	0	0	0	0	0	0	0	0	0	0	0	0	0	0	0	0	0	0	0	0	0	0	0	0	0	0	0	0	0	0	0	0	0	0	0	0	0	0	0	0	0	0	0	0	0	0
WE592	10	0	0	0	0	0	0	0	0	0	0	0	0	0	0	0	0	0	0	0	0	0	0	0	0	0	0	0	0	0	0	0	0	0	0	0	0	0	0	0	0	0	0	0	0	0	0	0	0
WE593	0	6	0	0	0	0	0	0	0	0	0	0	0	0	0	0	0	0	0	0	0	0	0	0	0	0	0	0	0	0	0	0	0	0	0	0	0	0	0	0	0	0	0	0	0	0	0	0	0
WE594	0	0	0	0	0	0	0	0	4	0	0	0	0	0	0	0	0	0	0	0	0	0	0	0	0	0	0	0	0	0	0	0	0	0	0	0	0	0	0	0	0	0	0	0	0	0	0	0	0
WE595	0	0	0	0	0	0	0	0	0	0	0	0	0	0	0	0	0	0	0	0	0	0	0	0	0	0	0	0	0	0	0	0	0	0	0	0	0	0	0	0	0	0	0	0	0	0	0	0	0
WE596	0	0	0	0	0	0	0	0	0	0	0	0	0	0	0	0	0	0	0	0	0	0	0	0	0	0	0	0	0	0	0	0	0	0	0	0	0	0	0	0	0	0	0	0	0	0	0	0	0
WE597	0	0	0	0	0	0	0	0	0	0	0	61	0	0	0	0	0	0	0	0	0	0	0	0	0	0	0	0	0	0	3	0	0	2	0	0	0	0	0	0	0	0	0	0	0	0	0	0	0
WE598	0	0	0	0	0	0	0	0	0	0	0	0	0	0	0	0	0	0	0	0	0	0	2	0	0	0	0	0	0	0	0	0	0	0	0	3	0	0	0	0	0	0	0	0	0	0	0	0	0
WE599	0	0	0	0	0	0	0	0	0	0	0	0	11	0	0	0	0	0	0	0	0	5	0	0	0	0	0	0	0	0	0	0	0	0	2	0	0	0	0	0	0	0	0	0	0	0	0	0	0
WE600	5	0	0	0	0	0	0	0	0	0	0	0	0	0	0	0	0	0	0	0	0	0	0	0	0	0	0	0	0	0	0	0	0	0	0	0	0	0	0	0	0	0	0	0	0	0	0	0	0
WE601	0	5	0	21	0	0	0	0	0	0	0	2	8	0	0	0	0	0	0	0	0	0	0	0	0	0	0	0	0	0	0	0	0	0	0	0	0	0	0	0	0	0	0	0	0	0	0	0	0
WE602	0	0	3	0	0	0	0	0	0	0	0	0	0	0	0	0	0	0	0	0	0	3	0	0	0	0	0	0	0	0	0	0	0	0	0	0	0	0	0	0	0	0	0	0	0	0	0	0	0
WE603	0	6	0	0	0	0	0	0	0	0	0	0	0	0	0	0	0	0	0	0	0	0	0	0	2	0	0	0	0	0	0	0	0	0	0	0	0	0	0	0	0	0	0	0	0	0	0	0	0
WE604	67	5	0	89	0	0	80	0	9	38	0	0	7	0	0	0	0	11	0	0	11	8	2	0	36	0	0	0	61	0	10	0	39	0	4	0	0	0	0	19	0	0	18	0	26	0	132	0	0
WE605	0	0	0	0	0	0	0	0	0	0	0	0	4	0	0	0	0	0	0	0	0	0	0	6	0	0	0	0	3	0	0	0	0	0	0	0	0	0	0	0	0	0	0	0	0	0	0	0	0
WE606	0	0	0	0	0	0	0	0	0	0	0	0	0	0	0	0	0	0	0	0	0	0	0	0	0	0	0	0	0	0	0	0	0	0	0	0	0	0	0	0	0	0	0	0	0	0	0	0	0
WE607	0	0	0	0	0	0	0	0	2	7	0	0	0	0	0	0	0	6	3	0	0	0	6	0	0	0	0	0	0	0	0	0	0	0	0	0	0	0	0	0	0	0	0	0	0	0	0	0	0
WE608	0	0	0	0	0	0	0	0	0	0	0	0	0	0	0	0	0	0	0	0	0	0	0	0	0	0	0	0	0	0	0	0	0	0	0	0	0	0	0	0	0	0	0	0	0	0	0	0	0
WE609	0	0	0	0	0	0	0	0	0	0	0	0	10	0	0	0	0	0	0	0	0	0	0	0	0	0	0	0	0	0	0	0	0	0	0	0	0	0	0	0	0	0	0	0	0	0	7	0	0
WE610	0	0	0	0	0	0	0	0	0	0	0	0	0	0	0	0	0	0	0	0	0	2	0	0	0	0	0	0	0	0	0	0	0	0	0	0	0	0	0	0	0	0	0	0	0	0	0	0	0
WE611	6	15893	381	2673	0	0	728	1410	1148	5	6487	0	0	0	0	3635	339	0	72	0	0	409	0	570	1336	0	0	513	0	733	0	3079	37	0	16	0	21	0	750	0	0	386	110	205	0	0	24	0	0
WE612	261	514	153	455	0	5	1159	19	3444	1093	1085	15	0	0	283	375	727	0	0	18	12	0	0	2748	180	19	0	932	312	0	1973	6	30	0	1118	0	142	147	30	222	0	195	131	859	65	0	0	0	0
WE613	164	8	1477	1944	0	0	1126	1279	1692	42	1539	0	0	0	35	1609	568	8	0	0	6266	0	1925	0	454	13	0	356	105	0	168	0	0	0	0	0	0	0	87	645	0	123	176	944	119	0	236	0	0
WE614	1354	4	800	3101	0	0	2520	1539	4026	1280	2290	57	0	0	88	3634	950	0	567	31	9293	0	3355	0	44	102	0	1144	16	148	341	199	50	0	205	0	0	216	74	84	0	121	591	1340	98	0	232	0	0
WE615	1715	13251	13735	3703	0	5432	365	13	149	0	173	20	0	0	91	154	0	158	0	0	0	0	0	0	2524	0	0	23	102	0	173	1022	249	210	218	536	0	532	300	0	0	14	207	0	52	0	197	0	0
WE616	150	9912	536	3607	0	0	2573	0	6317	2381	3458	0	0	0	2709	1421	1285	1996	3	0	0	0	8	0	368	0	0	2488	9	472	0	127	571	2	1269	0	788	532	1476	361	0	754	375	1149	832	0	0	0	0
WE617	64	17269	2289	5521	0	0	1390	1144	8743	17	462	0	0	0	863	183	1097	0	1424	0	4572	1408	1178	0	148	0	0	69	9	0	133	322	84	0	128	0	2630	460	109	186	0	1209	480	1134	92	0	0	0	0
WE618	11087	1289	601	2442	0	0	1198	971	4226	6	433	0	0	0	376	1271	223	0	3	167	0	0	0	160	185	0	0	1656	178	221	523	97	128	398	182	0	400	454	362	263	0	501	52	221	129	2461	13	0	0
WE619	5775	40	27	319	0	13	1558	19	886	219	28	191	0	3	0	0	392	0	0	34	0	0	802	738	114	170	0	265	199	0	4806	0	142	0	23	0	0	293	85	337	0	14	199	81	127	0	43	0	0
WE620	5	5	4	0	0	0	0	0	0	0	0	133	0	0	0	0	0	0	0	0	0	2	0	0	0	0	0	0	0	0	0	0	0	0	0	0	0	0	0	0	0	0	0	0	0	0	0	0	0
WE621	341	5701	1466	251	0	0	43	103	721	127	3255	0	52	0	163	1166	45	75	0	0	0	0	2	0	0	0	0	279	128	0	375	266	98	0	253	0	74	218	138	115	0	0	283	726	201	0	0	0	0
WE622	59	5091	983	1104	0	0	248	333	2049	16	475	0	0	0	821	795	114	0	70	52	19	12	999	210	87	0	0	165	13	99	364	49	73	0	97	0	140	0	0	163	0	22	180	210	1256	0	0	0	0
WE623	202	10089	1141	1195	0	0	641	777	2136	510	50	7041	0	0	734	81	0	0	0	0	0	0	0	0	298	0	0	874	4	0	242	0	1674	0	297	0	0	340	0	166	0	4	124	343	37	0	29	0	0
WE624	11	9879	1308	1490	0	0	1503	47	7249	283	673	1488	0	0	175	269	231	0	4157	0	0	0	8384	6157	179	0	0	611	87	0	0	0	0	78	765	0	8	444	640	164	0	30	583	441	221	0	0	0	0
WE625	24	100	60	191	0	0	475	2548	387	0	1389	14	6	0	24	1533	407	0	0	0	1806	0	334	0	871	0	0	206	30	0	634	0	449	0	0	0	0	144	56	840	0	263	113	555	225	0	75	0	0
WE626	31	23463	749	65	0	0	1046	1796	1502	66	1421	0	6	0	8	770	237	0	1647	1090	0	163	0	4910	531	0	0	152	0	1084	21	957	162	0	19	0	1000	181	352	629	0	208	153	41	295	0	27	0	0
WE627	50	7074	1822	429	0	0	324	122	3165	0	70	251	0	0	33	69	138	0	0	0	48	0	0	0	0	0	0	226	14	0	157	0	145	0	133	0	173	157	50	214	0	0	102	497	145	0	19	0	0
WE628	13	3057	515	142	0	176	438	1345	2686	40	2162	17	0	0	0	758	92	0	0	25	0	0	0	1804	209	14	0	391	130	0	702	0	64	0	701	0	3882	31	110	145	0	53	38	0	228	1392	0	0	0
WE629	10	7165	747	137	0	0	399	0	2824	75	1839	0	0	0	0	2596	195	0	1058	0	0	106	3468	6	114	0	0	198	0	0	0	32	196	0	481	0	159	719	76	232	0	29	55	963	41	2873	51	0	0
WE630	0	6770	968	351	0	0	141	942	1145	7	235	93	0	0	70	706	46	0	0	34	0	0	0	331	275	0	0	411	0	58	177	23	70	0	55	0	7	356	99	236	0	451	42	1040	0	67	0	0	0
WE631	13	251	124	2476	0	0	542	924	1971	0	1519	0	7718	0	17	79	470	0	1215	0	0	1395	6460	1569	239	0	0	536	0	135	0	1036	459	0	61	0	159	427	449	167	0	0	252	558	174	506	0	0	0
WE632	13	9893	261	171	0	0	329	528	271	0	1802	0	5951	0	0	1014	0	0	1761	0	0	187	0	0	1246	0	0	221	0	535	0	677	0	0	116	0	901	42	127	90	0	41	0	18	105	0	83	0	7
WE633	14	695	796	486	0	0	848	3533	667	0	2066	0	3982	0	120	1189	583	0	0	0	0	0	0	4017	0	0	0	222	0	86	0	45	117	0	52	0	3854	0	186	537	0	154	12	863	215	0	312	0	0
WE634	5	0	0	0	0	0	0	0	0	0	0	0	0	0	0	0	0	0	0	0	0	0	0	0	0	0	0	0	0	0	0	0	0	0	0	0	0	0	0	0	0	0	0	0	0	0	0	0	0
WE635	8	11	138	951	0	0	284	899	3466	0	1300	0	8677	0	198	4120	869	0	0	0	30	5733	419	2545	496	0	0	557	0	236	0	146	382	0	92	0	0	0	290	10	0	518	93	165	0	1284	37	0	0
WE636	13	1627	42	486	0	0	370	2722	1017	571	85	287	1811	0	137	121	384	0	1270	6	0	0	553	0	150	0	0	81	0	103	43	478	454	0	39	0	4751	372	293	179	0	137	53	441	317	0	156	0	0
WE637	5	515	279	1431	0	0	277	44	209	93	1175	942	9259	0	125	1362	377	0	0	0	2448	0	430	601	222	0	0	1182	0	569	16	126	0	0	0	0	0	72	148	109	0	47	213	781	30	0	70	0	0
WE638	8	2583	320	167	0	0	69	379	1503	0	943	7	0	0	29	385	430	0	2703	0	0	8182	879	177	65	0	0	355	0	0	0	186	0	0	95	0	18	13	594	0	0	596	0	35	65	0	49	0	0
WE639	0	621	35	489	0	0	331	1482	3751	28	493	8	870	0	0	1475	114	0	0	0	0	2956	0	495	65	0	0	163	0	80	4	135	1999	0	0	0	19	60	273	129	0	558	0	786	135	499	46	0	0
WE640	0	122	68	738	0	0	197	420	1492	104	1952	0	2555	0	26	2037	1047	0	2	0	2489	76	1071	2274	0	0	0	380	0	87	0	1149	364	0	69	0	0	17	192	304	0	127	86	51	0	0	122	0	0
WE641	0	1591	307	682	0	0	97	3531	838	0	591	0	2943	0	12	699	740	0	358	0	346	79	126	1117	81	0	0	28	0	151	0	873	40	0	246	0	0	10	547	0	0	357	0	305	30	0	0	0	8
WE642	15	0	5	376	0	0	434	38	1326	52	722	10	12	0	13	975	248	0	1662	54	330	3	2251	0	13	14	0	127	0	0	574	275	177	0	2629	0	81	1857	51	194	0	287	0	127	800	558	88	0	92
WE643	3	450	355	1343	0	0	968	5097	5313	28	834	58	26030	0	89	452	878	0	3026	0	828	6372	0	902	34	0	0	751	0	350	132	2039	0	0	192	0	199	19	657	170	0	628	273	245	585	1952	69	0	0
WE644	6627	0	0	2105	0	0	947	32	1832	445	234	120	3	0	574	721	297	0	48	0	119	10	759	622	75	21	0	194	11	0	0	22	20	0	758	0	0	526	8	511	0	17	89	118	42	0	2476	0	0
WE645	0	329	532	243	0	0	126	768	895	0	400	0	9463	0	110	1261	284	0	2037	0	652	2169	781	782	16	0	0	517	0	0	0	296	17	0	28	0	266	125	404	20	0	476	0	988	0	609	304	0	0
WE646	6	9	132	760	0	0	33	743	1619	0	569	0	2552	0	53	1865	524	0	0	0	222	3676	217	1485	251	0	0	22	0	178	0	388	52	0	87	0	268	0	409	91	0	525	0	511	37	428	19	0	0
WE647	624	580	369	233	0	0	619	144	920	52	2165	0	3811	0	47	801	260	0	576	0	163	14	643	420	1031	0	0	97	0	135	0	173	0	0	87	0	234	0	305	0	0	43	185	0	67	4749	610	0	0
WE648	0	602	494	1174	0	0	491	5541	1502	12	888	0	7533	0	32	328	266	0	212	0	209	2975	158	826	37	0	0	58	0	145	0	803	170	0	95	0	99	0	576	178	0	397	93	87	109	4345	520	0	0
WE649	154	178	52	1572	0	0	611	1257	1455	198	1642	338	5304	0	291	1748	1127	0	0	0	1077	545	126	736	113	0	0	175	0	99	0	2264	132	0	66	0	142	0	687	410	0	695	0	749	130	0	311	0	0
WE650	5	217	410	2468	0	0	342	12982	2038	46	722	4	7398	0	35	737	326	0	0	0	156	2941	5525	233	240	0	0	81	0	76	0	1686	92	0	19	0	0	30	1112	52	0	454	0	285	268	287	247	0	5
WE651	130	6421	2460	282	0	0	186	578	1277	24	901	0	13836	0	314	366	286	0	451	40	98	14956	565	297	416	0	0	127	0	1144	8	274	44	0	111	0	98	0	364	71	0	49	109	0	0	376	185	0	44
WE652	0	607	915	1171	0	0	242	2242	933	0	895	0	3932	0	0	790	886	0	2658	0	139	3797	136	1886	337	0	0	418	0	106	0	1869	147	0	222	0	0	0	182	0	0	444	0	33	167	42	27	0	12
WE653	24	925	1022	250	0	0	134	84	330	13	964	0	3457	0	115	1680	172	0	0	0	56	6185	212	151	0	0	0	302	0	414	0	140	16	0	46	0	0	0	263	17	0	25	0	8	0	0	174	0	0
WE654	8	171	757	1520	0	0	194	830	1530	232	1285	0	6333	0	284	1633	966	0	0	0	344	10983	79	666	29	0	0	123	0	130	0	1030	113	0	34	0	158	0	397	193	0	492	0	575	268	833	177	0	0
WE655	9	14	424	602	0	0	26	1048	5890	0	206	0	2336	0	109	732	505	0	0	0	183	11161	285	648	774	0	0	40	0	98	0	595	189	0	143	0	480	0	563	2	0	505	0	264	178	1029	249	0	0
WE656	93	53	819	12139	0	0	252	504	3239	0	380	0	4307	0	103	1244	304	0	0	0	1308	2972	1639	1446	252	0	0	255	0	144	0	1232	171	0	305	0	99	0	2788	35	0	481	0	339	366	787	779	0	6
WE657	10	279	230	1201	0	0	113	1582	1932	19	719	7	4870	0	58	317	304	0	48	0	360	3171	95	117	35	0	0	108	0	171	0	728	0	0	69	0	0	0	112	0	0	483	41	163	0	368	0	0	0
WE658	9	414	604	454	0	0	455	1979	1657	0	439	0	8429	0	481	1282	562	0	1193	0	198	2751	1069	1054	53	0	0	190	0	419	0	427	201	0	0	0	62	41	342	76	0	203	11	64	47	55	61	0	0
WE659	8	203	719	1732	0	0	265	995	1897	280	1178	0	7485	0	348	1850	1259	0	0	0	393	12665	86	832	51	0	0	100	0	113	0	1152	107	0	45	0	186	0	461	206	0	636	0	569	287	809	215	0	0
WE660	8	193	588	851	0	0	71	747	1033	15	861	0	8925	0	229	346	448	0	771	0	276	9658	127	56	86	0	0	39	0	441	37	244	104	0	257	0	38	8	700	37	0	188	0	9	0	0	141	0	6
WE661	12	26	296	702	0	0	23	425	612	0	391	0	4374	0	46	802	65	0	0	0	563	1345	682	1174	0	0	0	85	0	110	0	314	0	0	40	0	5	0	82	0	0	417	0	260	52	361	179	0	0
WE662	163	777	138	715	0	0	280	907	2077	128	1813	0	1611	0	515	920	705	0	1168	0	48	373	408	3775	239	0	0	55	0	220	60	267	55	0	177	0	248	22	185	95	0	553	37	815	117	1585	487	0	0
WE663	72	227	978	1790	0	0	223	10211	1854	0	361	0	9533	0	55	224	788	0	0	0	228	9281	2609	1612	670	0	0	250	0	243	15	2513	236	0	269	0	13	10	1186	16	0	635	0	207	554	0	92	0	0
WE664	6	156	703	1924	0	0	153	1829	2250	0	1287	0	4971	0	69	1913	1179	0	0	0	240	6245	1348	2105	45	0	0	167	0	65	0	1162	327	0	185	0	121	0	573	0	0	700	0	904	101	955	96	0	0
WE665	4	18	179	892	0	0	146	4738	3952	7	456	0	1960	0	19	162	621	0	105	0	602	656	26	691	224	0	0	112	0	0	0	1174	108	0	9	0	42	0	871	482	0	857	0	170	1011	264	151	0	20
WE666	8	158	409	954	0	0	591	3300	3824	0	214	0	6928	0	446	612	1099	0	1745	0	200	3989	2804	1306	17	0	0	346	0	199	16	565	351	0	38	0	272	294	969	200	0	783	0	66	54	604	259	0	0
WE667	288	239	717	1559	0	0	265	1898	3295	338	3299	0	5382	0	483	3512	1151	0	0	0	429	5722	758	455	81	0	0	162	0	75	10	1068	211	0	0	0	461	0	377	277	0	351	0	1172	152	621	186	0	10
WE668	4	135	439	859	0	0	486	3059	2172	24	311	2	4648	0	0	116	336	0	154	0	81	4645	334	1623	93	0	0	302	0	194	0	1069	28	0	154	0	179	0	1367	71	0	783	0	494	415	1638	190	0	0
WE669	223	176	898	1444	0	0	711	740	738	0	2222	17	6203	0	0	974	711	0	258	0	1578	3736	2906	114	24	0	0	464	0	150	58	2889	283	0	279	0	70	23	1573	29	0	999	18	746	429	1623	146	0	15
WE670	312	382	1122	2697	0	0	280	368	1592	495	3804	4	10351	0	490	4180	895	0	0	0	451	2873	860	304	69	0	0	225	0	122	17	2637	133	0	0	0	318	0	521	491	0	426	0	248	148	584	206	0	0
WE671	16	734	599	1468	0	0	264	1328	743	0	1683	0	13628	0	94	2913	533	0	0	0	356	3204	0	183	0	0	0	67	4	306	0	58	0	0	86	0	116	0	157	17	0	592	23	364	30	555	436	0	0
WE672	12	103	1041	972	0	0	184	361	2629	0	1846	0	7189	0	393	1995	682	0	0	0	418	7526	1003	1226	90	0	0	255	0	89	0	316	0	0	481	0	20	0	565	49	0	204	0	107	574	103	71	0	0
WE673	18	1907	485	195	0	0	332	930	210	0	88	0	3179	0	27	213	450	0	917	0	76	230	1524	501	549	0	0	167	0	0	145	109	119	0	36	0	1305	101	81	54	0	93	0	30	78	154	214	0	0
WE674	8	189	98	164	0	0	199	1809	1564	6	382	0	61	0	95	277	234	0	4135	0	1192	82	4349	49	951	0	0	114	0	0	15	537	931	0	54	0	956	102	243	242	0	190	0	387	105	0	33	0	72
WE675	15	10531	325	952	0	0	326	1199	2126	0	3104	0	483	0	402	1161	1217	0	2703	0	990	332	832	1258	343	0	0	396	0	494	32	898	133	0	258	0	220	0	356	0	0	349	0	61	111	1209	59	0	28
WE676	6	2933	242	564	0	0	157	9032	589	0	1358	0	438	0	46	784	856	0	73	0	885	2224	1123	465	889	0	0	226	0	451	0	592	493	0	156	0	0	0	327	44	0	320	0	86	41	48	38	0	0
WE677	8	3521	232	2605	0	0	388	649	1779	0	675	0	142	0	374	1684	1254	0	0	0	274	594	0	28	87	0	0	340	0	90	90	839	389	0	927	0	246	0	300	183	0	171	0	31	341	3141	35	0	25
WE678	98	9900	444	1925	0	0	1121	372	353	0	541	19	528	0	320	1547	771	0	0	0	439	349	0	175	494	9	0	417	0	389	248	523	268	0	509	0	1406	0	159	0	0	95	0	42	37	0	40	0	27
WE679	312	2363	96	772	0	0	737	99	663	0	1189	0	263	0	902	3631	1616	0	2409	0	0	5	0	1166	629	0	0	1379	0	196	0	256	101	0	377	0	516	0	86	344	0	495	0	126	115	15	37	0	0
WE680	8	306	74	320	0	0	455	300	1691	8	707	0	544	0	559	385	98	0	3363	0	83	111	1170	268	246	0	0	333	0	0	0	834	1085	0	144	0	231	111	610	31	0	347	0	1037	130	2165	59	0	15
WE681	7	28	16	2008	0	0	274	164	651	0	64	0	0	0	663	64	183	0	356	0	544	4	1490	233	613	0	0	229	0	0	1230	28	646	0	282	0	121	362	586	1171	0	48	0	44	309	2246	38	0	0
WE682	5	326	59	2584	0	0	785	428	1446	0	556	0	0	0	596	820	439	0	1123	0	188	40	92	623	1070	0	0	305	0	44	0	220	233	0	245	58	179	33	1052	94	0	400	0	296	314	239	77	0	45
WE683	498	2654	596	4886	0	0	833	2280	2497	121	629	552	68	0	1824	664	2940	0	3650	412	499	97	2132	11	98	0	0	543	0	206	174	991	110	0	104	0	34	23	668	93	0	359	0	525	0	176	38	0	0
WE684	3680	3801	1974	1367	0	0	1271	699	234	0	85	0	958	0	232	266	3095	0	0	0	739	11	0	5124	864	8	0	145	0	0	344	908	213	0	565	0	2038	0	185	656	0	61	306	163	345	5755	337	0	44
WE685	9	21800	2166	822	0	0	576	1365	357	0	61	11160	0	0	545	75	242	0	1289	0	449	237	0	89	146	0	0	349	0	233	70	31	190	0	644	202	0	0	271	0	0	278	0	15	30	360	52	0	0
WE686	5568	472	59	3076	0	0	453	2844	363	0	1384	0	0	0	91	1423	553	0	1703	200	499	5	2683	140	340	0	0	108	0	47	6	1974	317	0	96	0	1303	261	366	1198	0	323	0	23	183	1665	132	0	0
WE687	226	5977	1371	1235	0	0	577	1014	435	21	1641	0	242	0	292	1203	0	0	1049	0	29	75	448	0	76	0	0	169	0	0	36	149	275	0	51	0	112	436	378	300	0	459	0	93	227	789	330	0	12
WE688	154	482	801	1233	0	0	337	705	1615	0	1402	72	5383	0	51	796	503	0	594	0	479	2278	707	5	0	0	0	410	0	0	0	766	74	0	73	0	199	24	429	33	0	726	0	268	19	0	143	0	9
WE689	27	4544	1029	830	0	0	16	36	334	0	426	0	653	0	340	1318	311	0	478	0	398	189	661	0	219	0	0	300	0	0	150	620	57	0	6	0	119	0	43	154	0	197	0	199	33	1827	12	0	0
WE690	44	11232	1434	1959	0	0	495	5809	162	0	47	0	0	0	30	72	127	0	0	0	5218	3	0	1030	0	0	0	60	0	0	68	439	245	0	212	0	559	545	132	114	0	325	0	8	0	3416	116	0	0
WD1	403	416	3076	1390	0	0	2111	198	5682	774	1900	0	0	0	5405	4406	568	16	3053	1558	69	11	457	1925	0	35	0	490	0	0	0	213	33	0	197	0	0	311	100	196	0	0	354	1134	98	0	0	0	0
WD10	1616	4032	2964	322	30	0	651	701	2338	490	37	0	0	0	3661	0	1604	5	0	0	683	5	0	4	2	0	0	973	180	366	0	39	0	261	133	0	425	100	721	12	0	12	35	312	0	0	7	0	8
WD100	1169	0	58	140	203	0	236	12	340	158	0	149	0	0	129	0	0	674	0	0	15	2	111	0	1139	550	0	22	124	39	41	29	773	41	13	0	568	221	0	1111	0	16	44	48	500	0	0	0	0
WD101	788	0	15	60	0	0	298	1481	720	593	0	0	0	0	33	0	17	362	2760	21	180	0	2674	0	575	2654	0	84	18	0	3030	433	1161	173	39	0	444	346	108	533	0	365	65	200	1487	0	164	0	0
WD102	545	1083	762	310	470	0	24	7	43	51	0	0	0	0	0	0	27	1276	3	0	9	0	113	0	782	1229	0	65	65	411	757	0	567	70	50	0	130	87	0	346	0	49	48	0	403	0	479	0	0
WD103	31	0	1313	1475	717	0	989	64	1040	525	0	34	0	0	220	0	277	146	30	0	0	0	0	0	148	1854	0	208	6	1128	491	0	351	84	630	0	0	170	136	207	0	0	731	78	964	0	0	0	0
WD104	1816	0	181	2488	52	0	2418	264	679	722	0	204	0	0	44	0	27	0	3	0	206	0	0	0	514	181	0	37	29	0	249	957	610	0	344	0	0	223	147	545	0	0	167	123	376	0	0	0	0
WD105	2270	11	1137	1438	5449	0	347	73	112	618	0	0	0	0	1416	0	647	132	0	0	0	0	0	0	12	199	0	688	57	1034	587	162	516	0	80	371	0	0	305	420	0	0	320	0	90	0	0	0	0
WD106	730	24	30	2233	13896	0	2990	95	616	888	0	93	0	0	894	0	454	232	0	103	764	0	0	0	0	422	0	149	1005	0	329	24	340	0	193	0	0	778	56	208	0	55	501	0	348	0	0	0	0
WD107	8126	6	0	844	240	0	3210	97	1379	606	0	0	0	0	497	0	0	116	0	0	0	0	0	0	5	89	0	0	1341	0	182	7	71	0	93	0	0	211	0	78	0	76	191	0	96	0	0	0	0
WD108	306	3	427	1492	2156	0	574	246	991	51	0	0	0	0	912	0	207	174	0	0	264	4	0	0	550	1424	0	533	58	0	0	54	85	13	348	0	1767	231	43	464	0	443	619	0	558	0	0	0	0
WD109	92	64	648	1289	11602	0	1703	39	1363	2250	13	39	0	0	20	14	281	6	0	0	38	79	0	5	127	163	0	18	122	553	123	80	102	7	228	0	19	1028	26	69	0	8	394	27	79	0	0	0	0
WD11	3147	8091	6494	190	49	0	201	316	1304	331	0	0	0	0	2892	0	536	0	3	0	157	0	0	0	13	0	0	441	328	904	0	33	5	48	99	0	54	41	137	2	0	0	12	282	0	0	0	0	0
WD110	713	9	36	42	3727	9	188	0	312	1717	0	33	0	0	0	0	42	339	0	0	0	0	0	0	6	2543	0	29	138	0	121	0	344	0	0	0	27	268	21	124	0	0	129	0	279	0	0	0	0
WD111	55	16	21	960	4018	0	2161	8	722	3716	0	5	0	0	737	0	929	98	0	81	0	0	0	0	8	448	0	721	11	0	29	250	33	0	234	0	0	954	23	11	0	91	78	0	0	0	0	0	0
WD112	5401	0	11	2189	7779	0	748	539	3839	1498	34	0	0	0	58	0	185	0	2	0	0	0	0	378	0	50	0	261	45	0	13	20	16	0	601	0	6	24	45	9	0	355	490	0	0	0	124	0	0
WD113	9578	48	75	2074	4191	6	1569	2361	1286	3986	0	4	0	0	952	0	20	105	0	0	17	0	0	0	2	193	0	261	68	0	421	13	133	0	233	0	0	287	0	40	0	350	563	0	42	0	0	0	0
WD114	5543	13159	7097	21	0	6	11	8	3	11	43	0	0	0	21	0	0	0	0	0	0	191	0	0	9	0	0	0	344	0	0	0	0	0	9	0	176	8	13	0	0	0	0	0	29	53	6	0	13
WD115	687	85	79	3180	487	11	69	2118	888	3207	92	15	19	0	2486	0	209	188	0	0	725	15	0	65	0	168	0	131	354	31	112	205	168	2	89	0	7	214	21	24	0	26	182	0	71	0	11	0	0
WD116	8	3636	2205	1191	0	0	542	658	93	0	840	22	26	0	11	905	156	0	0	9	1355	6700	0	248	0	0	0	252	0	1864	0	161	0	0	80	0	0	183	61	0	0	97	21	158	0	379	23	0	4
WD117	902	3398	3069	1885	0	0	1082	2539	496	480	157	0	0	0	1685	49	287	0	196	0	228	9	0	352	0	0	0	424	0	0	0	23	0	0	61	0	10	19	144	9	0	35	128	4	27	17	134	0	0
WD118	1549	1673	919	102	0	1923	64	50	9	0	0	0	0	0	32	49	0	580	0	0	18	0	0	91	1090	0	0	17	8	68	0	0	455	5	70	0	1875	10	27	65	0	88	0	0	260	928	16	0	64
WD119	139	1616	698	2177	100	0	1040	1581	552	820	458	15	0	0	0	1394	399	34	0	0	554	0	0	38	0	168	0	166	58	186	215	91	643	48	0	0	235	119	44	51	0	705	156	131	252	0	202	0	38
WD12	658	1004	1475	803	0	0	399	1776	850	424	0	0	0	0	1707	0	586	9	40	0	1266	0	0	0	543	7	0	1090	97	226	8	55	0	275	52	0	1016	45	186	56	0	14	66	319	47	0	0	0	0
WD120	1830	0	2866	386	6380	0	190	8	137	449	310	0	0	0	871	0	160	0	0	0	29	35	0	44	4	74	0	180	40	2657	11	123	214	3	82	0	42	0	0	34	0	294	56	0	24	0	11	0	0
WD121	2610	4686	2938	1237	0	1642	215	150	52	58	1404	0	0	0	337	434	0	0	0	22	0	0	0	219	195	0	0	470	0	0	36	221	276	0	75	0	53	99	97	286	0	0	0	0	98	143	14	0	31
WD122	178	230	773	3097	27	8	408	1407	1349	1890	0	482	0	0	3163	0	1088	182	35	0	941	0	6	115	0	198	0	279	0	699	91	44	91	0	442	0	9	505	171	114	0	637	208	352	84	0	160	0	0
WD123	1224	1888	913	4306	0	1200	291	515	0	0	87	0	0	0	63	31	83	0	4	0	0	0	0	0	0	0	0	450	0	155	227	51	50	0	775	0	0	9	169	277	0	285	171	0	54	357	1467	0	0
WD124	2812	0	148	3465	0	0	897	449	1151	154	1107	0	0	0	240	2524	255	0	1811	0	0	7	1592	397	0	0	0	167	0	0	0	757	42	0	326	0	0	145	802	50	0	18	253	313	33	223	96	0	5
WD125	1656	108	81	3610	0	0	3113	1434	5244	1249	1298	0	0	0	1314	1410	1061	0	0	0	0	5	0	452	0	0	0	649	132	0	68	318	241	0	180	0	398	0	172	241	0	1499	432	1473	305	0	7	0	0
WD126	2217	8	14	470	0	190	120	14	229	193	0	58	0	0	0	0	0	57	0	29	10	0	0	49	748	623	0	27	0	0	786	20	70	0	48	0	75	183	40	22	0	83	86	24	219	55	29	0	16
WD127	533	0	8	598	0	14	291	40	708	1183	13	0	0	0	258	0	27	1507	0	0	0	0	0	15	9	2410	0	20	88	0	0	0	794	1943	15	0	8	101	14	336	0	92	20	0	325	0	8	0	0
WD128	7771	6	0	39	201	0	38	204	123	71	0	0	0	0	6	0	65	0	24	0	0	0	0	0	0	2286	0	9	4328	0	93	0	74	28	68	161	652	0	0	37	0	0	17	0	40	0	0	0	0
WD129	158	0	7	3278	453	0	1250	458	162	3122	0	0	0	0	0	0	292	339	0	0	356	0	0	2987	415	389	0	24	290	0	0	79	501	0	139	0	0	0	69	146	0	76	421	0	409	0	397	0	0
WD13	3469	3141	1972	689	49	0	453	2049	983	507	0	0	0	0	1185	0	594	0	24	0	1355	0	0	0	7	0	0	632	449	304	0	42	31	71	44	0	473	59	234	114	0	39	47	691	62	0	0	0	0
WD130	127	291	128	975	18	1346	792	86	0	0	453	0	0	0	0	411	462	27	4164	0	0	0	1414	1138	23	0	0	64	268	0	60	27	54	0	47	0	0	77	208	685	0	0	94	9	88	0	202	0	0
WD131	103	137	274	1006	0	109	403	205	219	60	221	0	0	0	0	179	556	0	2170	17	124	5	232	13	26	26	0	23	959	0	20	332	146	0	121	0	0	282	107	0	0	98	0	0	70	186	33	0	40
WD132	3605	0	301	668	37	7	127	113	234	112	1172	0	0	0	0	171	571	755	2126	0	903	0	0	0	0	0	0	36	0	0	43	0	57	0	214	0	0	108	81	0	0	0	0	18	57	0	266	0	9
WD133	5520	195	966	63	0	3242	126	59	10	0	33	67	0	0	0	59	0	418	0	86	30	0	0	0	0	0	0	63	314	0	52	0	74	0	52	0	0	47	12	213	0	7	71	0	99	0	256	0	0
WD134	2593	10	50	83	0	481	117	20	24	6	7	55	0	0	0	0	0	46	0	0	21	0	0	77	1846	21	0	11	0	0	1332	15	103	0	0	0	0	106	10	0	0	0	9	21	378	105	0	0	50
WD135	213	35	545	686	0	1776	1507	0	478	261	0	0	0	0	0	0	21	2632	5	0	0	0	0	764	0	249	0	146	136	0	1813	0	551	0	148	0	0	80	70	526	0	202	50	115	378	17	738	0	0
WD136	138	6	6	68	747	0	410	8	180	306	11	0	0	0	32	0	11	212	1970	0	116	0	3	0	0	1301	0	0	9	0	410	0	485	41	40	0	6	122	18	260	0	149	37	0	437	22	0	0	0
WD137	415	181	436	2508	0	5182	1249	157	41	0	610	0	0	0	0	723	0	661	0	10	0	0	0	73	0	0	3009	164	10	0	30	0	105	0	142	0	0	725	179	0	0	0	71	0	86	409	493	0	48
WD138	71	0	540	767	2123	10	2311	92	267	111	0	0	0	0	869	0	224	35	5	0	696	0	5	886	246	0	0	346	17	0	205	27	255	75	81	0	0	55	134	546	0	326	214	43	135	0	0	0	0
WD139	71	0	463	898	1768	8	2528	74	561	122	0	0	0	0	1046	15	234	27	6	0	626	0	0	1766	75	0	0	325	28	0	214	49	116	110	105	0	0	57	129	214	0	439	151	48	48	0	0	0	0
WD14	1637	1345	1002	234	399	120	261	848	187	184	0	0	0	0	283	61	147	0	2	0	220	0	59	118	33	19	0	223	174	119	55	21	18	67	52	0	116	160	40	41	0	57	33	194	0	13	0	0	0
WD140	5866	802	559	450	0	0	270	251	50	8	562	0	0	0	69	626	233	0	0	9	755	0	0	95	0	0	0	181	0	0	0	34	61	5	99	0	703	435	55	328	0	24	142	433	35	2128	80	0	0
WD141	4969	590	308	650	0	0	386	409	100	5	941	0	0	0	58	902	273	0	0	0	1171	0	0	802	0	0	0	175	0	0	0	119	82	0	191	0	323	678	124	172	0	33	255	784	44	1620	149	0	0
WD142	6148	933	604	31	0	0	22	8	0	0	178	0	0	0	20	212	0	0	0	0	0	0	0	0	0	0	0	0	61	84	19	0	28	58	30	0	876	12	14	607	0	0	0	0	308	3115	0	0	104
WD143	6281	929	821	660	0	33	244	35	19	11	803	0	0	0	173	848	60	0	49	0	0	0	18	37	0	0	0	73	74	79	25	47	0	46	124	0	805	80	78	238	0	0	45	0	46	407	8	0	99
WD144	2257	691	296	1799	0	0	645	32	263	28	1050	18	0	0	201	1144	62	0	0	0	0	0	0	106	0	0	0	46	29	92	217	248	43	27	87	0	532	175	140	279	0	29	85	0	279	4158	0	0	19
WD145	8294	304	1286	99	0	1692	117	16	10	0	102	0	0	0	91	124	0	72	0	0	161	0	0	0	410	0	0	51	9	0	0	0	74	0	45	0	0	40	34	451	0	4	0	0	33	0	21	0	0
WD146	4958	91	582	535	0	899	301	178	117	6	154	5	0	0	254	201	31	13	0	0	1428	0	0	0	1429	0	0	167	4	0	0	92	419	0	202	0	0	98	124	142	0	21	0	35	53	0	97	0	0
WD147	2218	1050	3008	693	0	2712	200	113	853	22	535	0	0	0	719	701	171	10	0	0	246	0	0	0	62	0	0	35	0	90	0	434	54	0	47	0	0	60	105	67	0	101	0	320	0	0	150	0	0
WD148	1194	799	956	561	0	0	237	893	94	25	145	14	7	0	8	171	46	0	0	0	33	0	0	4	1164	38	0	67	0	0	849	24	127	6	50	0	248	16	47	319	0	196	244	22	46	506	0	0	0
WD149	1792	1536	1457	996	0	0	288	1815	174	32	293	0	7	0	21	298	86	0	0	0	39	0	0	0	568	50	0	75	0	0	1190	48	158	0	129	0	292	41	61	352	0	285	317	74	54	762	4	0	28
WD15	4281	8994	4175	387	304	26	312	86	59	10	3114	26	0	0	349	1586	147	24	6	0	0	27	3	27	8	5	0	109	53	0	9	101	18	0	47	0	0	27	495	35	0	33	31	0	0	0	243	0	32
WD150	437	8728	11301	56	41	0	43	39	30	34	185	0	79	0	36	246	146	0	0	0	8	0	0	0	16	145	0	0	24	271	147	0	0	3	82	0	186	44	26	67	0	55	18	12	11	269	0	0	0
WD151	3395	67	246	16	28	577	40	10	15	15	20	0	0	0	0	0	0	0	2	0	0	0	0	0	66	0	0	18	7	0	0	0	460	3	8	0	50	46	11	607	0	0	0	0	104	130	0	0	0
WD152	15297	380	718	28	0	3327	66	12	0	23	39	0	0	0	0	0	11	0	7	0	69	0	0	0	6	0	0	18	52	0	0	5	38	0	37	0	6	45	0	18	0	0	0	0	11	26	64	0	0
WD153	502	173	340	341	0	948	437	269	11	60	636	4	0	0	0	197	157	7	470	0	342	0	428	0	71	0	0	102	20	0	0	47	464	0	271	0	21	111	104	454	0	50	0	20	184	224	149	0	0
WD154	2060	0	56	20	0	0	25	192	0	6	0	1227	0	0	0	12	0	993	2	0	0	0	0	13	777	53	0	0	11	0	95	0	111	0	0	0	53	48	0	198	0	0	21	0	114	410	46	0	196
WD155	9055	0	226	50	0	10	29	326	8	29	0	2956	0	0	0	50	7	166	0	0	0	0	0	40	168	116	0	28	31	0	266	14	0	0	2	0	12	139	0	0	0	0	21	0	11	128	112	0	14
WD156	17699	0	598	108	0	36	74	703	13	73	33	1525	0	0	11	26	30	749	0	0	0	0	0	105	379	187	0	38	123	0	211	32	48	0	0	0	191	139	9	24	0	0	26	0	99	440	122	0	47
WD157	644	379	774	192	1094	0	543	83	172	123	0	0	0	0	74	0	70	669	4	0	0	0	0	0	0	0	0	196	37	0	384	0	109	254	159	0	0	699	85	334	0	42	229	0	21	0	0	0	69
WD158	1904	678	1981	435	3360	0	1153	112	767	413	0	0	0	0	149	0	135	155	0	0	0	0	0	0	0	0	0	197	169	0	675	0	38	105	318	0	0	1022	115	27	0	64	221	0	0	0	0	0	0
WD159	2512	0	568	711	2373	0	2224	471	1085	1025	0	0	0	0	230	0	121	83	0	0	0	0	0	0	0	205	0	335	334	0	527	0	30	24	297	0	0	1054	117	45	0	236	226	0	26	0	0	0	0
WD16	6066	14409	5002	40	82	22	9	10	0	0	43	13	0	0	38	0	7	0	0	0	0	866	4	0	5	0	0	0	99	0	0	0	0	0	0	0	97	0	0	17	0	0	0	0	0	25	43	0	33
WD160	512	39	254	1924	2230	0	2133	191	32	212	0	0	0	0	0	0	127	2483	0	0	0	0	0	0	2568	0	0	53	241	0	0	44	59	0	108	0	312	53	53	320	0	0	308	59	72	0	0	0	0
WD161	1111	104	493	2923	5691	0	3406	251	35	310	0	0	0	0	0	0	132	1750	0	0	0	0	0	0	526	0	0	62	643	0	0	87	63	0	136	0	244	73	73	132	0	0	341	102	94	0	0	0	0
WD162	1028	92	321	1973	6002	0	2134	75	62	787	0	0	0	0	0	0	159	2163	0	0	0	2	0	0	207	935	0	37	1465	0	0	75	68	0	51	0	238	46	47	209	0	0	160	76	276	0	0	0	0
WD163	332	50	126	129	1627	26	340	8	15	21	0	23	0	0	91	0	25	209	0	0	22	5	0	69	96	24	0	0	47	0	0	8	0	22764	20	0	39	17	0	16	0	12	19	7	25	0	0	0	0
WD164	2729	197	1705	527	16101	25	2039	194	187	79	33	258	0	0	446	0	195	154	0	10	165	0	0	654	40	25	0	262	65	114	60	12	43	350	97	0	30	166	0	96	0	139	157	32	26	43	21	0	23
WD165	1894	365	1121	641	8180	505	1605	136	365	235	48	44	0	0	314	47	471	235	0	0	149	0	14	598	180	23	111	307	97	0	262	11	55	331	165	0	0	706	118	85	0	90	223	15	19	0	30	0	34
WD166	6288	2071	1413	1320	615	0	485	190	230	157	3282	3	0	0	176	3464	626	38	0	0	877	0	0	78	21	10	0	289	82	112	43	128	0	11	85	0	19	534	126	19	0	45	157	236	0	0	185	0	0
WD167	12777	3424	2433	1094	298	37	364	137	152	79	1546	0	0	0	83	1658	189	110	0	15	364	0	0	24	65	25	0	171	26	221	30	64	9	0	71	0	19	285	41	24	0	33	77	108	0	111	106	0	0
WD168	15853	3064	1872	1162	32	0	87	62	30	12	2640	0	0	0	146	2859	510	9	0	17	479	0	0	16	3	0	0	52	10	234	0	23	6	0	18	0	5	571	60	3	0	35	113	330	0	10	134	0	0
WD169	2221	699	874	92	248	7	99	10	16	6	0	0	0	0	0	0	13	60	9	0	0	0	0	0	14	0	0	0	73	53	0	0	0	27374	6	0	12	0	13	6	0	6	0	0	8	22	0	0	0
WD17	5654	12605	4155	342	57	0	459	88	201	19	1804	4	0	0	613	862	244	0	0	0	0	528	0	108	10	0	0	216	31	0	0	114	80	0	27	0	210	47	429	0	0	430	66	0	0	107	214	0	653
WD170	24315	7386	2426	49	86	5	47	0	0	7	26	0	0	0	15	27	0	24	0	0	0	0	0	0	9	11	0	0	134	273	0	0	0	15	0	0	10	27	0	6	0	0	0	0	7	0	0	0	0
WD171	29297	4395	1642	61	26	79	29	0	0	0	0	0	0	0	13	71	0	0	0	0	0	0	0	0	7	0	32	7	170	276	0	0	0	173	0	0	0	11	0	0	0	0	0	0	0	15	5	0	0
WD172	3906	205	848	156	947	2301	194	0	0	0	0	117	0	0	0	0	0	68	80	0	0	72	0	0	0	0	0	0	105	0	0	0	0	19	0	0	0	0	0	0	0	0	52	0	0	0	0	0	0
WD173	13249	1200	2334	24	49	15334	25	0	0	0	0	0	0	0	0	0	0	0	0	0	0	0	0	0	52	0	0	0	0	96	0	0	0	0	0	0	0	0	0	0	0	11	0	0	0	0	0	0	0
WD174	11200	1055	2160	8	0	9565	10	0	0	0	0	0	0	0	15	0	0	0	0	0	8	0	0	0	5032	0	0	0	6	92	0	0	38	0	0	0	0	0	0	67	0	0	0	0	0	0	0	0	0
WD175	7851	7210	5544	173	433	41	0	0	0	0	31	15	64	0	0	0	0	57	0	0	0	0	0	0	191	0	0	0	75	138	0	0	0	40	4	0	0	0	0	0	0	0	0	0	26	0	24	0	0
WD176	8280	11857	9852	15	92	20	8	14	4	0	0	32	63	0	0	0	0	0	0	0	0	0	0	0	0	9	0	0	14	233	0	0	0	0	0	0	32	0	0	16	0	0	0	0	0	10	0	0	0
WD177	18244	7083	5185	7	36	0	0	0	0	0	19	0	31	0	0	0	0	0	0	0	0	0	0	0	115	6	0	0	13	99	0	0	0	6	0	0	131	0	0	30	0	0	0	0	0	251	0	0	0
WD178	12120	377	581	43	73	2547	0	15	44	0	0	0	0	0	0	0	16	0	0	0	0	0	0	0	0	37	0	8	75	0	34	0	0	30	0	0	11	0	0	46	0	18	13	0	0	12	0	0	0
WD179	8295	513	1163	10	49	15786	0	5	0	0	0	21	0	0	0	0	0	0	0	0	0	0	0	0	2	0	0	9	40	0	0	0	0	0	0	0	0	0	0	2	0	0	0	0	0	0	0	0	0
WD18	10458	3509	9567	12	0	720	5	0	0	0	0	0	0	0	0	0	0	0	0	0	0	0	0	0	0	0	0	0	103	0	0	0	0	0	0	0	4	0	0	2	0	0	0	0	0	0	0	0	0
WD180	17836	216	808	0	31	6278	8	0	0	0	0	0	0	0	0	0	0	0	0	0	0	0	0	0	0	3	0	0	34	0	0	0	0	0	0	0	0	0	0	4	0	0	0	0	0	0	0	0	0
WD181	32412	10	429	0	45	151	0	0	0	4	0	708	0	0	0	0	0	0	0	0	0	0	0	0	41	0	0	0	52	0	0	0	4	0	0	0	0	0	0	0	0	0	0	0	0	0	0	0	0
WD182	37460	47	2385	29	67	236	6	0	0	0	6	3876	0	0	0	0	0	0	0	0	0	0	0	0	37	0	0	0	144	0	0	0	0	0	0	0	0	0	0	0	0	0	0	0	0	0	0	0	0
WD183	21771	42	826	0	0	347	4	0	0	0	0	7963	0	0	0	0	0	0	0	0	0	0	0	0	0	0	0	0	29	0	0	0	0	0	0	0	0	0	0	0	0	0	0	4	0	0	5	0	0
WD184	2841	2094	3046	93	2185	0	194	40	44	27	0	6	0	0	10	0	0	350	7	0	0	0	3	7	0	0	0	63	192	0	48	0	104	9401	13	0	6	111	11	169	0	10	33	0	53	0	0	0	36
WD185	5551	4545	8638	65	6413	13	88	18	8	0	0	0	0	0	12	0	0	121	0	0	0	0	0	0	0	0	0	14	367	0	8	0	0	2517	4	0	0	58	0	78	0	0	7	0	0	0	0	0	22
WD186	4917	3000	5376	33	8364	7	58	12	6	0	0	0	0	0	8	0	12	215	0	0	0	0	0	0	0	0	0	0	358	0	11	0	26	7228	23	0	0	73	0	88	0	0	0	0	0	0	0	0	38
WD187	1427	189	504	5244	2742	109	4315	144	109	315	0	11	0	0	0	0	251	268	0	0	0	0	8	0	96	0	0	105	232	0	0	37	38	27	104	0	92	140	94	25	0	11	360	26	0	0	5	0	0
WD188	5999	71	1021	3926	2061	238	2431	198	68	452	0	66	0	0	83	0	264	758	0	10	10	0	0	0	1092	28	0	52	443	152	91	36	41	2	62	0	132	45	11	46	0	0	585	106	38	0	32	0	0
WD189	5010	408	578	2083	20402	12	1617	56	18	43	0	38	0	0	0	0	104	225	0	0	0	6	0	0	7	0	0	34	431	65	0	29	0	0	127	0	45	141	23	0	0	0	58	10	0	0	0	0	0
WD19	5446	1673	3234	468	787	2443	278	33	62	34	15	94	0	0	63	0	0	0	0	0	0	38	0	0	154	14	0	14	279	0	14	7	0	16	0	0	0	0	11	0	0	65	0	0	32	0	0	0	0
WD190	3217	491	1748	379	0	594	21	8	32	153	38	11201	0	0	0	110	160	10	0	1856	0	0	0	127	0	0	0	135	0	0	10	84	311	0	44	0	0	208	24	43	0	26	0	0	169	0	243	0	0
WD191	279	0	0	724	36	0	2374	116	367	230	908	0	0	0	149	2810	1795	0	0	0	999	0	0	0	963	14	0	604	49	0	281	558	103	0	222	0	63	90	1121	371	0	74	255	556	109	32	0	0	17
WD192	4506	19	210	53	90	56	23	0	12	0	0	6521	0	0	0	0	0	6	2	715	0	0	0	0	18	0	0	0	19	0	10	0	18	6	2	0	3	10	14	2	0	0	0	0	0	21	0	0	0
WD193	256	0	0	415	35	0	1811	457	1117	2264	275	0	0	0	788	0	2235	374	11063	0	1262	0	1398	33	110	424	0	336	36	0	260	162	138	3	254	0	0	116	127	16	0	1062	564	826	354	408	57	0	36
WD194	983	15	8	4004	0	0	380	8	188	0	579	0	0	0	0	199	193	0	3976	0	439	0	918	10	0	0	0	18	14	0	153	25	496	0	197	0	0	79	42	0	0	0	0	26	141	0	323	0	91
WD195	66	10535	2504	209	0	111	65	299	424	80	443	22	1878	0	188	0	65	0	63	76	75	941	20	53	0	0	0	33	0	88	0	320	0	0	13	0	11	10	45	0	0	247	51	0	81	26	0	0	33
WD196	805	497	2076	1969	0	10862	1946	110	977	0	276	4549	0	0	45	862	52	51	0	0	0	0	0	0	56	0	0	735	74	0	0	0	57	2	280	0	0	366	128	0	0	0	337	158	134	0	342	0	0
WD197	237	3908	5466	838	0	8867	566	22	8	296	0	28	0	0	0	0	197	21	3	0	0	0	0	76	423	0	0	648	8	0	0	0	787	0	87	0	0	203	286	0	0	0	168	0	154	0	494	0	0
WD198	3009	5826	1558	752	0	4119	465	215	103	15	152	5704	0	0	43	0	94	0	921	0	63	0	0	1230	0	0	0	132	109	68	0	65	56	24	268	0	0	63	29	111	0	0	0	55	32	0	743	0	20
WD199	1111	465	2313	867	0	4636	760	0	74	66	0	112	0	0	153	0	99	0	0	24	219	0	20	377	302	70	0	128	106	0	0	6	188	0	149	0	35	315	170	45	0	28	115	136	139	22	0	0	40
WD2	1018	1831	2634	3512	0	0	1591	11	24	1500	2128	0	0	0	517	6718	324	0	0	0	0	0	0	10	1100	0	148	738	0	81	0	807	145	0	637	0	0	10	1057	0	0	223	99	0	326	0	1525	0	0
WD20	16002	5101	12897	0	0	1010	0	6	0	0	0	8	0	0	13	0	0	10	0	0	6	0	0	0	0	0	0	0	172	0	0	0	0	0	0	0	9	0	5	0	0	0	0	0	0	0	0	0	0
WD200	914	98	521	551	0	418	6379	0	252	0	859	0	0	0	40	0	118	12	0	0	0	0	1040	426	0	0	0	984	6	0	71	791	125	0	162	0	1354	879	30	1275	0	1331	86	500	34	0	95	0	166
WD201	88	0	0	2166	6735	0	7838	65	1571	2781	0	0	0	0	122	0	279	9	31	18	326	0	0	0	0	139	0	188	63	0	101	62	0	0	202	380	0	141	227	7	0	1684	609	0	19	0	0	0	0
WD202	226	0	0	315	4971	0	2845	27	3156	503	0	0	0	0	642	0	1530	5	360	0	2062	0	1813	0	0	395	0	147	173	0	192	0	58	41	42	0	0	307	82	57	0	111	569	1360	165	0	0	0	0
WD203	295	0	568	1768	649	0	90	1048	730	89	903	18	0	0	426	1232	426	237	307	9	710	0	1739	169	28	620	0	649	63	0	74	7	303	10	221	0	0	434	26	53	0	58	360	45	350	0	0	0	0
WD204	6501	13	9	478	0	0	757	0	96	1441	0	0	0	0	0	0	32	471	0	0	0	0	0	0	21	728	0	0	390	0	1555	11	178	0	99	0	0	0	0	86	0	0	111	0	628	0	96	0	0
WD205	1225	46	1044	1823	1252	0	48	2258	501	884	1170	0	0	0	611	3423	255	502	42	0	104	0	771	40	48	512	0	672	220	916	29	242	192	13	241	0	0	24	36	203	0	428	172	75	220	0	874	0	0
WD206	5096	0	78	437	13478	0	3510	880	1107	347	0	327	0	0	63	10	92	68	0	20	148	0	0	0	0	118	0	275	176	0	153	109	98	18	163	691	0	0	122	85	0	130	400	0	47	0	4	0	0
WD207	7035	9	6	251	8577	0	689	0	431	2758	0	0	0	0	577	0	135	7	0	0	143	0	0	165	0	315	0	68	435	0	0	0	103	0	162	0	0	853	69	68	0	149	293	101	105	0	0	0	0
WD208	1439	13	28	249	10410	8	154	19	208	392	45	35	0	0	67	0	24	475	17	0	45	0	16	0	0	817	0	73	917	0	3608	7	731	0	160	0	25	874	44	86	0	59	119	29	1371	0	0	0	0
WD209	238	0	1156	763	19155	0	3579	81	674	448	0	0	0	0	1072	0	184	0	0	0	573	0	0	1116	3	258	0	363	37	0	94	16	50	4	110	0	0	133	89	28	0	650	276	51	34	0	0	0	0
WD21	16414	6157	5963	0	0	4183	6	0	0	0	0	0	0	0	0	0	0	0	0	0	0	0	0	0	0	0	0	0	299	0	0	0	0	0	0	0	0	0	0	0	0	0	0	0	0	0	0	0	0
WD210	173	0	5	802	3182	0	2465	650	1064	2963	0	0	0	0	99	0	284	191	0	0	367	0	0	0	40	1478	0	61	34	0	437	0	347	17	19	0	0	320	0	352	0	145	676	0	697	0	20	0	0
WD211	2783	7	6	906	252	0	2148	0	2309	2655	0	205	0	0	1499	0	0	93	0	57	0	0	0	0	170	1584	0	821	80	0	0	0	197	8	766	0	0	439	126	347	0	0	1950	0	137	0	14	0	0
WD212	161	9428	5509	3410	27	0	288	65	1664	516	0	0	0	0	84	0	244	0	0	0	786	6	0	0	0	0	0	79	52	1181	0	36	0	0	63	0	168	21	84	10	0	123	42	531	45	0	0	0	0
WD213	484	6	30	1293	1732	0	1185	0	1854	315	0	0	0	0	201	0	130	0	0	0	125	0	0	0	421	21	0	380	798	0	55	49	689	0	247	0	449	38	148	622	0	157	52	87	350	0	0	0	0
WD214	49	12438	2184	1207	0	0	1039	296	571	88	0	4	0	0	27	0	173	0	0	0	0	0	0	0	0	0	0	280	11	2127	13	71	47	0	253	270	251	0	122	88	0	0	154	0	0	0	104	0	0
WD215	481	3484	1945	107	122	5	94	656	901	28	923	10	0	0	0	482	192	0	34	46	0	0	2970	330	35	0	0	637	1399	0	32	112	159	13	157	0	514	23	75	38	0	115	40	522	0	0	18	0	65
WD216	397	12	40	234	139	0	2079	99	281	643	238	0	0	0	953	0	483	7	0	0	152	0	0	314	98	686	0	767	19	0	1979	16	601	0	544	0	282	413	119	264	0	67	355	0	784	0	57	0	24
WD217	1722	959	8575	532	22666	0	978	858	348	634	0	14	0	0	46	0	39	791	0	55	408	0	0	0	0	114	0	47	243	580	74	89	193	33	0	0	38	181	29	122	0	58	67	40	55	0	9	0	0
WD218	258	847	618	2264	86	0	212	303	501	123	64	5	0	0	402	188	527	15	1942	0	1152	0	1599	2297	53	52	0	377	0	0	0	0	0	0	185	0	0	698	36	134	0	205	142	1368	29	0	116	0	0
WD219	61	561	139	1945	26	15	229	967	51	0	125	347	0	0	0	113	749	0	0	16	121	0	0	0	0	0	0	81	26	78	761	14	753	0	438	0	124	140	15	167	0	0	56	40	1070	9592	322	0	29
WD22	654	2498	2777	1815	0	569	231	987	10	33	46	11	0	0	0	0	0	0	141	0	86	0	762	131	852	0	0	27	57	0	179	174	0	0	37	0	2018	20	67	549	0	45	20	0	100	0	42	0	0
WD220	2683	22513	6446	439	0	37	63	369	209	25	199	0	0	0	65	172	13	0	0	0	28	31	0	10	0	0	0	57	7	173	0	0	0	0	14	0	24	16	14	5	0	77	18	7	0	71	22	0	0
WD221	33	1590	780	1395	0	509	1441	1339	752	6	5897	10	0	0	1604	2096	858	6	0	0	70	5	0	140	126	0	0	212	0	0	0	892	180	0	177	0	0	0	599	17	0	1093	0	2249	0	15	152	0	0
WD222	159	6157	2009	2099	0	0	585	88	31	526	979	16	0	0	93	3012	615	83	0	51	312	0	0	721	39	13	0	9	278	803	49	326	0	0	194	0	0	417	188	194	0	1161	228	1371	0	275	190	0	6
WD223	69	1762	1965	1465	0	2201	739	343	481	618	577	0	0	0	640	225	241	27	0	0	81	0	0	35	219	0	0	247	0	0	25	319	234	0	74	0	100	0	90	566	0	402	0	429	87	0	45	0	54
WD224	144	111	404	2150	32	85	236	4022	1289	2565	422	0	0	0	157	0	745	0	0	0	1528	293	16	5	9	33	0	233	0	324	56	1008	0	0	239	0	67	97	114	99	0	626	73	122	38	0	64	0	10
WD225	11971	1189	621	374	426	0	120	115	11	10	28	0	0	0	19	0	108	0	0	0	36	0	0	0	175	200	0	62	1622	541	531	14	290	0	156	0	27	67	60	87	0	28	26	0	284	0	101	0	119
WD226	461	4	32	5306	0	0	976	73	0	386	0	0	0	0	298	0	2339	0	0	23	0	0	0	0	26	215	0	195	0	0	0	51	131	0	381	0	659	0	183	0	0	162	268	0	410	0	745	0	27
WD227	257	4	15	3883	0	0	1123	1223	4114	0	6733	5	0	0	324	2077	0	0	0	0	0	14	0	521	251	0	0	401	0	0	51	2747	84	0	269	0	681	329	433	157	0	428	395	1141	18	0	1755	0	0
WD228	6024	3	0	959	0	0	154	11	521	3852	6	0	0	0	62	0	0	10	0	77	0	0	0	0	16	1844	0	29	14	0	175	24	583	5	0	0	0	792	7	28	0	73	178	241	175	0	0	0	0
WD229	147	11	9	1111	0	0	274	75	602	3572	94	90	0	0	409	30	43	31	0	0	0	0	0	0	247	720	0	63	1026	0	623	45	631	0	31	0	1097	524	12	464	0	254	374	244	149	0	10	0	0
WD23	5628	4380	1952	582	146	8	120	0	43	29	141	0	0	0	37	152	23	29	0	0	45	9	8	23	76	10	0	20	66	175	0	46	0	0	6	0	23	0	21	37	0	25	8	20	33	0	0	0	0
WD230	4553	2143	4321	60	7441	0	666	524	213	99	0	66	0	0	40	0	81	0	159	89	912	0	0	0	0	13	0	38	14	3550	56	0	0	0	0	0	0	264	48	0	0	100	145	0	0	0	20	0	0
WD231	1420	24	45	2280	43	9	672	353	13	5220	0	4	0	0	12	15	0	0	0	574	8	0	0	4	48	754	0	76	75	0	174	0	265	79	159	0	0	0	514	48	0	0	786	9	752	0	0	0	0
WD232	1589	11	21	18	13054	15	0	1945	389	1936	0	52	0	0	45	0	59	16	0	13	0	0	0	0	9	1395	0	0	122	0	38	9	69	273	12	0	0	246	0	49	0	159	132	0	81	0	0	0	0
WD233	163	0	0	4913	0	0	3190	41	1113	2072	0	0	0	0	2222	0	1722	24	0	0	0	0	0	859	0	2070	0	271	0	0	103	810	432	0	254	0	1685	140	167	478	0	968	0	794	622	0	52	0	0
WD234	25	5224	665	107	32	0	236	69	61	28	56	0	0	0	256	167	62	209	15	0	0	0	51	4	933	225	0	61	57	514	52	15	380	0	61	0	1440	105	33	211	0	0	14	0	414	0	14	0	17
WD235	84	15201	2150	98	95	0	239	142	68	501	229	6	0	0	619	706	86	11	10	0	0	0	52	23	18	56	0	284	273	1678	6	74	47	0	88	0	100	647	42	28	0	18	69	0	55	13	84	0	0
WD236	1552	1817	118	56	0	733	17	38	16	0	74	0	239	0	0	77	16	0	2	0	0	0	3	6	941	0	0	0	17	57	0	0	48	0	11	0	122	0	9	0	0	0	9	5	83	1608	28	0	217
WD237	9210	3526	591	1153	26	2369	157	564	105	0	1575	0	180	0	27	1689	207	0	0	17	0	0	0	135	50	0	0	81	21	227	5	191	15	0	29	0	299	10	350	0	0	4	10	0	0	4868	920	0	35
WD238	954	2788	144	1697	0	1545	150	1133	150	0	1310	30	310	0	36	1499	411	0	0	11	47	0	0	934	480	0	0	135	7	62	0	295	191	0	48	0	44	0	409	0	0	10	11	80	59	1255	173	0	19
WD239	3174	552	308	569	0	561	184	445	16	0	133	153	0	0	103	220	100	105	0	0	69	0	142	5	755	0	0	137	0	0	23	128	112	0	23	0	0	27	21	695	0	145	200	165	153	62	0	0	204
WD24	3604	11955	2960	144	23	5	57	0	8	0	0	3	0	0	11	26	10	11	0	0	0	0	6	0	12	2	0	0	18	0	0	9	0	0	7	0	5	0	11	8	0	0	0	8	0	0	0	0	0
WD240	5284	1246	710	1289	0	1187	466	1203	43	0	364	59	0	0	172	402	189	42	0	0	108	0	189	11	1113	0	0	275	0	0	27	238	83	0	57	0	0	56	39	279	0	260	338	349	169	68	0	0	48
WD241	1006	415	280	1863	0	387	673	1243	85	0	648	3246	0	0	283	803	279	0	0	0	197	0	366	5	672	0	0	313	0	0	36	547	49	5	46	0	0	33	68	92	0	429	238	575	148	88	0	0	55
WD242	2299	3	23	675	1230	0	721	587	376	84	452	7	0	0	0	470	248	0	314	0	171	0	237	674	1615	80	0	53	229	0	65	177	535	0	76	0	450	117	57	497	0	122	292	37	586	214	0	0	21
WD243	1660	0	49	2393	1168	0	1310	1331	1327	296	903	0	0	0	0	961	640	0	288	0	279	0	108	1170	467	19	0	81	251	0	25	992	82	0	172	0	57	363	83	57	0	410	365	147	117	39	40	0	0
WD244	489	10	130	841	842	0	829	1364	4083	883	691	0	0	0	0	731	1392	0	576	0	382	0	569	1637	143	170	0	64	35	91	22	561	133	0	186	0	383	257	82	113	0	908	818	354	236	36	41	0	19
WD245	345	5835	4725	91	27	0	455	35	72	25	103	15	198	0	0	76	83	0	88	0	188	0	7	94	0	11	0	71	5	2677	35	17	559	0	135	0	47	145	0	52	0	35	77	10	134	370	6	0	0
WD246	121	3712	3132	897	0	0	1532	205	1338	110	139	0	112	0	0	105	71	4	411	0	2384	0	2	1725	0	0	0	140	0	1826	4	108	38	0	191	0	0	296	13	0	0	655	97	69	30	0	33	0	0
WD247	793	8214	6332	79	76	12	491	42	825	65	76	0	292	0	0	51	12	0	14	0	143	0	3	124	9	0	0	26	18	3578	0	0	0	0	50	0	0	107	0	28	0	256	0	12	20	0	0	0	0
WD248	2074	35	788	1211	0	0	1748	1629	38	0	1465	11	0	0	0	1583	561	0	0	0	0	0	0	70	0	28	0	470	12	252	0	0	349	2	59	0	0	50	704	590	0	56	0	0	144	0	40	0	0
WD249	13135	10	2819	2844	0	0	1455	1436	86	5	1769	31	0	0	0	1845	651	0	0	0	0	0	7	87	0	13	0	292	6	799	0	0	51	0	56	0	0	53	714	28	0	32	0	0	26	0	45	0	0
WD25	16042	12921	5326	1677	439	8	317	22	214	68	310	21	0	0	224	307	74	0	3	0	87	23	0	42	105	15	0	65	145	430	6	210	32	0	11	0	49	0	70	84	0	32	22	84	27	10	16	0	19
WD250	5652	0	123	1171	0	0	1042	479	96	4	1500	5	0	0	0	1558	563	0	0	0	0	0	0	73	0	24	0	283	0	0	0	0	252	0	56	0	0	48	616	214	0	55	0	0	266	0	58	0	0
WD251	1021	0	65	1322	263	0	642	486	388	657	0	0	0	0	152	0	108	2282	0	0	0	0	0	0	396	1238	0	122	0	0	362	0	137	0	158	0	74	653	162	861	0	44	207	0	233	0	57	0	132
WD252	1346	0	8	309	0	0	1280	1023	403	563	0	0	0	0	201	0	221	1663	0	0	0	0	0	0	400	1918	0	77	0	0	246	10	52	0	225	0	0	1077	67	200	0	132	320	0	162	0	68	0	17
WD253	1078	23	24	544	0	0	2061	2269	646	1562	0	0	0	0	529	0	293	948	0	0	0	0	0	0	108	285	0	139	0	0	553	13	125	0	232	0	0	1735	90	155	0	231	538	0	350	0	136	0	21
WD254	1055	40	59	71	75	5	47	0	0	0	7	0	0	0	0	0	0	111	0	0	17	0	0	0	0	0	0	14	117	0	20	0	302	0	0	0	40	0	0	213	0	0	28	0	315	0	7	0	0
WD255	12201	167	596	171	1595	0	250	27	57	180	0	0	0	0	0	0	0	96	0	0	171	0	0	0	0	0	0	60	1563	0	61	0	52	0	21	0	24	39	8	53	0	64	272	0	28	0	0	0	0
WD256	656	0	17	226	176	0	139	0	73	45	0	0	0	0	10	0	0	96	0	0	51	0	0	0	0	980	0	12	373	0	118	0	387	0	17	0	8	37	12	281	0	28	46	0	627	0	0	0	0
WD257	3803	7	470	2337	316	0	194	130	194	1309	0	0	0	0	131	0	112	384	0	0	0	0	0	0	2690	0	0	459	15	58	249	0	583	0	152	0	645	12	598	967	0	0	95	0	367	0	192	0	97
WD258	5342	8	591	2815	367	0	396	162	397	1264	0	0	0	0	82	0	94	76	0	0	0	0	0	0	348	0	0	778	9	62	380	6	91	0	275	0	361	32	525	173	0	0	279	0	62	0	267	0	27
WD259	2776	0	296	5619	906	0	934	447	1528	2675	0	0	0	0	310	0	130	456	0	0	0	0	0	0	20	21	0	381	33	0	137	0	419	0	509	0	483	11	704	248	0	0	255	0	225	0	201	0	12
WD26	7096	15567	4445	487	1193	40	328	130	99	6	48	44	0	0	27	0	45	132	0	0	22	11	11	0	9	0	0	90	206	0	34	37	13	4	0	41	9	0	18	33	0	19	38	9	0	0	23	0	0
WD260	3266	738	586	1287	740	228	138	117	247	648	0	30	18	0	98	41	89	106	3	0	29	0	19	19	176	29	0	185	106	140	167	0	79	0	142	0	115	22	182	276	0	13	131	11	67	89	28	0	41
WD261	10589	6917	709	230	0	3951	26	66	33	7	51	24	1148	0	0	66	27	21	0	0	43	0	0	0	18	0	0	17	129	249	55	0	0	0	4	0	0	0	0	0	0	0	11	0	0	0	8	0	0
WD262	12071	9153	696	16	0	6997	0	0	5	0	0	6	1632	0	0	44	8	0	0	0	0	0	0	0	5	0	0	0	45	253	0	0	3	0	0	0	0	0	0	0	0	0	0	0	0	0	0	0	0
WD263	6825	10760	471	31	0	8525	0	10	4	0	40	0	1448	0	0	30	9	0	0	19	0	0	0	0	0	0	0	6	49	180	0	0	0	0	0	0	0	0	0	4	0	0	0	0	0	0	0	0	0
WD264	13937	7727	3033	27	0	1411	32	12	8	10	0	5340	38	0	24	0	0	0	0	0	0	0	0	0	0	14	0	0	42	0	0	0	0	0	0	0	18	0	0	0	0	0	0	0	0	0	0	0	0
WD265	24111	6048	1655	0	0	1348	0	0	0	2	0	1040	0	0	0	0	0	0	0	0	0	0	0	0	0	0	0	0	0	0	0	0	0	0	0	0	0	0	0	2	0	0	0	0	0	0	0	0	0
WD266	26899	1852	1177	55	0	1601	0	0	0	0	0	3342	0	0	0	0	0	0	0	0	0	0	0	0	0	0	5	0	0	0	0	0	0	0	5	0	0	0	0	10	0	0	0	0	0	0	21	0	0
WD267	8670	586	383	897	1634	493	193	36	0	96	35	922	0	0	19	28	41	0	0	0	0	0	0	27	0	6	15	216	331	108	0	0	0	0	47	0	0	23	162	0	0	93	9	0	0	97	243	0	0
WD268	19754	49	279	172	10293	14	57	44	20	12	92	0	0	0	0	95	42	4	0	0	0	0	0	52	0	0	10	12	2273	153	0	40	0	0	25	0	0	40	0	2	0	9	9	0	0	0	14	0	0
WD269	17451	316	1275	244	5490	140	219	55	107	42	86	2234	0	0	31	60	53	0	207	380	47	0	70	120	442	23	0	0	930	268	13	31	54	10	26	0	28	28	23	123	0	52	32	23	34	47	32	0	0
WD27	8276	14907	4180	56	82	7	31	9	3	0	141	11	0	0	11	179	0	23	0	0	0	0	0	0	0	0	0	0	80	0	0	0	0	0	9	0	0	0	0	8	0	0	0	0	0	15	0	0	0
WD270	504	20564	4670	50	22	0	0	33	21	0	0	0	292	0	35	81	0	6	0	0	29	0	0	0	70	0	0	12	12	3007	0	16	0	0	3	0	0	0	0	14	0	0	0	13	0	0	0	0	0
WD271	292	19677	5916	0	0	0	0	0	0	0	0	8	211	0	0	0	0	0	0	0	0	0	0	0	0	0	0	0	8	3526	0	0	0	0	0	0	0	0	0	0	0	0	0	0	0	0	3	0	0
WD272	287	23017	2658	0	0	0	0	0	0	0	0	0	316	0	0	0	0	0	0	0	0	0	0	0	0	0	0	0	0	1525	0	0	0	0	0	0	0	0	0	0	0	0	0	0	0	0	0	0	0
WD273	16192	431	10133	256	0	90	11	37	47	17	0	106	0	0	0	44	34	7	41	0	89	0	0	15	56	0	0	13	0	2640	48	0	38	2	53	0	0	0	0	0	0	21	0	26	0	59	105	0	0
WD274	19905	38	7392	8	0	15	0	0	0	0	0	14	0	0	0	0	0	0	0	0	0	0	0	0	0	0	0	0	0	1894	0	0	0	0	0	0	0	0	0	0	0	0	0	0	0	0	0	0	0
WD275	21639	21	4059	0	0	6	0	0	0	0	0	14	0	0	0	0	0	0	0	0	0	0	0	0	0	0	0	0	0	1071	0	0	0	0	0	0	0	0	0	0	0	0	0	0	0	0	0	0	0
WD276	23801	143	421	122	38	12	104	64	52	36	40	1078	0	0	20	143	79	15	0	184	0	11	0	0	6	0	0	49	30	44	0	18	0	50	4	0	0	71	32	7	0	10	58	0	0	0	15	0	0
WD277	6399	183	282	171	115	0	17	8	4	68	74	104	0	0	0	0	0	210	10	6	0	0	3	13	119	34	0	0	0	0	76	0	0	0	0	0	0	29	0	30	0	0	0	0	11	0	0	0	0
WD278	2511	2149	795	138	16	47	178	18	47	11	0	0	11	0	32	165	0	168	0	0	0	0	0	0	710	188	0	0	19	330	13	0	0	0	90	0	0	48	0	92	0	77	0	0	100	134	0	0	0
WD279	9433	835	1058	17	322	41	0	0	0	7	0	0	0	0	0	0	0	37	3	0	0	0	0	0	0	0	0	0	1296	0	0	0	0	0	41	0	0	0	0	100	0	0	0	0	38	0	0	0	0
WD28	86	13038	8961	967	0	0	391	21	118	40	84	23	0	0	214	92	157	196	0	0	99	0	0	16	3	0	0	54	67	0	0	96	0	0	12	0	137	20	16	28	0	9	0	55	17	148	0	0	0
WD280	5942	380	878	109	277	35	63	78	36	57	0	149	0	0	29	8	0	14	0	0	0	0	2	0	30	0	0	8	238	0	40	0	36	0	10	0	6	0	0	88	0	0	104	0	77	0	83	0	0
WD281	5777	195	603	77	204	34	39	0	0	5	0	0	0	0	0	0	0	57	0	0	0	0	0	0	0	0	0	16	271	0	30	6	171	4	6	0	25	0	0	179	0	0	50	0	130	0	0	0	0
WD282	4575	113	1508	858	253	38	157	45	258	9	0	68	0	0	64	0	0	19	2	0	0	0	0	0	165	0	0	13	49	179	0	0	0	0	53	0	22	9	68	22	0	0	31	0	0	0	21	0	0
WD283	7826	30	2178	1294	753	0	61	33	122	12	0	5	0	0	106	0	37	23	0	0	0	0	0	0	201	0	0	43	28	214	3	0	27	0	18	0	30	0	32	52	0	0	0	0	0	0	34	0	0
WD284	16680	118	2707	3419	1519	0	162	69	479	91	0	35	0	0	526	0	133	48	0	7	0	0	0	0	261	0	0	287	52	325	12	0	18	0	246	0	73	8	174	93	0	0	21	0	0	0	161	0	6
WD285	14	0	0	0	0	0	0	0	0	0	0	8793	0	0	0	0	0	0	0	1860	0	0	0	0	0	0	0	0	0	0	0	0	0	0	0	0	0	0	0	0	0	0	0	0	0	0	0	0	0
WD286	404	0	0	797	0	0	323	1299	1716	32	0	7	0	0	339	0	551	10	0	0	141	0	4019	0	0	36	0	52	9	0	39	262	103	2	337	0	295	293	254	366	0	260	113	247	356	0	0	0	35
WD287	893	5	44	1090	463	0	1369	4110	964	2180	0	35	0	0	817	0	672	274	2	0	150	0	0	0	0	101	0	423	0	0	583	42	101	6	507	0	44	975	243	52	0	150	1452	0	242	0	157	0	0
WD288	2010	487	264	0	229	83	64	0	0	4	0	5687	0	0	62	0	0	0	0	1010	12	0	20	0	0	6	0	0	82	0	0	0	0	0	0	0	9	0	0	0	0	0	0	176	0	0	0	0	0
WD289	934	2525	1469	3738	12	1591	747	3096	67	0	672	9	0	0	56	2012	811	44	0	0	0	0	0	804	1778	8	0	112	8	0	365	0	162	0	335	0	0	64	192	86	0	298	314	110	290	0	1292	0	0
WD29	20377	4489	228	0	321	11	0	0	0	0	0	3	0	0	0	0	0	0	0	0	0	0	0	0	9	0	0	0	0	414	0	0	0	0	0	0	0	0	0	0	0	0	0	0	0	0	0	0	0
WD290	6058	435	2967	1360	1939	693	344	147	209	125	435	219	109	0	36	0	350	173	0	0	100	0	0	0	169	0	0	351	972	0	256	193	125	105	195	0	0	0	164	0	0	210	53	0	273	0	99	0	0
WD291	638	38	34	1625	83	44	446	608	485	1763	3031	41	0	0	216	504	1311	283	1375	0	207	0	588	372	7	374	0	136	22	0	1110	188	170	21	603	0	125	188	316	504	0	125	13	279	62	29	155	0	9
WD292	550	4805	4300	111	27	17917	122	71	18	52	0	8198	128	0	0	48	17	0	0	0	0	0	0	88	0	0	0	41	6	0	12	0	32	0	34	0	0	147	0	0	0	59	24	0	0	21	138	0	0
WD293	1726	531	1341	1892	611	75	813	0	45	1379	0	91	0	0	112	0	217	464	166	0	0	0	40	14	47	778	0	334	418	106	575	0	471	0	202	0	299	20	269	313	0	0	36	0	1436	0	1336	0	32
WD294	365	72	150	861	63	615	565	43	137	101	0	2894	0	0	98	11	24	0	0	0	72	0	0	747	893	36	0	107	120	0	1314	0	218	0	106	0	0	370	187	0	0	0	68	0	207	0	34	0	92
WD295	1259	977	1662	565	330	3786	140	158	299	351	0	1717	0	0	912	0	1426	0	0	22	104	0	1936	1665	60	0	0	275	338	65	0	571	155	0	0	0	0	127	223	118	0	623	114	974	160	0	194	0	0
WD296	8511	13	405	2456	722	0	1001	399	97	574	34	0	0	0	210	259	694	0	0	0	0	0	231	111	0	0	0	379	117	0	0	36	83	9	32	86	0	102	261	179	0	142	174	0	120	0	81	0	0
WD297	323	6	36	418	68	0	140	80	352	344	0	9	0	0	177	0	83	29	4	0	38	0	0	0	1577	981	0	38	0	0	302	0	930	315	19	0	42	47	15	912	0	20	161	0	347	0	4	0	8
WD298	1554	60	203	338	1078	0	160	56	374	174	10	50	0	0	32	0	79	366	72	17	127	0	160	0	0	510	0	28	3785	0	873	11	141	453	44	133	0	46	0	229	0	24	104	21	134	0	0	0	0
WD299	2682	381	284	72	1103	210	303	23	1740	640	38	111	0	0	166	0	119	74	937	0	632	0	2121	0	0	548	0	119	281	0	449	6	280	1078	210	0	0	188	14	806	0	14	30	394	282	0	8	0	8
WD3	8048	0	2447	682	0	0	574	2178	142	228	2260	0	0	0	0	3257	12	0	0	547	16	1139	0	137	0	72	0	140	0	0	9	442	0	0	331	0	45	1753	18	15	0	495	113	376	76	40	0	0	0
WD30	16907	8409	940	48	683	0	0	0	0	0	15	7	0	0	0	0	0	0	2	0	0	0	0	0	912	0	0	0	18	1906	0	0	21	0	0	0	13	0	0	23	0	0	0	0	0	0	0	0	0
WD300	1009	27	448	368	10460	183	1278	257	187	16	0	68	0	0	640	0	195	0	34	0	14	0	0	0	88	28	0	232	1196	0	213	0	46	13	133	0	0	34	51	25	0	313	93	0	55	0	70	0	0
WD301	3066	64	186	1945	2391	26	1464	25	1251	1959	66	51	0	0	18	0	199	28	31	29	0	0	0	0	239	627	0	271	158	0	750	11	255	0	90	0	16	329	70	498	0	93	357	21	253	0	58	0	0
WD302	13384	19	134	176	1781	19	134	84	84	117	0	58	0	0	10	0	21	133	2	0	9	0	0	7	125	362	0	0	1961	0	563	10	179	0	82	0	0	68	13	65	0	41	298	0	92	0	148	0	0
WD303	12340	52	70	2667	52	0	125	131	64	49	234	9	0	0	179	612	30	0	75	0	0	0	15	0	23	8	0	81	66	0	36	328	51	10	272	0	0	1088	154	369	0	336	255	97	64	22	418	0	9
WD304	936	7	266	527	662	0	1092	319	1176	3031	0	18	0	0	1344	0	431	70	1531	0	0	0	11	0	4	909	0	177	26	0	613	0	231	0	65	0	47	107	43	380	0	46	108	232	250	0	6	0	0
WD305	1831	5	30	88	444	0	161	0	55	180	0	0	0	0	75	0	196	110	0	0	0	0	0	0	0	1810	0	14	3617	0	333	0	303	87	0	0	0	317	0	583	0	0	23	0	319	0	0	0	0
WD306	1405	29	96	1014	14288	9	1614	125	2429	7432	19	1618	0	0	339	0	0	743	0	0	0	0	4	0	19	481	0	0	161	53	140	0	83	0	682	0	27	2552	235	296	0	218	4461	753	51	0	0	0	0
WD307	964	2434	695	860	26	0	1158	318	460	286	274	170	0	0	932	0	262	0	0	0	91	0	238	340	396	10	0	65	9	561	323	94	211	178	112	0	48	74	24	1550	0	111	295	195	550	410	49	0	0
WD308	944	11	3352	998	1048	0	1571	35	827	1333	0	42	0	0	1175	0	256	9	0	0	19	13	0	0	119	606	0	933	360	2908	54	47	154	5	712	0	0	67	477	689	0	37	143	0	180	0	0	0	0
WD309	867	13	19	2039	2639	0	5057	0	6706	4115	0	83	0	0	0	11	312	0	0	0	0	0	0	0	99	97	0	222	54	0	108	0	0	0	0	0	0	1159	127	44	0	0	1091	0	0	0	0	0	0
WD31	14562	8652	1688	431	2181	0	401	117	65	7	0	48	0	0	21	36	221	104	0	0	0	13	12	0	12	49	0	22	255	932	47	0	0	4	0	23	0	0	22	18	0	19	25	0	23	0	6	0	0
WD310	668	51	171	716	8870	37	77	2553	3392	1044	42	34	0	0	1472	0	745	0	218	0	0	0	0	11	6	110	0	443	1397	0	45	0	48	11	62	0	13	376	56	87	0	153	213	54	29	0	10	0	0
WD311	136	4490	1988	1201	12	7	323	193	1465	79	1693	4	0	0	189	958	436	0	6	0	0	0	1222	0	11	0	0	215	0	1896	0	776	0	28	321	0	0	24	70	0	0	299	90	124	0	0	60	0	0
WD312	964	1087	722	3808	0	0	498	541	563	18	0	13	0	0	30	64	57	7	391	0	980	0	2231	1761	323	556	0	154	148	0	33	38	276	0	408	0	1022	0	399	369	0	620	104	284	598	0	41	0	0
WD313	72	1781	688	115	0	0	104	976	858	33	90	15	0	0	14	182	51	0	0	68	14	0	0	155	75	0	0	526	3191	309	180	0	114	41	191	0	1274	66	0	543	0	37	250	295	404	97	0	0	20
WD314	1184	519	5966	6986	2240	0	4094	1754	729	534	0	8	0	0	1023	12	75	96	0	0	2599	0	3	0	79	211	0	69	54	3346	107	74	0	0	791	0	160	1980	96	72	0	506	454	255	34	0	0	0	0
WD315	851	11237	9144	320	107	5695	70	40	20	24	74	0	0	0	49	0	13	9	3	48	0	2	0	0	133	0	0	15	80	0	55	8	0	4	16	0	0	244	0	39	0	0	0	0	22	0	50	0	0
WD316	485	10755	6098	705	0	6750	469	781	133	45	1554	11	0	0	202	576	134	0	0	0	17	0	0	155	5	0	0	141	0	0	9	62	145	3	33	0	0	0	63	21	0	423	0	212	0	0	8	0	0
WD317	71	12764	2132	3168	26	0	667	1032	476	84	718	0	0	0	746	0	472	0	0	15	1256	0	2	911	3	0	0	276	0	1310	37	166	0	0	518	0	8	117	328	80	0	305	120	295	33	39	62	0	0
WD318	1952	846	1121	723	0	0	858	74	1406	684	306	0	0	0	1530	161	873	0	3160	0	26	132	2387	1013	67	0	0	332	5	0	65	654	27	0	71	0	0	0	202	0	0	32	205	321	97	815	8	0	23
WD319	1332	10	164	727	989	8	583	46	525	6319	1206	8	0	0	751	3994	1088	17	6	30	128	0	3	533	24	1071	0	26	80	0	35	262	114	0	181	0	0	328	176	188	0	118	152	1390	519	274	552	0	12
WD32	27743	6546	391	7	474	26	0	0	0	0	0	20	0	0	0	0	0	0	0	0	0	0	0	0	2	0	0	0	15	694	0	0	0	0	0	0	0	0	0	7	0	0	0	0	0	9	0	0	0
WD320	160	14	26	205	71	20	179	148	17	58	740	0	0	0	86	310	166	0	527	544	0	0	489	232	1045	1153	0	31	41	0	90	30	922	0	30	0	24	47	28	629	0	62	27	0	491	17	26	0	0
WD321	8697	20	54	1853	52	0	741	382	167	61	1073	13	0	0	0	1259	2003	387	3	0	0	0	0	0	0	0	0	166	77	0	508	68	78	3	971	0	663	226	122	284	0	126	375	0	38	65	0	0	57
WD322	3627	28	1248	2392	50	3508	1670	683	3463	0	1575	0	0	0	274	514	8	0	0	0	0	0	0	21	460	0	0	1236	19	0	1713	151	53	0	303	0	0	321	11	920	0	25	290	45	29	0	466	0	0
WD323	830	139	365	3500	160	0	313	643	3045	191	2754	0	0	0	1758	0	913	0	2	0	973	0	225	292	32	0	0	95	39	0	55	17	29	0	157	0	467	80	226	69	0	377	114	1260	43	0	68	0	6
WD324	1370	50	69	402	59	20	1833	0	1011	2657	0	35	0	0	182	0	439	478	0	0	0	0	0	150	58	1231	0	240	51	0	560	24	546	0	308	0	0	10	114	117	0	131	1176	149	301	0	148	0	0
WD325	4878	496	850	1469	915	31	619	410	2085	5776	42	299	0	0	728	0	97	64	9	22	13	14	6	7	120	729	0	39	310	280	37	6	87	91	200	0	26	810	15	381	0	449	337	894	729	0	53	0	8
WD326	1160	11	52	871	59	11	699	3114	83	1974	0	0	0	0	282	0	465	373	0	0	374	0	0	0	279	1807	0	25	78	0	14	0	77	0	386	0	0	429	195	405	0	218	950	0	199	0	0	0	0
WD327	1468	75	77	116	124	29	52	174	43	210	0	17	0	0	25	55	36	422	0	3680	0	0	3	0	82	1907	0	0	513	0	163	0	219	1731	64	0	0	652	0	55	0	0	34	40	179	0	0	0	0
WD328	710	4184	1512	9	15	584	0	0	0	8	0	5	0	0	0	0	0	0	0	4909	0	0	0	0	14	0	0	0	5	0	81	0	88	0	0	0	0	100	0	80	0	12	0	0	162	0	0	139	59
WD329	1240	1247	1536	91	36	0	564	61	11	111	13	79	0	0	403	0	107	0	0	13	0	0	0	837	505	0	0	62	8	0	416	0	78	2	297	0	55	211	35	676	0	30	110	0	156	903	16	0	0
WD33	16803	7658	835	14	701	0	12	0	6	0	15	44	0	0	0	0	0	11	0	0	0	0	0	0	1131	0	0	0	32	2020	0	0	27	0	0	0	28	0	0	134	0	0	0	0	20	22	0	0	0
WD330	2989	2976	2289	113	64	13	1604	115	71	239	0	70	0	0	794	0	337	0	8	23	0	0	0	1276	25	0	0	117	26	0	924	0	0	0	508	0	15	882	145	162	0	85	717	0	24	556	23	0	0
WD331	1807	336	809	180	45	0	200	645	32	21	117	25	0	0	233	309	55	0	261	0	0	0	122	27	29	0	0	60	457	647	53	0	0	7	200	0	1376	46	18	811	0	0	33	45	32	382	0	0	0
WD332	1929	327	1096	749	51	35	641	1378	224	62	124	38	0	0	553	400	136	0	687	0	0	0	633	93	12	0	0	176	1058	918	123	56	0	0	486	0	885	171	78	88	0	29	174	31	14	209	0	0	0
WD333	541	843	339	548	113	20	286	184	329	16	226	108	0	0	95	230	44	0	292	0	0	0	321	93	727	0	0	63	47	202	285	90	50	0	173	0	1009	65	61	1007	0	35	90	9	215	791	0	0	0
WD334	8077	14	11	476	0	0	60	409	199	466	731	74	0	0	383	926	99	198	2423	5	153	0	889	9	0	148	0	86	11	0	22	0	57	46	36	0	2937	0	23	28	0	94	64	157	0	285	56	0	11
WD335	10433	78	140	1529	65	0	136	909	329	917	868	21	0	0	637	966	388	9	653	15	362	0	431	27	0	39	0	201	47	0	51	40	226	10	247	0	437	33	52	983	0	512	42	276	70	223	240	0	0
WD336	690	9	13	1832	0	0	60	1337	1503	5284	608	298	0	0	878	747	782	28	1447	29	627	10	1101	38	0	201	0	156	6	0	0	94	58	0	156	0	287	19	26	155	0	563	60	531	141	80	224	0	0
WD337	1908	227	243	510	481	127	761	848	30	79	25	19	0	0	331	0	218	5	0	0	124	0	0	1503	5186	0	0	52	120	0	975	181	717	7	44	0	2031	73	39	674	0	37	223	46	329	0	11	0	0
WD338	3006	80	146	1243	1571	35	1021	1313	42	222	26	0	0	0	418	0	530	0	35	0	173	0	0	4033	1554	0	0	43	97	0	1953	291	330	0	86	0	282	201	51	178	0	51	290	110	59	0	28	0	0
WD339	16584	171	453	124	206	14	90	76	110	31	18	0	0	0	59	0	78	53	0	22	113	0	0	87	48	94	0	16	1087	0	62	16	46	5	21	0	24	30	0	89	0	8	34	0	28	0	33	0	0
WD34	4802	109	7531	26	0	2425	0	12	0	0	0	0	0	0	0	0	0	0	0	0	0	3	0	0	55	0	0	0	49	0	0	8	7	0	0	0	4	9	0	0	0	5	0	0	0	0	19	0	0
WD340	2149	1536	454	128	149	8	25	373	15	0	0	0	0	0	22	20	23	48	272	0	0	0	117	5	0	0	0	9	144	252	45	0	103	37	42	0	1850	18	0	964	0	28	0	8	101	340	26	0	12
WD341	2074	2212	414	314	389	0	97	1508	54	182	177	0	0	0	0	74	20	0	851	0	66	0	299	93	0	0	0	76	3	316	16	0	0	0	47	0	155	52	36	113	0	58	160	8	0	56	0	0	0
WD342	1667	3941	825	539	22	0	344	6749	227	56	128	0	19	0	0	158	151	0	1617	0	111	10	799	311	0	0	0	127	0	966	46	0	22	0	106	0	376	259	117	471	0	243	155	105	22	52	0	0	45
WD343	1287	205	451	86	205	44	185	25	0	26	22	0	0	0	105	0	0	315	39	0	0	0	0	0	969	35	103	77	265	0	400	0	88	0	0	0	0	10	0	1753	0	0	0	0	142	0	55	0	0
WD344	8724	134	709	1167	854	39	232	193	83	497	241	0	0	0	168	0	151	65	0	0	0	20	0	0	462	0	34	59	802	0	541	26	0	39	38	39	0	95	0	214	0	38	108	0	32	0	91	0	0
WD345	168	0	45	3660	24	0	1093	499	531	2650	2852	12	0	0	1500	0	617	60	0	0	0	2	0	0	780	0	53	47	15	0	1473	518	82	0	409	0	0	298	163	1591	0	0	274	76	176	0	395	0	0
WD346	16288	156	754	272	92	0	165	18	64	62	0	0	7	0	41	0	0	72	3	29	65	0	10	0	10	65	0	70	785	0	123	0	215	0	53	0	1771	31	13	974	0	0	133	0	427	0	0	0	0
WD347	7171	32	333	137	86	17	59	0	32	25	37	0	0	0	0	0	0	18	0	14	0	0	0	0	0	0	0	33	283	0	148	0	39	0	10	0	1240	20	0	542	0	0	15	0	74	0	9	0	0
WD348	6656	9	281	158	108	5	74	0	73	63	0	0	0	0	32	0	0	25	0	204	16	0	0	0	0	290	0	12	930	0	39	0	59	0	18	0	756	199	0	126	0	0	6	0	163	0	0	0	0
WD349	4568	2698	1572	1225	1224	837	1156	401	466	545	313	254	141	0	279	232	214	64	286	41	139	91	166	170	810	216	43	153	180	426	355	96	196	293	150	0	546	120	131	859	0	76	195	216	225	188	90	0	8
WD35	2120	58	1626	611	0	1117	110	440	8	49	0	0	0	0	20	0	44	0	0	0	15	0	15	69	601	0	0	0	5	0	43	77	66	0	24	0	206	103	90	32	0	16	0	14	165	316	28	0	60
WD350	982	3329	925	1862	211	26	1938	716	152	463	0	0	0	0	0	13	134	0	0	0	0	0	0	9	783	0	0	72	134	298	501	0	40	87	104	0	401	94	52	220	0	0	231	269	71	0	9	0	0
WD351	394	9492	2074	1998	458	0	2079	362	539	2952	0	0	0	0	0	0	237	0	0	0	0	121	0	0	220	38	0	128	23	538	43	0	0	28	89	0	45	32	53	40	0	0	375	679	50	0	0	0	0
WD352	3563	239	431	306	460	38	203	532	52	0	51	11	0	0	120	0	16	276	0	0	108	0	0	0	374	0	0	66	160	0	88	0	195	22	91	0	15	130	65	554	0	0	121	8	75	0	56	0	80
WD353	4329	27	61	1801	1682	21	3047	2832	308	0	9	0	0	0	151	0	83	604	0	0	607	0	0	0	62	0	0	255	51	0	107	0	354	18	327	0	0	590	293	2070	0	132	940	24	185	0	17	0	347
WD354	5892	33	60	2431	5756	0	2056	1196	494	16	0	0	0	0	147	0	49	330	0	0	473	32	0	0	252	21	0	95	148	0	32	0	314	57	112	0	0	362	268	748	0	71	384	41	180	0	8	0	53
WD355	781	8863	8009	150	1140	0	268	116	42	7	9	142	0	0	48	0	91	52	0	0	31	0	0	59	18	0	0	29	37	0	52	0	0	9	50	0	22	82	11	85	0	8	52	0	13	58	0	0	7
WD356	2904	24316	16424	24	761	0	64	0	0	21	0	18	18	0	67	0	11	0	0	46	0	0	0	6	0	0	0	0	5	0	0	0	0	0	0	0	0	44	19	0	0	14	13	0	0	34	0	0	0
WD357	11395	14430	9306	49	104	0	32	0	0	0	0	22	0	0	469	0	62	0	0	73	0	0	0	18	0	0	0	0	0	0	0	0	0	0	19	0	0	138	0	6	0	0	9	0	0	103	34	0	0
WD358	11467	3104	11127	186	342	169	85	90	30	30	119	76	0	0	375	251	35	0	15	0	0	0	0	8	0	0	8	87	552	8449	60	0	35	0	133	0	32	93	0	82	0	0	36	6	42	0	89	0	0
WD359	9540	1923	2052	269	1142	189	203	80	22	20	145	114	19	0	390	151	26	63	14	0	14	0	13	5	18	31	0	110	488	830	101	3	110	0	138	0	0	39	0	76	0	27	36	0	129	0	100	0	0
WD36	3928	111	4171	4594	0	2711	511	2750	26	149	0	0	0	0	62	29	150	0	16	0	39	0	122	523	116	0	0	0	14	0	10	160	0	0	145	0	64	106	342	0	0	62	0	83	0	159	27	0	0
WD360	10847	856	8386	48	96	136	22	0	0	0	28	14	0	0	35	44	0	5	0	0	0	0	3	0	5	0	0	24	961	7324	0	3	33	0	112	0	41	105	0	48	0	0	0	0	0	0	35	0	0
WD361	50420	75	193	361	52	28	67	185	148	122	308	11	0	0	230	433	175	46	58	1146	64	0	33	4	8	16	0	44	47	0	0	13	59	437	26	0	272	0	14	374	0	44	12	45	34	29	80	0	0
WD362	46792	0	0	117	0	0	47	47	20	18	200	0	0	0	149	321	69	7	2	19	12	0	0	0	0	0	0	13	16	0	0	0	0	40	17	0	0	13	15	21	0	0	11	0	0	0	59	0	0
WD363	29687	0	3	24	0	0	0	16	0	0	196	119	0	0	107	250	15	0	0	25	0	2	0	0	0	0	0	12	15	0	0	0	0	40	5	0	0	0	0	0	0	0	0	0	0	0	14	0	0
WD364	12386	944	908	19	2349	0	126	132	5	106	0	0	0	0	141	68	0	131	0	0	152	0	0	126	1177	0	0	206	524	92	106	0	173	0	0	0	930	0	0	142	0	0	98	0	86	0	0	0	0
WD365	23206	144	518	0	11277	1389	67	69	7	0	21	94	0	0	14	0	0	52	0	0	0	0	0	107	155	22	0	10	1840	191	47	0	15	0	0	0	309	0	0	18	0	0	0	0	0	0	0	0	16
WD366	33498	51	182	20	12753	34	22	29	0	0	0	44	0	0	8	0	6	0	0	0	0	0	0	42	124	0	0	0	1989	78	23	0	41	0	0	0	139	0	0	34	0	0	0	6	0	0	0	0	0
WD367	7547	14803	570	66	105	17	22	12	0	0	17	46	0	0	0	0	5	77	13	0	0	0	0	0	0	0	0	15	5	570	0	0	19	0	0	0	5	0	0	30	0	0	0	0	0	32	29	0	3
WD368	7726	8060	807	186	211	67	70	38	34	65	61	18	0	0	168	0	11	243	2	0	0	0	0	5	58	109	0	34	262	254	67	0	82	2	38	0	11	42	0	173	0	10	44	0	75	0	65	0	0
WD369	26861	15643	1101	11	0	0	0	0	0	2	4	17	0	0	0	0	0	0	0	0	0	0	2	0	0	0	0	0	0	1268	6	0	0	11	0	0	0	0	0	0	0	0	0	0	0	0	0	0	0
WD37	6374	871	5675	414	1589	612	672	184	291	75	95	63	0	0	55	45	311	287	3	6	0	0	0	107	227	0	0	71	429	230	0	13	20	25	0	100	15	10	140	14	0	114	60	10	0	9	33	0	0
WD370	21266	1636	1229	0	0	96	0	0	95	0	63	54	0	0	64	0	24	15	0	0	0	8	0	0	85	0	0	0	1202	0	20	0	0	156	0	0	39	0	0	9	0	0	0	0	0	0	144	0	0
WD371	27261	884	961	12	0	11	4	0	0	0	0	5	0	0	0	0	0	8	0	0	0	0	0	0	0	0	0	0	2661	0	4	0	11	2	0	0	0	0	0	5	0	0	0	0	0	0	0	0	0
WD372	19607	1494	1040	300	490	179	265	49	38	0	0	22	0	0	29	0	98	31	13	0	0	17	0	0	10	71	0	20	2517	0	27	0	44	61	9	43	101	0	13	81	0	10	73	0	0	0	0	0	17
WD373	25361	702	2179	115	268	153	23	0	15	6	27	53	0	0	0	0	0	71	4	36	0	0	0	0	31	0	0	0	1944	0	43	30	0	4	47	0	0	127	17	50	0	0	0	0	0	0	0	0	0
WD374	23697	509	1478	47	220	25	0	0	61	21	13	64	0	0	0	0	0	131	0	8	0	0	0	0	21	23	0	0	1065	0	32	0	0	0	11	0	0	15	16	49	0	23	0	0	0	0	25	0	0
WD375	22477	185	742	15	80	16	7	11	0	5	0	8	0	0	0	0	0	26	0	34	0	0	0	0	19	6	0	0	1372	0	0	0	0	0	0	0	6	0	0	64	0	0	7	0	16	0	0	0	0
WD376	5250	7535	2172	732	2408	0	562	334	104	25	19	26	0	0	60	0	163	107	7	0	14	16	0	0	91	14	0	84	612	378	28	0	22	3392	4	36	9	0	43	185	0	46	68	6	0	0	36	0	0
WD377	626	1760	569	122	87	0	155	53	8	35	0	12	0	0	0	0	20	0	0	0	0	0	0	0	57	0	0	15	47	212	16	0	0	43004	0	0	296	7	8	61	0	0	32	0	14	0	0	4	0
WD378	5535	16964	6397	326	975	46	315	116	25	31	0	9	0	0	0	0	60	17	4	0	0	6	0	0	41	0	0	31	383	1933	24	0	0	1833	6	0	645	19	10	311	0	0	29	27	32	0	4	0	0
WD379	7449	285	910	403	3249	52	473	241	160	0	0	103	0	0	0	88	195	30	0	0	37	29	0	0	246	0	0	58	520	148	0	0	37	5005	0	0	137	0	44	82	0	0	70	8	41	0	38	0	29
WD38	8022	148	11284	36	0	4204	7	81	0	0	0	0	0	0	21	0	16	0	0	9	0	7	0	4	38	0	0	0	170	0	0	8	0	0	3	0	0	14	7	8	0	0	8	0	18	19	19	0	0
WD380	18812	89	239	44	16470	0	54	65	9	0	0	28	0	0	36	0	0	140	0	6	10	0	0	0	55	0	0	0	257	45	0	0	0	153	16	0	0	21	22	82	0	0	13	0	36	0	0	0	36
WD381	26946	52	160	94	11462	44	79	47	24	29	0	412	0	0	11	0	15	368	2	116	0	0	2	0	29	20	0	22	92	40	22	0	0	177	15	0	0	40	13	237	0	9	0	0	26	0	0	0	47
WD382	36	0	4	0	0	0	0	0	0	0	0	9730	0	0	0	0	0	0	0	1786	0	0	0	0	0	0	0	0	0	0	0	0	0	0	0	0	0	0	0	0	0	0	0	0	0	0	0	0	0
WD383	36	0	125	301	0	0	1561	1363	770	29	0	0	0	0	1189	0	830	7	9182	0	2581	0	0	582	14	0	0	108	0	0	0	470	44	0	77	0	100	74	32	44	0	1356	823	0	20	0	0	0	0
WD384	1898	495	242	232	90	70	132	193	22	62	51	7159	0	0	36	34	16	164	28	1180	33	0	43	13	959	16	66	18	68	80	278	0	56	153	20	0	107	47	16	603	0	11	43	18	111	0	25	0	18
WD39	4112	56	6545	710	1532	1451	484	364	78	53	37	0	0	0	0	0	124	104	65	0	0	32	0	52	347	0	0	63	314	0	109	121	23	0	0	0	75	139	97	57	0	0	78	0	15	62	18	0	33
WD4	2145	377	3755	694	0	238	2165	0	784	805	978	6	0	0	105	1133	120	0	0	0	0	0	0	460	482	110	0	314	0	0	0	395	170	0	380	0	0	151	168	539	0	151	189	174	172	0	7	0	0
WD40	3524	0	365	422	0	2236	151	316	9	354	85	0	0	0	0	96	46	0	0	0	0	0	0	151	909	0	0	11	0	0	187	276	95	0	0	0	0	417	38	279	0	57	44	0	320	0	49	0	38
WD41	1988	6	4	1274	5427	0	352	373	61	161	0	0	0	0	49	0	0	42	0	0	0	0	840	0	0	0	0	1041	427	0	115	0	232	3	85	0	911	54	181	674	0	0	295	0	107	0	67	0	0
WD42	2776	0	0	2817	6931	9	1174	849	173	192	0	0	0	0	67	0	0	27	0	0	0	0	1825	0	0	6	0	1442	623	0	214	0	58	0	225	0	676	223	241	755	0	0	505	0	32	0	176	0	0
WD43	11881	53	1185	910	1344	7386	474	284	24	37	25	0	18	0	51	0	142	0	2	0	0	50	25	45	39	0	0	11	281	0	0	18	0	10	19	78	30	0	20	77	0	55	94	0	0	45	7	0	3
WD44	18124	140	1470	78	471	20767	87	29	10	5	0	11	0	0	7	12	39	54	0	0	0	9	13	0	0	5	0	26	122	0	0	0	0	10	0	15	0	0	0	17	0	16	15	7	0	0	14	0	0
WD45	16732	242	912	526	938	4810	282	252	32	41	0	37	0	0	39	0	138	57	0	0	0	0	9	14	28	0	0	32	237	0	26	0	0	0	0	0	0	26	0	108	0	7	47	0	11	0	0	0	33
WD46	6305	0	46	360	0	0	225	57	94	36	0	5	0	0	0	0	33	52	0	0	0	0	0	0	770	0	0	36	46	0	143	27	511	0	0	58	166	0	26	776	0	52	18	0	552	0	27	0	0
WD47	0	0	537	619	0	0	635	3499	979	0	28	0	12365	0	0	26	508	0	10	0	363	2288	60	402	0	0	0	419	0	536	0	1608	0	0	194	0	0	0	80	0	0	243	0	169	0	0	0	0	0
WD48	1458	0	1389	734	71	0	565	64	1128	879	0	34	16	0	858	0	292	155	0	0	230	0	352	0	281	393	0	150	22	1192	0	101	211	653	151	0	0	893	0	568	0	265	44	656	393	0	0	0	0
WD49	8551	40	783	624	23613	27	357	327	107	59	25	0	525	0	0	0	183	114	0	0	11	52	111	18	0	30	0	173	817	0	27	25	0	65	35	100	9	29	40	62	0	30	51	0	0	0	29	0	0
WD5	1519	1074	1053	396	0	3117	705	52	655	0	0	9584	0	0	0	105	14	83	0	11	0	0	915	122	731	0	84	140	4057	0	0	0	1371	0	282	0	0	1324	137	0	0	289	158	185	205	0	1029	0	0
WD50	5541	62	1746	2106	4800	780	255	1100	72	135	20	53	23	0	69	0	134	0	44	0	31	14	72	133	259	0	0	30	454	0	0	131	0	136	23	0	233	31	88	26	0	77	67	48	82	169	19	0	40
WD51	9071	191	292	265	17144	67	104	102	6	39	31	6	0	0	29	0	19	40	14	0	0	0	68	7	30	13	0	140	961	0	28	7	50	23	17	0	145	25	59	101	0	5	30	0	23	0	48	0	0
WD52	119	0	56	962	659	12	354	0	277	1497	0	0	0	0	169	0	68	67	0	12	0	0	0	0	0	4881	0	274	26	0	0	0	524	20	166	0	0	480	82	197	0	0	316	0	453	0	0	0	0
WD53	28	4	9	691	22	0	1679	68	389	258	0	0	0	0	348	0	283	289	0	0	0	0	0	0	0	706	0	236	0	0	2477	0	581	0	229	0	0	41	102	400	0	594	306	22	364	0	0	0	0
WD54	2443	0	31	101	1472	0	89	0	49	512	0	0	0	0	6	0	13	11	0	0	0	0	152	0	142	1324	0	19	2169	0	0	0	754	0	54	0	0	104	0	30	0	10	56	49	698	0	29	0	0
WD55	7566	894	1565	1004	1515	235	875	363	201	496	160	24	0	0	29	86	124	34	78	11	0	0	234	37	140	103	0	299	399	0	110	32	57	174	74	0	80	137	105	100	0	104	137	89	44	0	145	0	24
WD56	17495	343	987	670	1214	235	440	216	106	65	48	22	0	0	18	0	84	33	8	0	0	25	15	17	81	0	0	325	238	0	27	48	67	0	0	144	58	0	32	62	0	112	151	34	60	0	58	0	10
WD57	13125	258	790	878	597	306	541	790	293	166	37	27	0	0	16	93	86	40	3	0	0	7	4	100	38	0	0	501	181	0	10	7	170	2	77	204	17	59	173	51	0	147	195	55	66	0	73	0	0
WD58	163	12	5	578	62	0	745	7	1282	518	0	18	0	0	0	0	555	168	913	0	542	0	2840	0	0	3695	0	75	153	0	1075	0	370	0	151	0	0	436	0	127	0	350	170	794	537	0	27	0	0
WD59	0	0	10	378	727	7	523	309	1252	293	0	0	0	0	524	0	262	339	0	12	285	0	0	0	94	387	0	122	13	0	273	9	601	2	528	0	332	0	30	131	0	410	158	0	281	0	58	0	0
WD6	96	329	408	734	0	1653	755	46	69	82	0	66	0	0	45	0	216	0	0	33	110	0	3	260	402	92	0	147	535	0	1518	0	471	0	152	0	0	0	67	0	0	221	42	64	185	0	294	0	78
WD60	6850	4269	4325	2661	0	236	541	205	540	13	967	2046	0	0	200	866	414	0	0	102	58	0	0	64	784	0	0	0	289	0	0	783	46	0	159	0	0	12	276	677	0	107	23	0	0	0	814	0	0
WD61	9690	2225	4520	1119	20	25	412	28	506	88	34	5946	0	0	35	111	26	0	0	0	389	0	0	825	25	105	0	166	39	131	13	0	58	0	116	0	47	139	27	75	0	473	53	278	31	0	59	0	0
WD62	124	185	6211	289	4153	0	245	706	443	41	517	20	0	0	40	692	47	5	189	38	152	0	386	539	0	16	0	423	75	0	35	6	33	27	303	0	9	37	27	0	0	52	64	0	0	0	0	0	0
WD63	127	10	6981	1485	550	0	831	10	1203	103	12	7	0	0	35	0	207	0	9	0	0	0	5	4	0	207	0	420	22	6001	47	119	0	0	434	0	13	1120	56	38	0	306	508	92	0	0	0	0	0
WD64	1192	1564	7955	1610	0	0	815	664	1262	169	1445	0	0	0	26	0	66	0	0	0	94	0	0	363	0	0	0	147	0	0	0	253	0	0	121	0	187	43	41	14	0	345	120	392	0	1169	31	0	0
WD65	20	4739	1679	2440	0	0	897	279	215	0	1713	0	1248	0	49	1895	314	0	0	5	594	306	0	789	62	0	0	634	0	1382	0	1085	62	0	133	0	75	56	206	47	0	247	56	298	87	3343	210	0	25
WD66	295	1377	456	5687	0	0	569	137	1977	82	0	0	0	0	664	0	216	22	0	0	1101	0	0	0	198	107	0	71	28	367	109	246	152	0	156	0	304	201	136	207	0	754	213	197	103	0	127	0	0
WD67	101	1903	2411	824	0	2247	235	2377	212	122	109	311	0	0	330	294	169	22	0	0	156	0	0	286	103	0	0	310	0	0	0	318	354	0	55	0	407	38	129	67	0	702	19	442	56	669	232	0	79
WD68	10702	0	15	470	7694	0	259	995	461	1020	112	0	0	0	1918	0	294	11	0	0	2179	0	0	1152	0	117	0	230	14	0	31	134	127	0	84	0	26	176	13	3	0	84	434	19	24	0	123	0	0
WD69	232	323	747	1237	32	0	287	136	302	303	14	136	0	0	1993	0	181	42	216	0	423	0	0	51	6	648	0	64	0	263	40	16	351	0	47	0	190	379	117	539	0	79	111	111	460	0	442	0	33
WD7	1559	1104	2498	250	0	4499	145	22	23	88	0	0	0	0	0	0	0	715	0	0	0	0	0	0	3001	104	0	43	105	0	134	0	516	0	57	0	0	111	16	757	0	153	26	15	798	461	76	0	128
WD70	5507	139	2319	3471	0	1118	857	873	0	0	2139	20	0	0	11	703	0	0	0	0	19	18	0	0	289	0	0	184	0	0	57	176	20	249	196	0	0	330	287	216	0	261	152	325	35	0	709	0	0
WD71	1107	980	245	2372	0	0	1288	1421	251	0	1314	0	0	0	0	369	1483	0	0	19	27	27	0	2178	117	0	0	262	0	0	0	420	90	0	803	0	358	34	702	133	0	906	126	328	80	105	30	0	28
WD72	568	300	197	1681	0	0	655	1537	2370	794	798	0	0	0	861	932	710	0	0	34	0	0	0	0	19	0	0	304	0	121	20	1308	0	0	252	0	0	35	397	24	0	260	154	2091	0	0	14	0	8
WD73	15795	0	0	862	0	0	414	1217	890	691	0	0	0	0	0	0	109	5	0	61	530	0	0	0	0	211	0	74	43	0	107	55	0	5	151	0	21	1348	78	0	0	361	1123	125	21	0	0	0	0
WD74	7296	0	0	409	0	0	656	2984	958	644	0	0	0	0	135	0	73	0	0	0	0	0	0	106	0	727	0	148	156	0	24	20	0	0	249	1568	0	0	64	46	0	564	529	0	96	0	23	0	0
WD75	755	0	0	195	141	0	178	1870	146	533	0	162	0	0	76	0	52	55	17	18	787	0	10	0	0	1500	0	24	264	0	250	0	408	155	104	0	0	808	28	300	0	9	250	0	457	0	0	0	0
WD76	0	0	0	171	991	0	142	1437	1245	2655	0	0	0	0	0	0	924	36	0	0	501	0	959	0	0	960	0	0	30	0	617	149	88	82	557	0	0	754	46	132	0	1091	525	0	244	0	47	0	0
WD77	217	169	171	59	122	0	31	79	46	24	0	0	0	0	108	0	90	19	0	0	60	0	0	15	11	0	0	50	38	0	12	0	0	0	23	0	12	27	50	0	0	0	0	18	20	0	0	0	0
WD78	2852	1335	2322	90	0	1133	153	0	34	46	0	6	13	0	31	0	0	0	0	0	0	32	0	13	0	0	0	25	108	0	0	13	0	0	0	0	6	42	17	0	0	0	0	0	5	0	0	0	0
WD79	9855	6461	414	0	347	0	16	0	0	3	0	32	0	0	0	0	0	0	0	0	11	0	0	0	5	0	0	0	10	690	0	0	0	0	0	0	4	0	0	0	0	0	0	0	0	0	0	0	0
WD8	149	0	16	478	453	17	830	0	385	812	0	0	0	0	47	0	88	7	0	0	11	0	0	0	13	1554	0	0	10	0	981	11	1089	56	54	0	385	241	49	1200	0	784	169	0	1368	0	0	0	0
WD80	1368	501	3025	84	0	193	31	6	9	0	61	0	0	0	0	0	37	14	0	0	0	0	0	26	16	0	0	0	17	103	0	0	0	0	9	0	52	0	6	8	0	0	28	19	7	0	0	0	0
WD81	782	25	2037	49	0	557	31	12	0	19	0	0	0	0	0	0	9	24	0	0	0	0	0	43	146	0	0	0	0	0	34	27	0	0	0	0	0	58	0	41	0	0	0	0	14	0	0	0	0
WD82	5162	19	276	161	17	3168	29	84	6	28	7	0	0	0	0	0	0	0	0	0	0	6	2	15	13	5	0	0	19	0	0	15	0	0	0	0	10	4	0	0	0	0	0	0	0	10	5	0	0
WD83	11305	144	275	37	0	3244	93	29	0	0	0	0	13	0	0	0	39	0	0	0	0	0	20	0	31	5	0	0	0	0	0	0	7	0	0	0	0	12	0	4	0	7	0	6	0	0	33	0	0
WD84	16557	0	1097	315	0	5303	186	414	9	287	38	0	0	0	0	33	50	0	0	0	0	0	0	76	74	0	0	0	0	0	34	91	0	0	0	0	0	349	31	0	0	93	62	0	16	0	43	0	12
WD85	3046	0	53	69	9003	0	44	75	14	28	5	0	183	0	0	0	0	0	0	0	0	17	45	0	33	0	0	0	202	0	7	12	11	24	4	0	21	19	0	6	0	0	0	0	0	0	0	0	0
WD86	909	8	308	516	1018	191	51	199	0	7	0	0	0	0	13	14	15	0	4	0	12	0	35	102	48	0	0	12	32	0	0	15	0	38	10	0	36	0	81	0	0	0	0	12	6	57	0	0	0
WD87	4782	0	5	56	8998	6	23	51	9	7	0	0	0	0	12	0	0	32	0	0	0	0	63	0	15	41	0	41	452	0	0	0	35	8	4	0	24	0	6	33	0	5	15	0	0	0	13	0	0
WD88	1825	16	95	653	128	45	301	137	48	274	0	0	0	0	0	0	15	48	0	0	0	0	308	3	61	120	0	244	30	0	39	23	25	0	21	42	0	103	27	18	0	20	86	0	28	0	85	0	0
WD89	12877	0	137	343	49	11	128	95	21	89	0	20	0	0	0	8	6	9	0	0	0	0	0	0	32	0	0	234	30	0	14	0	0	0	0	82	0	0	55	0	0	34	88	0	0	0	40	0	0
WD9	743	2381	1409	411	0	0	607	740	1857	668	300	0	0	0	1185	464	1425	17	255	161	1180	0	44	184	45	0	0	717	52	172	0	81	28	12100	78	0	182	167	743	38	0	81	49	831	21	14	18	0	52
WD90	9440	127	250	551	0	209	303	689	200	124	0	5	0	0	9	64	49	0	0	0	0	0	0	108	39	0	0	391	15	0	0	0	89	0	63	172	0	46	82	36	0	118	192	73	29	0	46	0	0
WD91	175	0	0	901	6366	0	3300	2546	854	402	0	306	0	0	349	0	0	406	0	0	0	0	0	0	787	221	0	18	258	0	650	0	371	0	0	0	0	2094	292	350	0	511	1175	566	75	0	0	0	0
WD92	393	7	55	447	0	12	1661	59	766	42	1021	207	0	0	2560	985	1424	9	1716	0	0	0	0	0	16	0	0	113	63	0	0	797	160	0	588	0	0	1089	87	0	0	23	0	81	74	0	1211	0	0
WD93	35	1045	539	1036	0	0	261	2474	131	0	222	433	0	0	385	3039	1093	0	2	0	353	0	0	394	225	0	0	1267	0	0	613	39	0	0	441	0	0	0	120	0	0	275	0	770	9	0	1263	0	0
WD94	229	0	0	104	0	0	3157	839	397	400	156	0	0	0	301	46	1151	0	8147	158	4656	0	0	0	2085	0	18	209	0	0	107	342	0	0	752	0	0	1789	16	142	0	75	0	0	0	0	1709	34	0
WD95	16	454	227	1890	0	0	1435	38	568	9	3599	0	0	0	1219	1191	417	0	0	0	4795	0	0	0	172	0	0	1920	0	0	106	259	196	0	167	0	0	63	681	87	0	700	67	2285	238	0	0	0	0
WD96	29	6	19	120	895	0	94	950	965	1758	0	0	0	0	12	0	623	33	0	0	286	0	923	0	0	687	0	0	41	0	603	113	58	150	353	0	0	595	24	93	0	735	365	0	202	0	50	0	0
WD97	34	56	369	896	43	0	213	4833	832	0	285	0	10151	0	0	275	403	0	45	1475	276	2321	1068	782	0	0	0	85	7	251	0	699	0	0	75	0	0	0	271	3	0	271	0	26	22	131	19	0	3
WD98	11196	0	0	484	1487	0	772	65	446	640	0	7	9	0	291	0	166	1214	955	0	650	5	0	0	409	332	0	51	4106	0	1800	46	1238	1060	29	0	0	346	57	445	0	42	268	0	553	0	0	0	0
WD99	263	0	0	1425	8455	4	2132	1082	116	815	0	0	0	0	459	0	312	66	0	0	0	0	0	0	733	811	0	428	0	0	0	0	480	0	0	0	0	238	0	318	0	0	417	0	1114	0	0	0	0
WD385	629	579	817	434	44	1490	355	36	35	0	60	23	0	0	7	102	24	13	8	0	0	0	0	14	50	0	0	46	1417	60	0	16	848	67	49	0	0	23	19	2657	0	23	25	9	373	0	109	0	0
WD386	362	5620	2881	65	99	5881	26	9	8	0	0	31	328	0	0	13	0	0	0	0	0	0	12	8	4359	19	0	20	49	0	1958	0	279	1046	63	0	0	281	6	0	0	17	7	0	116	0	37	0	7
WD387	4532	1860	1803	1259	1332	1253	925	904	318	542	160	716	71	0	90	131	265	110	0	69	194	25	32	44	256	140	0	285	194	109	300	59	287	253	393	0	63	858	125	139	0	279	179	337	166	21	213	0	0
WD388	2341	61	285	443	458	163	620	596	69	99	61	94	0	0	30	44	52	0	0	0	128	0	27	179	1540	0	0	210	1589	0	1265	0	400	0	152	0	0	41	68	237	0	125	36	101	107	161	518	0	0
WD389	3137	1475	1538	1357	708	3476	285	236	178	163	22	3421	0	0	52	0	134	98	0	15	0	6	0	255	671	58	0	147	290	0	1834	31	299	23	89	64	8	663	82	0	0	12	112	37	276	0	409	0	0
WD390	7293	133	352	1922	819	22	1596	18	856	1017	0	24	0	0	1605	7	881	107	0	0	29	0	0	0	44	521	0	360	2007	0	1447	0	205	4	261	0	0	787	44	786	0	434	279	250	35	0	0	0	0
WD391	6279	155	110	1562	134	95	92	241	0	0	0	40	0	0	0	0	24	0	0	0	0	0	10	0	0	58	0	8	78	41	2066	0	134	1046	250	0	0	830	93	49	0	43	23	14	144	0	66	0	0
WD392	6173	0	0	631	80	0	1462	299	0	30	69	5	0	0	84	77	359	18	174	0	142	0	1039	0	29	0	0	137	1286	28	501	113	48	399	133	0	0	1435	129	93	0	101	139	23	30	63	129	0	0
WD393	7509	102	4742	2159	246	75	233	1607	849	476	142	101	0	0	430	0	184	13	0	10	0	0	2	1015	65	0	0	57	528	0	138	203	29	7	31	0	77	1720	159	94	0	842	189	139	0	0	235	0	0
WD394	6555	254	1498	692	2402	4	572	627	124	27	0	116	0	0	130	0	133	555	58	0	0	89	0	40	193	55	0	119	996	83	293	25	100	36	12	0	107	78	16	172	0	105	74	0	222	41	68	0	0
WD395	3589	34	113	8533	225	108	276	91	908	3288	93	32	0	0	1995	67	149	12	0	0	159	16	62	0	41	339	0	150	2597	68	100	4	0	0	44	0	0	48	168	90	0	6	57	364	31	0	551	0	0
WD396	1077	416	378	515	322	0	453	0	30	21	0	110	0	0	26	0	64	0	0	0	121	0	0	0	0	515	0	16	105	0	402	0	168	0	0	0	128	51	0	121	0	34	11	0	168	0	0	0	0
WD397	2665	88	79	281	10914	0	934	53	242	2220	8	0	0	0	111	0	175	494	0	0	31	0	0	24	0	2984	0	0	1497	0	144	0	132	132	23	0	0	532	57	216	0	0	562	0	122	0	0	0	0
WD398	7898	913	1814	710	715	0	453	96	141	20	0	0	0	0	342	0	0	0	0	0	385	0	0	0	277	16	0	0	621	317	0	0	60	167	0	0	0	34	0	252	0	0	0	0	0	0	239	0	0
WD399	762	38	232	303	15976	6	64	26	6	10	0	25	0	0	0	0	64	125	0	112	0	0	0	0	249	1274	0	6	44	53	270	0	81	71	4	0	111	33	0	113	0	4	19	0	186	0	0	0	0
WD400	957	79	2106	1781	10917	0	1254	0	448	264	0	80	0	0	83	0	0	970	0	0	0	0	0	0	4289	56	0	222	183	1931	1755	0	225	2432	221	0	0	550	137	108	0	0	197	159	73	0	0	0	0
WD401	1088	9044	2127	815	917	0	706	378	1060	968	68	0	0	0	720	221	239	0	226	0	0	6	230	81	95	149	0	314	636	1979	35	91	0	0	85	0	52	207	64	105	0	0	203	0	10	0	47	0	7
WD402	11358	5152	6562	2922	1744	0	2623	20	1550	3365	0	0	0	0	2407	0	377	47	0	0	515	0	0	136	6	35	0	525	167	5384	14	0	163	0	213	0	19	109	236	261	0	362	32	306	40	0	0	0	0
WD403	177	72	502	1587	48	0	2805	0	627	391	0	0	0	0	542	0	123	2496	0	0	0	0	46	0	444	13	0	468	173	386	210	27	483	41	304	0	9046	97	64	2535	0	0	28	0	434	0	76	0	0
WD404	7118	12883	8727	724	14	0	3140	308	446	926	1940	49	0	0	931	0	35	1120	0	0	235	31	0	570	7	7	0	874	46	202	53	384	54	0	378	0	0	93	288	390	0	332	270	140	124	0	429	0	0
WD405	437	4	4	969	1423	0	705	236	64	719	0	0	0	0	997	0	168	1668	0	0	0	0	0	0	950	848	0	52	47	0	329	104	1064	47	68	0	617	264	0	1413	0	176	265	0	434	0	0	0	0
WD406	1122	16319	11994	2197	292	10	1193	1735	34	26	288	9	0	0	253	0	28	7	0	0	120	0	102	58	269	46	0	19	0	1170	251	113	169	0	103	0	228	0	49	224	0	198	105	155	127	0	168	0	58
WD407	846	418	1688	200	361	76	2680	46	184	105	0	7	0	0	141	0	103	230	0	0	91	0	3	0	17	1092	0	52	186	1311	1456	16	295	87	128	0	80	99	38	132	0	406	146	0	380	0	284	0	260
WD408	392	0	59	1161	9771	0	1611	0	656	547	0	6	0	0	111	0	38	39	0	0	0	0	0	0	513	1010	0	429	213	54	452	6	183	0	467	0	0	1136	158	196	0	396	518	0	446	0	0	0	0
WD409	458	22502	3903	8674	64	210	4381	451	1021	294	6006	683	0	0	1171	6650	3119	65	23	16	1021	31	14	328	16	37	0	1721	117	3406	99	77	109	79	179	0	1882	884	379	534	0	581	307	1759	437	0	323	0	43
WD410	268	3788	3533	1570	85	94	2463	660	2111	46	2034	5	0	0	341	0	1038	77	1095	134	303	351	12	0	10	5	0	893	16	0	0	1810	36	96	24	15	183	0	870	1022	0	467	78	1123	78	11	90	0	28
WD411	316	273	363	3320	73	8	893	1243	67	1329	315	0	0	0	31	255	20	155	9	0	34	0	1012	0	37	0	0	213	0	0	43	1149	337	0	104	0	0	674	139	55	0	760	17	228	95	30	938	83	17
WD412	387	9478	6776	1008	70	5	415	1666	514	197	815	6	0	0	270	0	226	9	0	41	1341	10	0	76	7	18	0	29	36	6052	25	126	0	0	107	0	14	15	218	44	0	117	70	148	21	0	23	0	4
WD413	53	19691	2050	1013	37	0	869	422	2434	0	5329	0	0	0	1779	1945	1443	12	667	0	1859	2292	0	465	18	6	0	424	0	1809	57	933	0	0	262	0	26	0	173	104	0	922	162	1049	61	4205	35	0	45
WD414	87	4321	1195	5314	22	0	507	1248	4016	3175	6253	0	0	0	1757	639	2163	71	0	0	1162	18	3	1364	3	232	0	583	32	1052	45	723	27	3	186	0	63	9	229	286	0	1336	191	80	285	0	50	0	0
WD415	433	1800	1254	4254	848	14	2036	1640	318	1062	36	154	0	0	22	103	465	1061	0	34	488	0	13	4	51	2398	0	189	418	189	2072	65	387	501	45	0	357	62	52	318	0	310	344	232	430	0	163	0	0
WD416	1440	4403	1873	1758	13	4975	358	344	79	92	17	10	0	0	26	0	133	43	0	10	116	0	0	0	0	197	0	41	549	79	0	55	466	24	126	0	999	16	19	535	0	66	23	83	150	0	68	0	21
WD417	7933	84	534	522	582	0	135	60	26	10	53	0	0	0	459	25	124	14	0	0	95	0	0	35	1502	0	0	52	5226	286	91	32	187	0	131	0	10	140	145	784	0	14	39	8	643	0	100	0	90
WD418	3347	665	671	1466	86	34	575	142	19	0	21	7	0	0	25	0	48	0	11	0	141	0	0	238	1105	20	195	14	6	0	0	15	303	6	206	0	0	360	72	34	0	8	16	32	336	755	440	0	29
WD419	1428	3542	5300	70	205	9049	36	37	16	19	85	40	0	0	0	0	13	0	0	241	12	0	28	0	449	15	0	25	75	557	26	0	76	6943	31	0	886	209	0	381	0	25	12	16	74	106	142	0	0
WD420	442	109	61	601	1381	16	395	280	1171	262	52	19	0	0	113	0	582	430	0	126	2525	10	0	3	6	1002	0	143	4	44	95	16	148	18	135	0	50	1006	82	289	0	188	197	13	753	19	364	0	0
WD421	3008	124	22	1544	13699	0	1170	840	328	161	70	0	0	0	219	0	748	721	4	35	1101	14	0	0	42	876	0	80	0	0	83	73	445	0	338	0	297	1478	222	1221	0	306	384	22	452	15	437	0	0
WD422	31922	19	33	67	0	0	81	180	388	2027	26	0	0	0	46	0	204	76	0	0	62	0	0	4	320	955	0	9	1022	0	94	8	280	0	21	0	0	193	7	494	0	32	19	0	203	0	0	0	0
WD423	2827	4	4	482	3609	0	250	1742	329	3662	14	8	0	0	213	0	10	60	0	52	0	3	0	0	2227	2092	0	34	155	0	4104	0	339	4	529	0	0	874	68	923	0	55	209	0	652	0	283	0	0
WD424	3168	26	28	1706	0	40	1663	95	192	701	1595	0	0	0	83	699	1022	126	0	0	298	0	0	6	461	0	112	362	0	0	51	311	285	0	105	0	0	0	486	254	0	12	108	0	177	0	239	0	0
WD425	4522	1202	2041	714	396	738	497	249	306	129	345	434	0	0	164	375	124	72	114	0	125	0	54	179	210	116	0	126	114	534	0	33	78	71	94	0	0	74	52	1587	0	73	150	68	343	2221	157	0	221
WD426	5416	607	505	6	1163	153	561	54	130	21	242	59	0	0	0	0	179	26	0	93	0	0	0	0	9	0	0	0	186	191	0	0	63	0	132	0	0	0	0	59	0	106	0	0	199	198	0	0	0
WD427	1715	341	279	2292	370	30	439	2442	57	69	132	48	11	0	803	221	280	0	1621	54	0	0	0	184	5946	0	0	463	153	0	735	158	71	0	115	0	99	11	199	1405	0	51	209	0	128	356	53	0	31
WD428	2613	673	394	2836	230	58	857	4241	116	165	176	12	42	0	1301	446	442	0	1528	79	24	0	0	421	80	27	0	718	102	0	331	303	0	26	327	0	57	58	360	307	0	132	277	0	0	426	29	0	4
WD429	7474	4486	906	3404	106	36	294	3290	195	125	194	1006	342	0	867	620	259	30	735	391	15	0	60	1206	541	0	0	605	18	0	40	131	64	0	237	0	35	111	165	227	0	34	108	0	30	1152	16	0	5
WD430	1274	75	146	337	3684	32	382	592	10	42	0	130	0	0	35	0	48	82	12	42	145	0	27	45	0	0	0	24	372	0	519	0	190	88	34	0	1323	204	0	213	0	31	231	0	109	0	0	0	0
WD431	43	0	0	0	103	0	0	23	0	0	0	0	0	0	0	0	0	0	0	0	0	0	0	0	5	0	0	0	3	0	69	0	0	48	0	0	0	0	0	0	0	0	0	0	0	0	0	0	0
WD432	604	0	0	721	4028	0	534	1187	52	172	0	65	0	0	85	0	58	88	4	87	257	0	79	18	4	770	0	14	158	0	1497	0	267	82	48	0	95	434	28	87	0	41	99	0	306	0	0	0	0
WD433	8414	5854	1740	489	821	0	36	19	0	0	245	0	0	0	85	121	33	0	6	0	175	0	0	47	57	0	0	46	386	586	101	0	0	0	118	0	331	10	15	2008	0	71	194	88	20	177	0	0	6
WD434	29577	2147	1463	268	210	80	164	104	41	77	120	26	0	0	69	77	16	82	70	8	44	0	4	24	126	0	0	59	1963	124	59	19	20	14	8	0	45	60	40	258	0	45	36	47	0	21	27	0	20
WD435	10957	50	1319	814	695	1327	634	599	488	395	748	76	0	0	541	370	112	0	565	0	0	2	209	0	126	20	34	87	90	0	45	286	147	38	228	0	0	420	113	661	0	112	0	25	84	0	91	0	8
WD436	537	173	107	99	169	92	100	71	26	0	0	29	0	0	12	0	55	7	7	0	0	0	0	0	0	30	0	23	10	29	0	0	44	0	35	0	73	19	9	85	0	11	0	0	0	161	19	0	0
WD437	1035	265	137	59	45	108	11	37	0	0	0	17	0	0	0	0	24	0	0	0	6	0	0	13	63	0	0	0	21	0	13	0	0	0	0	0	18	22	0	0	0	0	0	0	0	171	0	0	0
WD438	2437	848	5	6	816	188	0	751	0	0	0	0	0	0	0	0	12	11	0	0	8	0	0	0	216	0	0	0	50	0	67	0	0	0	0	24	10	0	10	0	0	0	0	0	56	3401	0	0	0
WD439	1779	46	30	32	30	0	0	0	0	0	0	0	0	0	0	0	30	0	0	0	0	0	0	0	1945	0	0	0	0	0	11	0	149	0	0	0	0	0	0	325	0	0	0	0	92	39	0	0	0
WD440	1576	18	13	244	0	0	26	7	0	0	0	0	0	0	0	0	32	0	0	0	0	0	0	0	50	0	0	12	0	0	8	0	9	0	0	0	0	0	0	13	0	3	0	0	0	0	0	0	0
WD441	5064	147	162	7174	21	0	1763	12	6	0	14	43	0	0	0	0	1974	0	0	0	0	6	0	0	1963	0	0	460	13	0	175	1013	286	0	89	0	0	0	0	575	0	729	14	341	121	52	415	0	143
WD442	1752	110	63	2378	485	12	1378	101	239	118	21	37	0	0	889	0	17	1176	11	0	506	0	0	11	53	22	0	46	2248	0	161	8	58	6	189	0	171	181	336	574	0	37	438	0	144	0	19	0	47
WD443	1687	69	69	8578	1038	26	5294	190	1326	580	24	31	0	0	1328	0	48	428	6	18	1047	0	0	0	0	12	0	93	5208	0	175	8	115	13	508	0	71	568	732	640	0	53	428	0	217	0	0	0	33
WD444	746	10	13	3002	797	0	2800	98	4425	2449	0	14	0	0	1087	0	65	193	2	0	2211	0	0	0	4	596	0	58	56	0	15	0	166	0	366	0	17	623	267	234	0	95	414	0	284	0	0	0	0
WD445	6463	86	525	491	1290	38	676	397	47	50	110	142	0	0	17	88	261	2267	31	0	24	0	42	28	1035	12	0	100	593	0	983	35	442	9	20	86	0	0	67	980	0	116	242	20	176	0	32	0	15
WD446	10383	187	2471	2095	4538	76	2446	1293	378	164	86	88	0	0	37	73	900	1241	12	0	22	39	46	0	1588	21	0	311	1158	0	2005	21	86	36	14	187	19	34	135	891	0	512	532	8	83	0	133	0	22
WD447	116	0	154	481	134	0	674	321	154	1607	0	0	0	0	0	0	572	1519	0	0	0	0	0	0	2850	2462	0	46	20	0	1416	0	1197	0	0	82	0	0	32	2648	0	74	168	0	436	0	30	0	17
WD448	53	269	404	44	39	0	55	373	14	11	0	45	0	0	19	0	0	150	0	7	0	0	0	0	1393	84	0	20	0	259	16	0	44	107	40	0	22	42	9	390	0	0	55	0	15	0	0	0	12
WD449	1005	4535	3342	988	772	7	1624	8249	642	240	0	555	0	0	319	0	85	61	3	55	17	20	0	0	1131	90	0	113	97	1809	48	9	0	180	251	0	16	460	200	152	0	329	791	0	10	0	36	0	0
WD450	328	2670	1245	467	327	0	354	3825	1439	349	0	438	0	0	182	0	68	208	0	32	33	0	0	0	237	1190	0	57	62	738	83	0	276	33	160	0	8	542	96	170	0	455	464	0	302	0	36	0	0
WD451	16427	4445	6948	127	822	5742	97	367	114	163	46	107	0	0	35	22	27	84	0	25	31	0	75	0	140	63	0	72	1186	131	124	15	0	142	161	0	0	180	156	61	0	53	135	0	75	181	696	0	37
WD452	6820	4254	8271	141	815	6822	209	54	71	253	44	34	0	0	126	0	36	132	5	8	9	0	0	0	10	21	0	91	862	0	28	0	27	101	1983	0	10	676	911	53	0	78	51	16	0	430	7430	0	215
WD453	12873	4300	6455	287	4410	8300	425	208	156	110	56	455	0	0	70	48	118	277	31	36	0	0	52	17	58	50	0	72	240	0	62	12	0	67	63	0	42	111	41	270	0	14	57	9	60	444	162	0	85
WD454	29550	22422	1664	676	2071	215	57	343	37	51	124	165	2540	0	258	350	111	59	12	51	0	0	6	44	16	30	0	78	41	87	16	4	23	16	42	0	0	117	67	104	0	8	11	0	0	0	28	0	5
WD455	17463	11220	1782	1243	3386	154	210	1245	101	117	96	295	760	0	388	230	122	104	29	283	0	0	5	80	74	0	0	202	126	96	0	34	0	24	15	0	8	104	83	75	0	5	63	10	29	13	56	0	0
WD456	25527	25114	4162	14	275	187	9	18	0	13	0	40	2232	0	19	39	0	38	0	162	0	0	0	0	9	42	0	0	12	170	0	0	32	0	10	0	0	29	8	48	0	0	5	0	12	0	6	0	0
WD457	12970	226	1608	1123	11884	66	898	512	108	65	111	225	0	0	36	45	218	120	16	531	37	20	15	0	192	18	0	110	607	0	39	52	36	348	32	26	31	203	76	158	0	59	170	0	16	0	87	0	47
WD458	6064	334	424	120	40847	0	103	673	37	13	0	41	0	0	25	0	17	11	7	528	0	0	0	3	46	7	0	13	2682	154	9	0	0	3	12	0	0	29	30	42	0	17	36	0	0	0	0	0	0
WD459	18347	252	318	298	25665	35	136	127	45	27	124	753	0	0	11	35	19	245	30	161	10	0	8	0	10	24	0	20	1133	41	58	0	0	1585	19	0	36	95	31	301	0	13	66	0	56	0	22	0	43
WD460	23274	6613	679	332	8917	117	187	160	60	57	120	559	0	0	37	69	65	213	41	91	0	0	0	13	50	12	0	38	97	300	16	0	49	91	12	0	60	43	43	231	0	0	41	12	26	0	62	0	52
WD461	27150	2850	458	281	10562	96	271	199	80	117	130	739	0	0	91	32	48	295	47	88	33	8	43	57	73	19	0	51	231	92	58	19	74	123	39	0	84	123	65	367	0	14	32	18	46	15	70	0	33
WD462	23700	14608	1047	130	5179	76	78	106	66	113	93	387	0	0	20	26	30	175	37	65	22	0	43	29	65	27	0	0	46	337	39	9	0	54	13	0	54	24	10	173	0	0	0	8	41	0	18	0	13
WD463	22420	3371	1197	267	6751	2851	116	198	45	134	44	596	26	0	62	68	54	190	17	19	21	0	13	0	52	9	0	99	145	47	57	26	25	151	13	0	23	94	22	175	0	20	32	0	0	28	55	0	45
WD464	29739	3347	2455	185	8114	1777	135	103	59	32	68	410	0	0	34	35	19	148	16	72	0	0	6	17	25	33	0	35	160	0	27	0	0	34	14	0	40	97	20	182	0	0	19	0	21	12	23	0	30
WD465	24490	721	658	279	8128	358	233	239	99	98	92	646	0	0	135	37	58	273	50	75	22	0	40	57	38	41	0	64	234	58	47	0	32	122	54	0	54	164	80	345	0	0	63	11	49	39	72	0	39
WD466	21589	485	409	288	8312	111	219	284	135	104	118	671	0	0	83	75	36	313	71	107	34	0	15	0	108	73	0	58	98	62	73	11	26	188	87	0	61	157	22	340	0	7	33	43	95	31	56	0	46
WD467	39943	625	923	289	10132	110	425	278	243	93	84	656	0	0	108	188	78	342	54	55	63	0	41	45	0	16	0	28	245	68	63	0	42	288	2	0	102	139	0	314	0	29	103	33	24	61	104	0	34
WD468	63199	889	1232	88	2751	39	88	62	33	38	53	179	0	0	19	0	19	82	12	31	0	0	6	5	15	0	0	22	80	0	18	0	0	31	20	0	20	52	6	87	0	0	14	10	0	7	18	0	0
WD469	21661	304	333	335	8700	102	304	259	77	128	168	611	0	0	93	117	68	256	65	101	36	0	20	40	59	17	0	71	250	60	55	5	0	102	36	0	77	118	68	357	0	7	20	20	45	0	84	0	35
WD470	12263	181	96	126	7041	22	78	46	46	36	48	211	0	0	12	0	32	114	21	0	0	0	10	0	23	0	0	24	2662	82	5	0	0	23	28	0	40	32	0	87	0	5	14	0	30	21	21	0	10
WD471	29465	626	470	610	12828	178	658	283	156	185	250	658	16	0	207	0	63	346	63	136	9	0	31	35	78	21	0	43	2171	0	110	0	55	188	52	0	108	243	40	398	0	23	98	7	101	0	73	0	30
WD472	27096	543	1628	2927	11426	122	3349	1165	376	211	162	690	34	0	88	73	753	584	47	121	0	26	14	46	307	43	0	335	1212	0	52	0	80	90	24	99	50	300	166	288	0	115	512	23	41	0	177	0	48
WD473	17635	116	6001	1850	11542	41	1379	436	281	63	60	68	0	0	13	20	480	280	9	17	19	11	0	9	81	9	0	218	1253	0	21	0	23	22	3	99	22	36	76	89	0	109	253	0	0	0	85	0	0
WD474	24734	353	1474	462	8920	89	249	246	62	25	285	366	0	0	46	199	103	548	26	29	11	0	13	37	66	0	0	70	335	102	40	36	36	58	14	0	66	124	77	453	0	17	31	37	36	0	35	0	28
WD475	17291	589	551	219	6100	88	228	218	121	144	117	480	0	0	29	61	62	186	39	99	38	0	50	0	43	0	0	93	121	142	58	17	0	2887	31	0	37	87	32	227	0	10	21	35	26	0	56	0	32
WD476	12910	1230	1102	217	4856	38	130	101	67	62	114	372	0	0	39	36	35	136	19	47	0	0	2	13	60	29	0	26	86	555	12	0	0	89	12	0	38	109	27	216	0	11	30	11	23	0	64	0	27
WD477	8291	1685	1533	140	2929	42	90	136	60	39	45	617	0	0	27	32	14	127	15	64	0	0	0	0	39	36	0	25	45	831	14	0	23	83	15	0	30	54	7	136	0	0	24	0	17	0	18	0	11
WD478	642	9	16	7	264	6	0	0	0	0	0	5176	0	0	0	0	0	0	0	584	0	0	0	0	0	0	0	0	0	0	0	0	0	0	0	0	0	0	0	11	0	0	0	0	0	0	0	0	0
WD479	18	705	191	530	0	0	162	281	1550	0	220	0	0	0	693	194	1019	0	4175	0	520	0	5120	162	0	0	0	585	13	0	0	1014	0	0	124	0	19	331	592	0	0	334	127	0	10	0	102	0	0
WD480	18166	214	256	193	6968	45	155	197	81	82	100	1831	0	0	65	50	26	209	33	165	17	0	37	32	69	54	0	44	124	47	97	0	31	171	38	0	55	166	27	232	0	34	34	20	40	0	41	0	42
WD481	1114	2481	3097	1774	0	7422	1595	87	246	99	1112	12	0	0	403	531	944	0	0	67	309	0	0	1491	31	0	0	518	0	0	0	20	41	11	133	0	26	290	180	31	0	104	190	154	56	447	263	0	0
WD482	561	7	9	1457	0	0	983	1457	1730	102	1389	240	0	0	702	447	0	0	0	19	0	0	0	852	116	0	0	420	0	0	73	724	250	0	143	0	1289	79	331	638	0	320	273	852	37	16	452	0	0
WD483	6827	3921	2430	1357	0	2650	2668	111	326	738	45	743	0	0	370	0	282	0	0	46	0	0	0	574	112	0	0	236	28	0	234	9	147	0	41	0	12	251	443	35	0	0	121	300	145	57	171	0	30
WD484	5316	14600	5371	271	626	339	269	63	25	43	70	174	0	0	44	0	54	20	0	32	0	14	0	72	69	0	0	17	46	0	55	0	30	8	6	0	18	43	54	26	0	0	49	6	0	0	33	0	0
WD485	6707	23784	8483	26	40	11	22	17	0	12	0	57	0	0	0	0	0	0	0	26	0	6	0	0	11	0	0	11	10	0	8	0	0	0	3	0	16	7	0	5	0	0	0	0	0	0	4	0	0
WD486	6639	14853	4162	644	272	96	387	173	20	34	0	4933	0	0	59	0	27	0	0	121	0	4	0	23	77	0	0	42	45	0	56	21	0	0	33	0	102	57	31	21	0	35	90	21	23	0	23	0	0
WD487	2711	7364	3461	3267	0	12	1152	324	275	0	53	148	0	0	771	27	124	0	0	31	0	0	0	190	767	0	0	645	0	0	8	96	0	0	58	0	1132	47	308	119	0	316	67	72	27	0	333	0	0
WD488	3592	10652	4741	6083	0	7	2839	602	398	0	69	175	0	0	614	0	234	0	0	9	0	10	0	588	238	0	0	1079	0	0	25	99	0	0	72	0	131	75	387	15	0	1312	129	237	0	0	538	0	0
WD489	7073	923	1507	886	591	690	322	473	424	114	148	723	0	0	112	91	0	88	0	0	0	13	0	164	402	0	0	47	156	0	54	138	106	8	82	0	593	26	95	316	0	59	47	154	63	58	69	0	53
WD490	17445	5411	4546	879	662	290	633	525	530	94	422	164	0	0	261	109	0	53	0	36	0	13	3	306	70	13	0	204	178	0	0	218	78	0	39	41	294	50	94	186	0	80	85	306	12	0	149	0	0
WD491	16246	5913	4183	262	232	438	187	130	96	0	56	28	0	0	31	0	0	0	0	63	22	6	0	26	94	0	0	19	93	126	0	19	0	0	19	0	59	38	32	49	0	19	68	43	0	14	0	0	16
WD492	8465	2200	2026	580	0	253	229	249	5	209	0	3	0	0	27	0	0	0	0	9	0	0	0	0	3068	0	0	75	0	0	357	0	0	0	79	0	1247	189	69	544	0	0	42	0	96	0	4	0	95
WD493	15739	3305	3540	2841	0	305	1439	1611	57	761	0	28	0	0	228	0	0	0	0	19	0	0	0	0	351	0	0	425	0	116	1360	3	0	0	561	0	1060	1432	367	39	0	28	351	0	9	13	22	0	57
WD494	5383	1806	2060	9397	0	70	3145	2295	146	558	0	26	0	0	481	0	0	0	0	32	0	11	0	4	919	0	0	110	0	0	1504	0	0	0	141	0	2432	1711	330	376	0	20	33	0	174	48	9	0	42
WD495	4663	1831	1987	1572	1054	5543	810	391	22	142	75	550	0	0	152	46	100	93	31	9	0	0	0	49	545	46	0	102	301	0	269	0	0	1857	38	0	386	144	62	95	0	90	78	35	33	27	26	0	0
WD496	5571	2197	1436	186	118	15107	111	65	14	0	0	32	0	0	21	11	28	22	0	0	0	4	12	12	36	0	0	37	72	0	12	0	0	145	11	0	22	11	18	0	0	13	15	0	0	0	5	0	0
WD497	8119	1025	1473	731	1400	8318	433	310	145	57	121	174	0	0	0	92	98	139	5	0	32	0	0	238	318	7	0	112	215	0	41	0	55	213	94	0	76	52	39	23	0	114	143	13	36	124	0	0	0
WD498	4434	710	509	216	0	5980	166	620	9	93	0	0	0	0	10	24	33	622	0	0	18	0	2	34	57	0	0	145	0	0	0	0	154	23	14	0	56	43	116	78	0	172	114	0	123	499	33	0	0
WD499	7174	858	525	377	0	7322	549	673	22	184	0	0	0	0	13	18	26	415	0	0	44	0	0	229	231	0	0	399	0	0	0	20	198	100	47	0	43	32	135	49	0	337	243	6	136	571	48	0	0
WD500	6274	5286	3096	230	0	11689	106	465	12	49	0	3	0	0	12	20	18	293	0	0	0	0	0	44	24	0	0	43	0	0	0	6	96	0	8	0	19	14	20	45	0	90	7	7	87	61	15	0	0
WD501	229	7864	528	14	28	186	5	17	6	5	0	18218	77	0	0	0	6	11	0	0	0	0	0	0	7	0	0	0	9	188	0	0	0	0	0	0	0	0	0	0	0	0	0	0	0	0	0	0	0
WD502	444	20100	1235	28	46	0	12	11	0	0	0	14946	45	0	0	0	0	0	0	0	0	0	0	0	3	0	0	0	10	601	5	0	0	0	0	0	3	0	0	11	0	0	0	0	0	0	0	0	0
WD503	1561	23511	2086	16	14	0	22	8	0	5	0	6791	553	0	0	0	0	6	0	0	0	0	0	0	0	0	0	0	0	844	4	0	0	0	0	0	7	0	0	0	0	0	0	0	0	0	0	0	0
WD504	342	2659	425	195	0	0	568	328	0	9	768	5780	73	0	17	709	185	0	0	0	0	0	0	433	1571	0	0	509	0	157	256	26	62	0	45	0	1776	118	0	0	0	36	231	56	87	61	0	0	119
WD505	1764	7336	884	888	0	0	1534	751	17	43	1198	1739	148	0	24	1514	292	0	0	0	0	0	0	2195	863	0	0	909	0	490	204	66	0	0	103	0	482	223	0	0	0	165	270	284	39	27	0	0	21
WD506	2388	21033	2292	933	0	0	1086	368	15	42	1568	19	1098	0	18	1844	321	0	0	0	0	61	0	1439	0	0	0	569	14	1375	0	32	0	0	47	0	39	104	0	0	0	130	163	408	14	0	0	0	7
WD507	2899	83	166	1357	272	29	500	699	108	0	122	13	0	0	0	61	196	74	0	0	0	0	0	2255	786	0	0	44	43	0	78	385	0	0	4	0	874	0	297	449	0	22	0	201	32	414	26	0	0
WD508	31332	241	236	378	134	162	93	87	20	9	60	29	0	0	12	0	71	18	0	0	0	0	0	59	21	0	0	13	11	51	0	7	0	6	7	0	97	0	57	16	0	0	0	9	5	49	7	0	0
WD509	780	25	27	1654	18	82	438	617	96	0	137	12	0	0	0	48	277	81	0	0	0	0	0	1917	3459	0	0	0	0	0	28	178	0	0	7	0	1069	0	247	298	0	29	0	158	0	284	22	0	0
WD510	4444	12	6	2003	0	0	374	749	171	0	483	0	0	0	0	154	173	101	0	0	0	0	0	453	4	0	0	22	0	0	11	154	0	0	13	0	1994	0	233	248	0	75	0	233	0	1221	22	0	0
WD511	514	5	0	5079	0	0	1566	1790	414	0	534	5	0	0	0	175	721	0	0	0	0	0	0	6298	79	0	0	43	0	0	110	1160	0	0	27	0	818	0	631	94	0	100	0	734	0	603	50	0	0
WD512	13	30	25	3438	0	0	867	940	633	0	563	0	0	0	0	188	1070	33	0	0	0	0	0	3491	274	0	0	55	0	0	25	1285	0	0	64	0	1340	0	667	289	0	116	0	690	26	403	43	0	0
WD513	233	14	6	1338	415	0	213	0	1275	67	0	0	0	0	985	0	402	328	0	0	0	0	0	527	0	1533	0	66	45	0	0	9	335	0	83	0	0	554	57	205	0	104	197	335	186	0	0	0	0
WD514	4139	417	3268	1117	510	0	132	584	216	150	0	0	0	0	45	0	90	2793	52	0	0	0	990	0	48	0	0	243	981	180	62	0	164	0	28	0	43	7	0	501	0	17	19	20	32	0	0	0	0
WD515	1123	6	9	44	2948	0	151	0	35	103	0	40	0	0	35	0	0	842	4	13	0	0	0	0	902	3114	0	71	279	0	300	0	792	18	17	0	0	1651	0	677	0	0	11	0	424	0	29	0	0
WD516	4864	0	3954	860	10724	0	1284	0	85	873	0	0	0	0	477	0	387	73	0	0	0	0	0	0	0	630	0	55	2119	0	0	68	27	0	36	0	0	339	16	23	0	76	98	71	25	0	0	0	0
WD517	6949	0	5	519	1543	0	702	0	283	3729	0	33	0	0	188	0	141	129	0	0	0	0	0	0	0	1020	0	55	1520	0	49	0	98	74	70	0	0	674	0	111	0	0	217	50	135	0	0	0	0
WD518	2517	0	1376	3009	322	0	2358	351	1991	6076	0	76	0	0	2459	0	1079	9	8	0	0	0	2	0	0	341	0	323	12	1346	0	0	0	0	97	373	15	0	29	9	0	0	255	0	51	0	6	0	0
WD519	22	0	0	62	395	0	38	0	126	543	0	0	0	0	81	0	0	762	0	11	0	0	0	0	640	2721	0	0	0	0	0	0	1644	0	3	0	0	521	0	775	0	0	61	0	473	0	0	0	0
WD520	349	0	4	1362	3089	0	6759	0	1528	3935	0	0	0	0	1571	0	321	142	0	0	0	0	0	0	14	379	0	227	122	0	0	550	198	19	322	0	0	774	0	95	0	395	1053	424	61	0	120	0	0
WD521	2626	9	10	116	9389	15	161	57	83	19	0	0	0	0	0	0	0	226	0	0	0	0	5	0	497	2441	0	6	256	0	1952	0	464	162	0	0	0	66	17	81	0	65	73	136	245	0	5	0	0
WD522	23	1105	638	2298	0	1166	28	572	2967	1313	121	0	0	0	160	62	49	237	84	0	0	0	790	14	85	10	0	710	44	0	43	0	72	56	73	0	684	85	263	288	0	77	211	317	84	0	469	0	70
WD523	1449	3391	2497	500	0	4257	75	1653	571	105	105	10	0	0	17	271	0	0	0	0	0	0	0	638	19	0	0	315	9	333	0	0	99	0	89	0	0	172	82	40	0	209	246	170	32	0	22	0	0
WD524	2793	0	4391	2053	5485	10	137	2821	4402	463	0	0	0	0	99	0	739	17	408	9	149	0	0	0	0	34	0	86	174	0	0	0	46	0	63	0	34	120	73	13	0	187	85	0	0	0	111	0	0
WD525	977	1866	1189	609	252	1193	356	123	55	12	0	3135	446	0	0	0	467	0	3736	0	12	0	0	56	0	0	0	84	11	194	352	0	0	0	25	0	321	0	11	161	0	10	260	0	132	533	74	0	0
WD526	31	225	111	1162	0	0	475	835	189	0	284	0	0	0	1149	0	284	0	0	0	690	0	0	97	0	147	0	470	22	65	631	19	386	0	266	0	1284	103	52	363	0	11	91	87	699	240	37	0	0
WD527	0	0	0	0	0	0	0	0	0	0	0	7495	0	0	0	0	0	0	0	1236	0	0	0	0	0	0	0	0	0	0	0	0	0	0	0	0	0	0	0	0	0	0	0	0	0	0	0	0	0
WD528	75	5179	1513	1110	44	0	171	163	41	7	42	330	16261	0	63	70	25	0	37	19	203	1272	35	19	26	0	0	379	0	1524	25	37	11	0	93	0	23	327	23	12	0	84	0	17	0	299	135	0	0
WD529	64	6179	1339	1129	0	0	21	40	262	0	409	9	931	0	351	1226	244	0	584	0	423	365	508	0	125	0	0	328	0	0	58	450	133	0	0	0	157	0	67	143	0	237	0	194	25	2444	11	0	0
WD530	33	2473	720	2902	0	0	294	488	595	24	436	6	8315	0	516	352	143	0	45	126	500	1395	33	580	19	0	0	194	0	600	27	140	29	0	141	0	137	78	198	35	0	216	0	138	0	390	88	0	0
WD531	0	1574	1648	951	0	0	93	589	607	100	1942	0	2662	0	509	2057	335	0	31	3	759	7563	0	277	0	0	0	145	0	0	0	564	18	0	55	0	707	0	283	22	0	556	0	565	0	11	127	0	0
WD532	58	720	1966	1345	0	0	887	6297	951	49	1831	12	6803	0	78	723	394	0	138	0	917	5529	1138	1454	22	0	0	218	0	226	0	92	0	0	112	0	45	15	484	0	0	361	23	196	0	0	81	0	0
WD533	2131	6631	1045	447	0	0	162	64	62	0	275	0	782	0	36	173	246	0	816	0	8	1928	1144	12	29	0	0	147	0	813	5	427	0	0	21	0	92	0	201	20	0	269	0	274	22	0	0	0	0
WD534	22	201	366	138	0	0	28	250	137	39	960	6	5708	0	50	1082	29	0	3	5	39	25117	13	119	0	0	0	24	0	331	0	139	11	0	0	0	10	0	16	0	0	92	0	165	0	82	7	0	0
WD535	0	207	207	974	0	0	213	2548	719	15	800	6	4446	0	91	1333	296	0	0	0	69	5016	296	2095	40	0	0	164	0	257	19	127	186	0	18	0	466	10	264	35	0	556	0	81	0	2116	29	0	0
WD536	2599	9174	2334	175	0	0	86	390	237	14	1302	19	31	0	8	799	420	0	0	0	0	1154	0	1349	109	0	0	92	0	159	0	75	48	0	32	0	22	19	346	0	0	16	39	389	0	0	0	0	0
WD537	104	563	221	674	0	0	71	427	310	0	0	71	0	0	734	1494	569	0	4	0	0	0	0	832	1194	0	0	1128	0	0	7	81	461	0	74	0	2165	62	327	279	0	59	29	113	172	0	735	0	93
WD538	698	0	0	867	1369	0	1610	1457	136	877	0	6	0	0	2825	0	438	177	0	10	4729	0	0	0	388	217	0	146	15	0	854	0	246	0	107	0	29	850	52	359	0	73	457	0	230	0	9	0	0
WD539	2800	1844	1405	5952	0	0	5601	256	1098	0	0	2	0	0	704	0	1008	0	0	0	7304	0	0	0	0	0	0	2766	0	0	44	341	49	0	554	0	229	597	1788	72	0	200	540	413	31	0	120	0	0
WD540	2490	26	998	695	107	0	1515	2295	1013	0	94	8373	0	0	1545	0	4435	0	4	0	213	0	0	0	0	0	0	552	70	0	242	144	72	0	549	0	18	623	469	0	0	759	0	323	93	0	587	0	0
WD541	122	1560	647	2140	0	18	669	2285	222	0	278	0	0	0	1521	69	399	0	11	0	7476	0	0	0	735	9	0	211	0	0	216	36	66	0	744	0	689	418	316	202	0	1183	0	1329	82	0	104	0	0
WD542	271	0	0	819	173	0	6927	477	978	0	0	0	0	0	465	0	2170	0	0	0	346	0	9	0	45	18	0	99	172	0	39	367	0	7	140	0	0	162	148	25	0	198	130	0	26	0	0	0	0
WD543	948	6	0	1397	103	0	1809	44	666	349	311	7	0	0	15	583	1316	0	27	0	196	0	0	0	328	7	0	390	76	0	804	1195	0	0	201	0	8	184	113	30	0	41	222	133	19	0	0	0	0
WD544	143	16	34	4911	0	0	1127	39	37	0	2152	0	0	0	1880	2891	1125	121	0	0	908	0	0	0	0	10	0	633	0	0	5	2978	265	0	109	0	0	195	2365	163	0	347	73	800	145	0	99	0	4
WD545	26	0	185	281	0	42	259	923	1794	23	265	734	0	0	544	75	1374	0	0	0	105	0	0	2080	1559	0	0	531	0	0	0	0	156	0	189	0	21	810	293	32	0	169	405	0	26	0	395	185	20
WD546	461	660	47	2123	0	6	1886	3484	0	0	0	93	0	0	0	0	2419	0	0	8	0	0	0	0	1945	0	0	0	0	0	37	5395	184	0	526	0	23	108	983	0	0	448	166	0	42	0	2400	0	0
WD547	361	630	506	1842	15	0	1423	45	3659	137	32	0	0	0	6156	0	4894	0	0	0	484	0	0	0	0	11	0	213	3	0	339	981	98	84	454	0	328	174	2087	116	0	707	331	1183	0	0	0	0	0
WD548	88	1327	144	967	0	87	586	498	75	0	515	87	0	0	445	1056	1579	0	411	0	466	0	398	0	114	0	0	475	0	0	9	239	113	0	265	0	345	0	487	47	0	0	0	72	213	57	16	0	0
WD549	82	771	476	917	0	0	801	4952	1120	78	945	7	0	0	862	357	2688	0	4	0	2564	0	0	0	292	0	0	164	18	0	318	572	79	0	352	0	335	252	1404	39	0	1907	437	7961	361	11	19	0	14
WD550	105	416	161	1320	0	0	413	179	2176	0	7771	2726	0	0	1751	93	1544	0	0	0	0	0	0	1233	217	0	0	644	0	0	18	1202	152	0	153	0	313	0	408	230	0	66	58	445	73	0	1391	0	14
WD551	52	134	85	1892	0	414	115	388	735	14	3294	192	0	0	0	6440	88	254	0	8	0	0	0	1822	107	0	0	1360	0	0	0	95	152	31	166	0	7	73	494	0	0	0	60	0	81	0	1659	0	0
WD552	263	0	16	5271	0	0	1327	118	888	438	2573	0	0	0	3586	940	673	178	0	0	6809	0	0	0	485	36	0	317	0	0	1216	97	127	6	340	0	0	468	265	289	0	302	811	0	29	0	0	0	0
WD553	0	1467	271	4121	5	0	2502	229	183	97	0	0	0	0	1388	0	1521	0	0	0	2262	0	0	0	347	0	0	2367	0	0	215	893	0	0	183	0	337	81	4490	53	0	751	279	834	60	0	0	0	0
WD554	160	1256	384	1402	0	0	845	892	461	0	7842	502	0	0	14	8144	197	0	0	0	397	0	0	1096	713	0	0	12	0	0	112	1341	0	12	203	0	45	0	1225	21	0	789	903	1175	19	0	286	0	0
WD555	1288	0	37	1627	143	0	728	3144	297	174	0	0	0	0	1660	0	657	91	0	0	407	0	0	0	10	0	0	329	14	0	567	23	85	29	167	0	251	217	173	251	0	161	1429	79	245	0	0	0	0
WD556	89	944	323	1562	0	0	1078	380	1549	0	6960	5798	0	0	289	0	1653	0	0	0	0	0	0	500	53	0	0	229	0	0	167	2338	25	0	270	63	0	183	386	0	0	325	0	271	19	0	506	0	0
WD557	62	418	611	734	0	2715	492	17	96	0	464	0	0	1007	22	120	68	0	0	43	0	0	0	0	0	0	0	250	0	137	0	13	183	952	1435	0	0	335	89	166	0	29	35	0	58	0	1340	453	0
WD558	259	7	7	970	0	0	574	498	454	37	4330	0	0	0	172	1563	2693	46	0	0	92	0	0	0	2967	0	0	142	6	0	101	990	145	0	64	0	0	81	955	184	0	42	231	74	40	0	106	0	0
WD559	132	0	4	502	0	0	561	493	38	12	54	0	0	0	86	60	360	29	0	0	111	0	0	104	457	0	0	93	0	0	0	233	249	0	140	0	72	650	160	24	0	68	12	44	81	252	183	0	23
WD560	199	289	390	459	0	346	270	28	225	0	859	130	0	0	274	2709	1260	0	3364	37	549	0	0	0	508	0	0	56	0	0	93	677	172	0	181	0	0	0	369	0	0	0	0	15	19	0	398	95	9
WD561	165	17	95	404	0	53	1642	15	84	47	0	32	0	0	57	0	119	0	0	17	3255	0	0	416	152	0	0	14	0	0	118	0	39	0	112	0	0	209	163	0	0	163	0	75	23	0	61	40	10
WD562	153	141	58	2294	0	0	686	593	1991	24	334	0	0	0	595	121	5340	0	457	0	4330	0	0	0	0	0	0	165	0	0	30	3227	21	0	179	0	0	40	1332	0	0	830	297	155	0	0	277	19	0
WD563	1507	98	105	5652	0	0	2860	477	879	0	0	745	0	0	3324	0	1537	0	0	0	3539	0	0	0	0	0	0	1370	5	0	573	639	92	0	596	0	20	189	123	243	0	13	329	679	152	29	354	0	11
WD564	227	109	45	1288	0	0	1674	642	508	0	698	0	0	0	864	817	3826	130	0	0	473	0	0	11	0	0	0	186	9	0	951	3065	0	0	216	0	42	27	530	0	0	21	251	91	37	0	0	0	0
WD565	231	123	347	1679	0	0	650	119	1111	65	31	32	0	0	154	34	256	0	0	0	819	0	0	0	2028	8	0	252	0	46	489	493	76	0	831	0	274	4191	237	71	0	959	53	327	0	0	535	0	0
WD566	563	0	15	39	0	0	92	0	137	0	9467	218	0	0	0	8541	228	0	7202	0	17	0	4939	93	0	0	0	0	65	0	42	72	385	0	53	0	108	82	293	0	0	19	122	0	97	0	0	0	0
WD567	2534	0	211	458	0	0	517	1920	69	315	0	32225	0	0	214	0	337	0	0	0	247	0	0	0	201	0	0	56	25	0	84	7	28	0	6	0	0	537	18	22	0	323	446	0	34	0	48	0	0
WD568	346	0	49	2914	49	0	4729	2177	1698	271	0	0	0	0	524	0	1488	6	0	0	2981	0	0	0	131	0	0	1123	0	0	1660	108	74	0	706	0	0	2038	226	10	0	345	3037	0	28	0	0	0	0
WD569	6731	2177	2221	7	1961	0	0	0	0	0	0	5227	0	0	0	0	0	0	0	0	0	0	0	0	0	0	0	0	0	0	0	0	0	0	0	0	0	0	0	0	0	0	0	0	0	0	0	0	0
WD570	3660	669	0	1118	0	0	0	0	0	0	0	264	0	0	0	0	0	0	0	0	0	0	0	0	0	0	0	0	0	204	0	0	0	0	0	0	0	0	0	0	0	0	0	0	0	0	0	0	0
WD571	8322	19	0	0	6	3052	2469	0	0	0	0	8931	0	0	0	0	0	0	0	0	0	0	0	0	0	0	0	0	0	0	0	0	0	0	0	0	0	0	0	0	0	0	0	0	0	0	0	0	0
[truncated: 5,000 more columns]
