# Supplementary material for: Parasite–gut microbiota associations in wild wood mice (Apodemus sylvaticus)
Source: Front Microbiol. 2024 Nov 18;15:1440427. doi: 10.3389/fmicb.2024.1440427 (PMC11608965; doi:10.3389/fmicb.2024.1440427)
Supplement: Supplementary file 1 [file Data_Sheet_1.zip › 1440427_Knowles_Dissection_sample_metadata.CSV]

	Sequence_sample_code	Collection_date	Trap_number	Trap_location	PIT_tag	Animal_number	Time_field_dissection	Researcher_field_dissection	Sex	Age	Reprod	Tick_L	Tick_N	Tick_A	Fleas	Mites	Lept	Body_mass_g	Fat_score	Body_length_mm	Foot_length_mm	AGD_mm	Testes_weight_g	Sem_ves	X.Embryos	X.Uterine_scars	Stomach_weight_g	Stomach_length_cm	Small_intestine_length_cm	Caecum_length_cm	Colon_length_cm	Comments_field_dissections	Researcher_gut_worm_count	Gut_section	Adult_parasites_found	Syphacia_count	Syphacia_stored	Syphacia_stored_ID_Sstroma	Syphacia_stored_ID_Sfrederici	Tapeworm_present	Hpoly_count	Hpoly_stored	Trematode_count	Trematode_stored	Flotation_done	Parasite_poo_g	Hpoly_EPG	Ehungariensis_EPG	Eapionodes_EPG
1	WD10	01/11/2017	48	Main grid	0418EBBF1E	1	10:03	KM	M	SA	TA	0	0	0	0	0	0	15	NA	83.6	19.6	NA	0.054		NA	NA	NA	1.6	26.5	4.3	12.2		CC	JEJ	Y	9	7	5	NA	0	0	0	0	0	N	NA	NA	NA	NA
2	WD11	01/11/2017	48	Main grid	0418EBBF1E	1	10:03	KM	M	SA	TA	0	0	0	0	0	0	15	NA	83.6	19.6	NA	0.054		NA	NA	NA	1.6	26.5	4.3	12.2		CC	ILEUM	N	0	0	NA	NA	0	0	0	0	0	N	NA	NA	NA	NA
3	WD12	01/11/2017	48	Main grid	0418EBBF1E	1	10:03	KM	M	SA	TA	0	0	0	0	0	0	15	NA	83.6	19.6	NA	0.054		NA	NA	NA	1.6	26.5	4.3	12.2		CC	CAECUM	N	0	0	NA	NA	0	0	0	0	0	N	NA	NA	NA	NA
4	WD13	01/11/2017	48	Main grid	0418EBBF1E	1	10:03	KM	M	SA	TA	0	0	0	0	0	0	15	NA	83.6	19.6	NA	0.054		NA	NA	NA	1.6	26.5	4.3	12.2		CC	COLON	N	0	0	NA	NA	0	0	0	0	0	N	NA	NA	NA	NA
5	WD138	01/11/2017	NA	Main grid	0419182ECB	2	11:55	RC	M			NA	NA	NA	NA	NA	NA	NA	NA	NA	NA	NA	0.32		NA	NA	NA	1.16	NA	3.89	9.26		CC	CAECUM	N	0	0	NA	NA	0	0	0	0	0	N	NA	NA	NA	NA
6	WD139	01/11/2017	NA	Main grid	0419182ECB	2	11:55	RC	M			NA	NA	NA	NA	NA	NA	NA	NA	NA	NA	NA	0.32		NA	NA	NA	1.16	NA	3.89	9.26		CC	COLON	N	0	0	NA	NA	0	0	0	0	0	N	NA	NA	NA	NA
7	WD14	15/11/2017	52	1		7	12:15	RC	M	A	TA	0	1	0	0	0	0	14	NA	70.6	21.8	9.5	0.079		NA	NA	0.3	1.01	34.9	3.32	8.01	Bedding not changed after pre-baiting	CC	DUO	N	0	0	NA	NA	0	0	0	0	0	N	NA	NA	NA	NA
8	WD140	15/11/2017	410	1		8	13:58	CC	M	A	TA	0	0	0	0	0	0	16.9	2.5	78	21.6	5.6	0.054		NA	NA	0.7	2.1	38	3.7	9.4	Bedding not changed after pre-baiting	CC	CAECUM	Y	2	2	1	1	0	0	0	0	0	N	NA	NA	NA	NA
9	WD141	15/11/2017	410	1		8	13:58	CC	M	A	TA	0	0	0	0	0	0	16.9	2.5	78	21.6	5.6	0.054		NA	NA	0.7	2.1	38	3.7	9.4	Bedding not changed after pre-baiting	CC	COLON	Y	9	3	NA	1	0	0	0	0	0	N	NA	NA	NA	NA
10	WD142	21/12/2017	412	1		14		KM	F	A	IMP	NA	NA	NA	NA	NA	NA	17.5	NA	85	22	NA	NA		NA	NA	1.4	1.9	NA	NA	NA	Poo not weighed	CC	CAECUM	N	0	0	NA	NA	0	0	0	0	0	N	NA	NA	NA	NA
11	WD143	21/12/2017	412	1		14		KM	F	A	IMP	NA	NA	NA	NA	NA	NA	17.5	NA	85	22	NA	NA		NA	NA	1.4	1.9	NA	NA	NA	Poo not weighed	CC	COLON	N	0	0	NA	NA	0	0	0	0	0	N	NA	NA	NA	NA
12	WD144	21/12/2017	412	1		14		KM	F	A	IMP	NA	NA	NA	NA	NA	NA	17.5	NA	85	22	NA	NA		NA	NA	1.4	1.9	NA	NA	NA	Poo not weighed	CC	POO		NA	NA	NA	NA	NA	NA	NA	NA	NA	N	NA	NA	NA	NA
13	WD145	10/01/2018	613	2		20		CC	M	A	TS	0	0	0	0	0	0	17.9	2	80	20.8	8.5	0.078		NA	NA	0.641	1.6	37.6	3.7	8.2	0.144	CC	CAECUM	N	0	0	NA	NA	0	0	0	0	0	Y	NA	27.77777778	0	0
14	WD146	10/01/2018	613	2		20		CC	M	A	TS	0	0	0	0	0	0	17.9	2	80	20.8	8.5	0.078		NA	NA	0.641	1.6	37.6	3.7	8.2	0.144	CC	COLON	N	0	0	NA	NA	0	0	0	0	0	Y	NA	27.77777778	0	0
15	WD147	10/01/2018	613	2		20		CC	M	A	TS	0	0	0	0	0	0	17.9	2	80	20.8	8.5	0.078		NA	NA	0.641	1.6	37.6	3.7	8.2	0.144	CC	POO		NA	NA	NA	NA	NA	NA	NA	NA	NA	Y	NA	27.77777778	0	0
16	WD148	15/02/2018	604	3		26		KM	F	SA	IMP	NA	NA	NA	NA	NA	NA	15.3	NA	82	21	3	NA		0	0	0.5	1.4	20.5	1.8	7.2	0.167	CC	COLON	Y	0	0	NA	NA	0	0	0	0	0	Y	NA	5.988023952	0	0
17	WD149	15/02/2018	604	3		26		KM	F	SA	IMP	NA	NA	NA	NA	NA	NA	15.3	NA	82	21	3	NA		0	0	0.5	1.4	20.5	1.8	7.2	0.167	CC	CAECUM	N	0	0	NA	NA	0	0	0	0	0	Y	NA	5.988023952	0	0
18	WD15	15/11/2017	52	1		7	12:15	RC	M	A	TA	0	1	0	0	0	0	14	NA	70.6	21.8	9.5	0.079		NA	NA	0.3	1.01	34.9	3.32	8.01	Bedding not changed after pre-baiting	CC	JEJ	Y	28	6	6	NA	0	0	0	0	0	N	NA	NA	NA	NA
19	WD150	15/02/2018	604	3		26		KM	F	SA	IMP	NA	NA	NA	NA	NA	NA	15.3	NA	82	21	3	NA		0	0	0.5	1.4	20.5	1.8	7.2	0.167	CC	POO		NA	NA	NA	NA	NA	NA	NA	NA	NA	Y	NA	5.988023952	0	0
20	WD151	20/06/2018	931	SW1		32		KM	M	A	TL+	NA	NA	NA	NA	NA	NA	25	NA	99	23	18	1.4	Y	NA	NA	1.4	NA	34.3	3.2	7.8	Diseased liver	KM	CAECUM	N	0	0	NA	NA	0	0	0	0	0	N	0.116	NA	NA	NA
21	WD152	20/06/2018	931	SW1		32		KM	M	A	TL+	NA	NA	NA	NA	NA	NA	25	NA	99	23	18	1.4	Y	NA	NA	1.4	NA	34.3	3.2	7.8	Diseased liver	KM	COLON	N	0	0	NA	NA	0	0	0	0	0	N	0.116	NA	NA	NA
22	WD153	20/06/2018	931	SW1		32		KM	M	A	TL+	NA	NA	NA	NA	NA	NA	25	NA	99	23	18	1.4	Y	NA	NA	1.4	NA	34.3	3.2	7.8	Diseased liver	KM	POO		NA	NA	NA	NA	NA	NA	NA	NA	NA	N	0.116	NA	NA	NA
23	WD154	04/09/2018	1011	SW4		37	07:30	KM	F	A	PREG	NA	NA	NA	NA	NA	NA	23.3	NA	92	21	NA	NA		6	NA	2.4	NA	34.5	3.9	11.1		KM	CAECUM	N	0	0	NA	NA	0	0	0	0	0	N	0.134	NA	NA	NA
24	WD155	04/09/2018	1011	SW4		37	07:30	KM	F	A	PREG	NA	NA	NA	NA	NA	NA	23.3	NA	92	21	NA	NA		6	NA	2.4	NA	34.5	3.9	11.1		KM	COLON	N	0	0	NA	NA	0	0	0	0	0	N	0.134	NA	NA	NA
25	WD156	04/09/2018	1011	SW4		37	07:30	KM	F	A	PREG	NA	NA	NA	NA	NA	NA	23.3	NA	92	21	NA	NA		6	NA	2.4	NA	34.5	3.9	11.1		KM	POO		NA	NA	NA	NA	NA	NA	NA	NA	NA	N	0.134	NA	NA	NA
26	WD157	31/10/2018	959	3Pines		42		KM	M	SA	TA	NA	NA	NA	NA	NA	NA	13.8	NA	85	22	10	NA		NA	NA	0.9	NA	26.6	2.6	7.7		KM	CAECUM	N	0	0	NA	NA	0	0	0	0	0	N	0.09	NA	NA	NA
27	WD158	31/10/2018	959	3Pines		42		KM	M	SA	TA	NA	NA	NA	NA	NA	NA	13.8	NA	85	22	10	NA		NA	NA	0.9	NA	26.6	2.6	7.7		KM	COLON	Y	1	1	NA	NA	0	0	0	0	0	N	0.09	NA	NA	NA
28	WD159	31/10/2018	959	3Pines		42		KM	M	SA	TA	NA	NA	NA	NA	NA	NA	13.8	NA	85	22	10	NA		NA	NA	0.9	NA	26.6	2.6	7.7		KM	POO		NA	NA	NA	NA	NA	NA	NA	NA	NA	N	0.09	NA	NA	NA
29	WD16	15/11/2017	52	1		7	12:15	RC	M	A	TA	0	1	0	0	0	0	14	NA	70.6	21.8	9.5	0.079		NA	NA	0.3	1.01	34.9	3.32	8.01	Bedding not changed after pre-baiting	CC	ILEUM	Y	1	1	1	NA	0	0	0	0	0	N	NA	NA	NA	NA
30	WD160	31/10/2018	1033	3Pines		47		KM	F	SA	IMP	NA	NA	NA	NA	NA	NA	15.6	NA	83	21	5	NA		0	5	0.4	NA	23	2.3	7.3		KM	CAECUM	Y	8	8	NA	6	0	0	0	0	0	N	0.406	NA	NA	NA
31	WD161	31/10/2018	1033	3Pines		47		KM	F	SA	IMP	NA	NA	NA	NA	NA	NA	15.6	NA	83	21	5	NA		0	5	0.4	NA	23	2.3	7.3		KM	COLON	N	0	0	NA	NA	0	0	0	0	0	N	0.406	NA	NA	NA
32	WD162	31/10/2018	1033	3Pines		47		KM	F	SA	IMP	NA	NA	NA	NA	NA	NA	15.6	NA	83	21	5	NA		0	5	0.4	NA	23	2.3	7.3		KM	POO		NA	NA	NA	NA	NA	NA	NA	NA	NA	N	0.406	NA	NA	NA
33	WD163	01/11/2017	NA	Main grid	0419182ECB	2	11:55	RC	M			NA	NA	NA	NA	NA	NA	NA	NA	NA	NA	NA	0.32		NA	NA	NA	1.16	NA	3.89	9.26		CC	DUO	N	0	0	NA	NA	0	0	0	0	0	N	NA	NA	NA	NA
34	WD164	01/11/2017	NA	Main grid	0419182ECB	2	11:55	RC	M			NA	NA	NA	NA	NA	NA	NA	NA	NA	NA	NA	0.32		NA	NA	NA	1.16	NA	3.89	9.26		CC	JEJ	N	0	0	NA	NA	0	0	0	0	0	N	NA	NA	NA	NA
35	WD165	01/11/2017	NA	Main grid	0419182ECB	2	11:55	RC	M			NA	NA	NA	NA	NA	NA	NA	NA	NA	NA	NA	0.32		NA	NA	NA	1.16	NA	3.89	9.26		CC	ILEUM	N	0	0	NA	NA	0	0	0	0	0	N	NA	NA	NA	NA
36	WD166	15/11/2017	410	1		8	13:58	CC	M	A	TA	0	0	0	0	0	0	16.9	2.5	78	21.6	5.6	0.054		NA	NA	0.7	2.1	38	3.7	9.4	Bedding not changed after pre-baiting	CC	DUO	Y	0	0	NA	NA	1	0	0	0	0	N	NA	NA	NA	NA
37	WD167	15/11/2017	410	1		8	13:58	CC	M	A	TA	0	0	0	0	0	0	16.9	2.5	78	21.6	5.6	0.054		NA	NA	0.7	2.1	38	3.7	9.4	Bedding not changed after pre-baiting	CC	JEJ	Y	66	9	8	NA	1	1	1	0	0	N	NA	NA	NA	NA
38	WD168	15/11/2017	410	1		8	13:58	CC	M	A	TA	0	0	0	0	0	0	16.9	2.5	78	21.6	5.6	0.054		NA	NA	0.7	2.1	38	3.7	9.4	Bedding not changed after pre-baiting	CC	ILEUM	Y	17	3	2	1	0	0	0	0	0	N	NA	NA	NA	NA
39	WD169	21/12/2017	412	1		14		KM	F	A	IMP	NA	NA	NA	NA	NA	NA	17.5	NA	85	22	NA	NA		NA	NA	1.4	1.9	NA	NA	NA	Poo not weighed	CC	DUO	N	0	0	NA	NA	0	0	0	0	0	N	NA	NA	NA	NA
40	WD17	15/11/2017	52	1		7	12:15	RC	M	A	TA	0	1	0	0	0	0	14	NA	70.6	21.8	9.5	0.079		NA	NA	0.3	1.01	34.9	3.32	8.01	Bedding not changed after pre-baiting	CC	CAECUM	N	0	0	NA	NA	0	0	0	0	0	N	NA	NA	NA	NA
41	WD170	21/12/2017	412	1		14		KM	F	A	IMP	NA	NA	NA	NA	NA	NA	17.5	NA	85	22	NA	NA		NA	NA	1.4	1.9	NA	NA	NA	Poo not weighed	CC	JEJ	Y	4	1	1	NA	0	0	0	0	0	N	NA	NA	NA	NA
42	WD171	21/12/2017	412	1		14		KM	F	A	IMP	NA	NA	NA	NA	NA	NA	17.5	NA	85	22	NA	NA		NA	NA	1.4	1.9	NA	NA	NA	Poo not weighed	CC	ILEUM	Y	3	1	1	NA	0	0	0	0	0	N	NA	NA	NA	NA
43	WD172	10/01/2018	613	2		20		CC	M	A	TS	0	0	0	0	0	0	17.9	2	80	20.8	8.5	0.078		NA	NA	0.641	1.6	37.6	3.7	8.2	0.144	CC	DUO	N	0	0	NA	NA	0	0	0	0	0	Y	NA	27.77777778	0	0
44	WD173	10/01/2018	613	2		20		CC	M	A	TS	0	0	0	0	0	0	17.9	2	80	20.8	8.5	0.078		NA	NA	0.641	1.6	37.6	3.7	8.2	0.144	CC	JEJ	Y	0	0	NA	NA	1	0	0	0	0	Y	NA	27.77777778	0	0
45	WD174	10/01/2018	613	2		20		CC	M	A	TS	0	0	0	0	0	0	17.9	2	80	20.8	8.5	0.078		NA	NA	0.641	1.6	37.6	3.7	8.2	0.144	CC	ILEUM	N	0	0	NA	NA	0	0	0	0	0	Y	NA	27.77777778	0	0
46	WD175	15/02/2018	604	3		26		KM	F	SA	IMP	NA	NA	NA	NA	NA	NA	15.3	NA	82	21	3	NA		0	0	0.5	1.4	20.5	1.8	7.2	0.167	CC	DUO	Y	2	2	2	NA	0	1	1	1	1	Y	NA	5.988023952	0	0
47	WD176	15/02/2018	604	3		26		KM	F	SA	IMP	NA	NA	NA	NA	NA	NA	15.3	NA	82	21	3	NA		0	0	0.5	1.4	20.5	1.8	7.2	0.167	CC	JEJ	Y	0	0	NA	NA	1	0	0	0	0	Y	NA	5.988023952	0	0
48	WD177	15/02/2018	604	3		26		KM	F	SA	IMP	NA	NA	NA	NA	NA	NA	15.3	NA	82	21	3	NA		0	0	0.5	1.4	20.5	1.8	7.2	0.167	CC	ILEUM	N	0	0	NA	NA	0	0	0	0	0	Y	NA	5.988023952	0	0
49	WD178	20/06/2018	931	SW1		32		KM	M	A	TL+	NA	NA	NA	NA	NA	NA	25	NA	99	23	18	1.4	Y	NA	NA	1.4	NA	34.3	3.2	7.8	Diseased liver	KM	DUO	N	0	0	NA	NA	0	0	0	0	0	N	0.116	NA	NA	NA
50	WD179	20/06/2018	931	SW1		32		KM	M	A	TL+	NA	NA	NA	NA	NA	NA	25	NA	99	23	18	1.4	Y	NA	NA	1.4	NA	34.3	3.2	7.8	Diseased liver	KM	JEJ	Y	0	0	NA	NA	1	0	0	0	0	N	0.116	NA	NA	NA
51	WD18	15/11/2017	52	1		7	12:15	RC	M	A	TA	0	1	0	0	0	0	14	NA	70.6	21.8	9.5	0.079		NA	NA	0.3	1.01	34.9	3.32	8.01	Bedding not changed after pre-baiting	CC	COLON	N	0	0	NA	NA	0	0	0	0	0	N	NA	NA	NA	NA
52	WD180	20/06/2018	931	SW1		32		KM	M	A	TL+	NA	NA	NA	NA	NA	NA	25	NA	99	23	18	1.4	Y	NA	NA	1.4	NA	34.3	3.2	7.8	Diseased liver	KM	ILEUM	N	0	0	NA	NA	0	0	0	0	0	N	0.116	NA	NA	NA
53	WD181	04/09/2018	1011	SW4		37	07:30	KM	F	A	PREG	NA	NA	NA	NA	NA	NA	23.3	NA	92	21	NA	NA		6	NA	2.4	NA	34.5	3.9	11.1		KM	DUO	N	0	0	NA	NA	0	0	0	0	0	N	0.134	NA	NA	NA
54	WD182	04/09/2018	1011	SW4		37	07:30	KM	F	A	PREG	NA	NA	NA	NA	NA	NA	23.3	NA	92	21	NA	NA		6	NA	2.4	NA	34.5	3.9	11.1		KM	JEJ	Y	0	0	NA	NA	0	3	3	0	0	N	0.134	NA	NA	NA
55	WD183	04/09/2018	1011	SW4		37	07:30	KM	F	A	PREG	NA	NA	NA	NA	NA	NA	23.3	NA	92	21	NA	NA		6	NA	2.4	NA	34.5	3.9	11.1		KM	ILEUM	Y	0	0	NA	NA	0	0	0	3	3	N	0.134	NA	NA	NA
56	WD184	31/10/2018	959	3Pines		42		KM	M	SA	TA	NA	NA	NA	NA	NA	NA	13.8	NA	85	22	10	NA		NA	NA	0.9	NA	26.6	2.6	7.7		KM	DUO	N	0	0	NA	NA	0	0	0	0	0	N	0.09	NA	NA	NA
57	WD185	31/10/2018	959	3Pines		42		KM	M	SA	TA	NA	NA	NA	NA	NA	NA	13.8	NA	85	22	10	NA		NA	NA	0.9	NA	26.6	2.6	7.7		KM	JEJ	N	0	0	NA	NA	0	0	0	0	0	N	0.09	NA	NA	NA
58	WD186	31/10/2018	959	3Pines		42		KM	M	SA	TA	NA	NA	NA	NA	NA	NA	13.8	NA	85	22	10	NA		NA	NA	0.9	NA	26.6	2.6	7.7		KM	ILEUM	N	0	0	NA	NA	0	0	0	0	0	N	0.09	NA	NA	NA
59	WD187	31/10/2018	1033	3Pines		47		KM	F	SA	IMP	NA	NA	NA	NA	NA	NA	15.6	NA	83	21	5	NA		0	5	0.4	NA	23	2.3	7.3		KM	DUO	N	0	0	NA	NA	0	0	0	0	0	N	0.406	NA	NA	NA
60	WD188	31/10/2018	1033	3Pines		47		KM	F	SA	IMP	NA	NA	NA	NA	NA	NA	15.6	NA	83	21	5	NA		0	5	0.4	NA	23	2.3	7.3		KM	JEJ	N	0	0	NA	NA	0	0	0	0	0	N	0.406	NA	NA	NA
61	WD189	31/10/2018	1033	3Pines		47		KM	F	SA	IMP	NA	NA	NA	NA	NA	NA	15.6	NA	83	21	5	NA		0	5	0.4	NA	23	2.3	7.3		KM	ILEUM	N	0	0	NA	NA	0	0	0	0	0	N	0.406	NA	NA	NA
62	WD19	21/12/2017	407	1		13		KM	M			NA	NA	NA	NA	NA	NA	23.5	NA	98	23	NA	0.091		NA	NA	2.4	2.7	NA	NA	NA	Poo not weighed	CC	DUO	N	0	0	NA	NA	0	0	0	0	0	N	NA	NA	NA	NA
63	WD20	21/12/2017	407	1		13		KM	M			NA	NA	NA	NA	NA	NA	23.5	NA	98	23	NA	0.091		NA	NA	2.4	2.7	NA	NA	NA	Poo not weighed	CC	JEJ	Y	1	1	1	NA	0	0	0	0	0	N	NA	NA	NA	NA
64	WD21	21/12/2017	407	1		13		KM	M			NA	NA	NA	NA	NA	NA	23.5	NA	98	23	NA	0.091		NA	NA	2.4	2.7	NA	NA	NA	Poo not weighed	CC	ILEUM	Y	3	2	2	NA	0	0	0	0	0	N	NA	NA	NA	NA
65	WD22	21/12/2017	407	1		13		KM	M			NA	NA	NA	NA	NA	NA	23.5	NA	98	23	NA	0.091		NA	NA	2.4	2.7	NA	NA	NA	Poo not weighed	CC	CAECUM	N	0	0	NA	NA	0	0	0	0	0	N	NA	NA	NA	NA
66	WD23	21/12/2017	407	1		13		KM	M			NA	NA	NA	NA	NA	NA	23.5	NA	98	23	NA	0.091		NA	NA	2.4	2.7	NA	NA	NA	Poo not weighed	CC	COLON	N	0	0	NA	NA	0	0	0	0	0	N	NA	NA	NA	NA
67	WD234	01/11/2017	NA	Main grid	0418EBC939	3		CC	NA	A		0	0	0	0	1	0	NA	NA	63.9	NA	NA	NA		NA	NA	NA	1.29	NA	4.7	8.7		CC	CAECUM	N	0	0	NA	NA	0	0	0	0	0	N	NA	NA	NA	NA
68	WD235	01/11/2017	NA	Main grid	0418EBC939	3		CC	NA	A		0	0	0	0	1	0	NA	NA	63.9	NA	NA	NA		NA	NA	NA	1.29	NA	4.7	8.7		CC	COLON	N	0	0	NA	NA	0	0	0	0	0	N	NA	NA	NA	NA
69	WD236	21/12/2017	802	1		9	09:22	KM	F	A	IMP	NA	NA	NA	NA	NA	NA	16.9	NA	70.8	19	NA	NA		0	0	1.2	2	NA	3.6	8.8	Poo not weighed	CC	CAECUM	N	0	0	NA	NA	0	0	0	0	0	N	NA	NA	NA	NA
70	WD237	21/12/2017	802	1		9	09:22	KM	F	A	IMP	NA	NA	NA	NA	NA	NA	16.9	NA	70.8	19	NA	NA		0	0	1.2	2	NA	3.6	8.8	Poo not weighed	CC	COLON	N	0	0	NA	NA	0	0	0	0	0	N	NA	NA	NA	NA
71	WD238	21/12/2017	802	1		9	09:22	KM	F	A	IMP	NA	NA	NA	NA	NA	NA	16.9	NA	70.8	19	NA	NA		0	0	1.2	2	NA	3.6	8.8	Poo not weighed	CC	POO		NA	NA	NA	NA	NA	NA	NA	NA	NA	N	NA	NA	NA	NA
72	WD239	10/01/2018	629	2		15	09:37	CC	M	A	TS	0	0	0	0	0	0	18.3	3	95	19.7	5.1	0.05		NA	NA	1.36	2.7	34	4	7	0.125	CC	CAECUM	N	0	0	NA	NA	0	0	0	0	0	Y	NA	200	0	0
73	WD24	21/12/2017	407	1		13		KM	M			NA	NA	NA	NA	NA	NA	23.5	NA	98	23	NA	0.091		NA	NA	2.4	2.7	NA	NA	NA	Poo not weighed	CC	POO		NA	NA	NA	NA	NA	NA	NA	NA	NA	N	NA	NA	NA	NA
74	WD240	10/01/2018	629	2		15	09:37	CC	M	A	TS	0	0	0	0	0	0	18.3	3	95	19.7	5.1	0.05		NA	NA	1.36	2.7	34	4	7	0.125	CC	COLON	N	0	0	NA	NA	0	0	0	0	0	Y	NA	200	0	0
75	WD241	10/01/2018	629	2		15	09:37	CC	M	A	TS	0	0	0	0	0	0	18.3	3	95	19.7	5.1	0.05		NA	NA	1.36	2.7	34	4	7	0.125	CC	POO		NA	NA	NA	NA	NA	NA	NA	NA	NA	Y	NA	200	0	0
76	WD242	15/02/2018	530	3		21	08:28	CC	M	A		0	0	0	0	0	0	21.5	2	98	21.8	13	0.9	Y	NA	NA	1.5	2.09	30.1	3.7	8.3	0.132	CC	CAECUM	N	0	0	NA	NA	0	0	0	0	0	Y	NA	0	4727.272727	0
77	WD243	15/02/2018	530	3		21	08:28	CC	M	A		0	0	0	0	0	0	21.5	2	98	21.8	13	0.9	Y	NA	NA	1.5	2.09	30.1	3.7	8.3	0.132	CC	COLON	N	0	0	NA	NA	0	0	0	0	0	Y	NA	0	4727.272727	0
78	WD244	15/02/2018	530	3		21	08:28	CC	M	A		0	0	0	0	0	0	21.5	2	98	21.8	13	0.9	Y	NA	NA	1.5	2.09	30.1	3.7	8.3	0.132	CC	POO		NA	NA	NA	NA	NA	NA	NA	NA	NA	Y	NA	0	4727.272727	0
79	WD245	08/03/2018	619	4		27	08:28	AR	M	A	TA	NA	NA	NA	NA	NA	NA	19.3	NA	87.7	20.4	13.2	0.8		NA	NA	NA	2.19	27.75	3.9	10	Poo not weighed	CC	CAECUM	N	0	0	NA	NA	0	0	0	0	0	N	NA	NA	NA	NA
80	WD246	08/03/2018	619	4		27	08:28	AR	M	A	TA	NA	NA	NA	NA	NA	NA	19.3	NA	87.7	20.4	13.2	0.8		NA	NA	NA	2.19	27.75	3.9	10	Poo not weighed	CC	COLON	N	0	0	NA	NA	0	0	0	0	0	N	NA	NA	NA	NA
81	WD247	08/03/2018	619	4		27	08:28	AR	M	A	TA	NA	NA	NA	NA	NA	NA	19.3	NA	87.7	20.4	13.2	0.8		NA	NA	NA	2.19	27.75	3.9	10	Poo not weighed	CC	POO		NA	NA	NA	NA	NA	NA	NA	NA	NA	N	NA	NA	NA	NA
82	WD248	02/08/2018	255	SW3		33		KM	M	A	TL	0	3	0	1	0	0	20.7	NA	86	24	NA	0.9	Y	NA	NA	2.1	NA	27.1	2.9	10.2		KM	CAECUM	N	0	0	NA	NA	0	0	0	0	0	N	0.048	NA	NA	NA
83	WD249	02/08/2018	255	SW3		33		KM	M	A	TL	0	3	0	1	0	0	20.7	NA	86	24	NA	0.9	Y	NA	NA	2.1	NA	27.1	2.9	10.2		KM	COLON	N	0	0	NA	NA	0	0	0	0	0	N	0.048	NA	NA	NA
84	WD25	10/01/2018	7	2		19	13:00	RC	F	SA	IMP	NA	NA	NA	NA	NA	NA	16.6	NA	74.9	21.8	6.65	NA		0	0	1.34	2.09	31.6	4.97	NA	0.191	CC	DUO	N	0	0	NA	NA	0	0	0	0	0	Y	NA	52.35602094	24041.88482	0
85	WD250	02/08/2018	255	SW3		33		KM	M	A	TL	0	3	0	1	0	0	20.7	NA	86	24	NA	0.9	Y	NA	NA	2.1	NA	27.1	2.9	10.2		KM	POO		NA	NA	NA	NA	NA	NA	NA	NA	NA	N	0.048	NA	NA	NA
86	WD251	26/09/2018	1041	2		38		KM	F	SA	IMP	NA	NA	NA	1	NA	NA	18.5	NA	90	22	6	NA		0	0	0.6	NA	29.6	4.1	5.8		KM	CAECUM	N	0	0	NA	NA	0	0	0	0	0	N	0.179	NA	NA	NA
87	WD252	26/09/2018	1041	2		38		KM	F	SA	IMP	NA	NA	NA	1	NA	NA	18.5	NA	90	22	6	NA		0	0	0.6	NA	29.6	4.1	5.8		KM	COLON	N	0	0	NA	NA	0	0	0	0	0	N	0.179	NA	NA	NA
88	WD253	26/09/2018	1041	2		38		KM	F	SA	IMP	NA	NA	NA	1	NA	NA	18.5	NA	90	22	6	NA		0	0	0.6	NA	29.6	4.1	5.8		KM	POO		NA	NA	NA	NA	NA	NA	NA	NA	NA	N	0.179	NA	NA	NA
89	WD254	31/10/2018	402	3Pines		43		KM	M	SA	TA	NA	NA	NA	NA	NA	NA	14.1	NA	81	22.5	9	NA		NA	NA	0.7	NA	25.7	2	8.9		KM	CAECUM	N	0	0	NA	NA	0	0	0	0	0	N	0.139	NA	NA	NA
90	WD255	31/10/2018	402	3Pines		43		KM	M	SA	TA	NA	NA	NA	NA	NA	NA	14.1	NA	81	22.5	9	NA		NA	NA	0.7	NA	25.7	2	8.9		KM	COLON	N	0	0	NA	NA	0	0	0	0	0	N	0.139	NA	NA	NA
91	WD256	31/10/2018	402	3Pines		43		KM	M	SA	TA	NA	NA	NA	NA	NA	NA	14.1	NA	81	22.5	9	NA		NA	NA	0.7	NA	25.7	2	8.9		KM	POO		NA	NA	NA	NA	NA	NA	NA	NA	NA	N	0.139	NA	NA	NA
92	WD257	31/10/2018	506	3Pines		48		KM	F	A	LACT	NA	NA	NA	NA	NA	NA	15.8	NA	88	21	5	NA		0	9	0.8	NA	29.4	3	10.6		KM	CAECUM	N	0	0	NA	NA	0	0	0	0	0	N	0.215	NA	NA	NA
93	WD258	31/10/2018	506	3Pines		48		KM	F	A	LACT	NA	NA	NA	NA	NA	NA	15.8	NA	88	21	5	NA		0	9	0.8	NA	29.4	3	10.6		KM	COLON	N	0	0	NA	NA	0	0	0	0	0	N	0.215	NA	NA	NA
94	WD259	31/10/2018	506	3Pines		48		KM	F	A	LACT	NA	NA	NA	NA	NA	NA	15.8	NA	88	21	5	NA		0	9	0.8	NA	29.4	3	10.6		KM	POO		NA	NA	NA	NA	NA	NA	NA	NA	NA	N	0.215	NA	NA	NA
95	WD26	10/01/2018	7	2		19	13:00	RC	F	SA	IMP	NA	NA	NA	NA	NA	NA	16.6	NA	74.9	21.8	6.65	NA		0	0	1.34	2.09	31.6	4.97	NA	0.191	CC	JEJ	Y	12	3	NA	1	0	5	2	0	0	Y	NA	52.35602094	24041.88482	0
96	WD260	01/11/2017	NA	Main grid	0418EBC939	3		CC	NA	A		0	0	0	0	1	0	NA	NA	63.9	NA	NA	NA		NA	NA	NA	1.29	NA	4.7	8.7		CC	DUO	Y	3	0	NA	NA	0	0	0	0	0	N	NA	NA	NA	NA
97	WD261	21/12/2017	802	1		9	09:22	KM	F	A	IMP	NA	NA	NA	NA	NA	NA	16.9	NA	70.8	19	NA	NA		0	0	1.2	2	NA	3.6	8.8	Poo not weighed	CC	DUO	N	0	0	NA	NA	0	0	0	0	0	N	NA	NA	NA	NA
98	WD262	21/12/2017	802	1		9	09:22	KM	F	A	IMP	NA	NA	NA	NA	NA	NA	16.9	NA	70.8	19	NA	NA		0	0	1.2	2	NA	3.6	8.8	Poo not weighed	CC	JEJ	Y	0	0	NA	NA	1	0	0	0	0	N	NA	NA	NA	NA
99	WD263	21/12/2017	802	1		9	09:22	KM	F	A	IMP	NA	NA	NA	NA	NA	NA	16.9	NA	70.8	19	NA	NA		0	0	1.2	2	NA	3.6	8.8	Poo not weighed	CC	ILEUM	N	0	0	NA	NA	0	0	0	0	0	N	NA	NA	NA	NA
100	WD264	10/01/2018	629	2		15	09:37	CC	M	A	TS	0	0	0	0	0	0	18.3	3	95	19.7	5.1	0.05		NA	NA	1.36	2.7	34	4	7	0.125	CC	DUO	N	7	7	2	2	0	3	3	0	0	Y	NA	200	0	0
101	WD265	10/01/2018	629	2		15	09:37	CC	M	A	TS	0	0	0	0	0	0	18.3	3	95	19.7	5.1	0.05		NA	NA	1.36	2.7	34	4	7	0.125	CC	JEJ	Y	22	10	6	4	0	0	0	0	0	Y	NA	200	0	0
102	WD266	10/01/2018	629	2		15	09:37	CC	M	A	TS	0	0	0	0	0	0	18.3	3	95	19.7	5.1	0.05		NA	NA	1.36	2.7	34	4	7	0.125	CC	ILEUM	Y	1	1	1	NA	0	0	0	0	0	Y	NA	200	0	0
103	WD267	15/02/2018	530	3		21	08:28	CC	M	A		0	0	0	0	0	0	21.5	2	98	21.8	13	0.9	Y	NA	NA	1.5	2.09	30.1	3.7	8.3	0.132	CC	DUO	Y	0	0	NA	NA	0	4	4	3	3	Y	NA	0	4727.272727	0
104	WD268	15/02/2018	530	3		21	08:28	CC	M	A		0	0	0	0	0	0	21.5	2	98	21.8	13	0.9	Y	NA	NA	1.5	2.09	30.1	3.7	8.3	0.132	CC	JEJ	Y	0	0	NA	NA	1	0	0	1	1	Y	NA	0	4727.272727	0
105	WD269	15/02/2018	530	3		21	08:28	CC	M	A		0	0	0	0	0	0	21.5	2	98	21.8	13	0.9	Y	NA	NA	1.5	2.09	30.1	3.7	8.3	0.132	CC	ILEUM	N	0	0	NA	NA	0	0	0	0	0	Y	NA	0	4727.272727	0
106	WD27	10/01/2018	7	2		19	13:00	RC	F	SA	IMP	NA	NA	NA	NA	NA	NA	16.6	NA	74.9	21.8	6.65	NA		0	0	1.34	2.09	31.6	4.97	NA	0.191	CC	ILEUM	Y	57	5	5	NA	0	0	0	0	0	Y	NA	52.35602094	24041.88482	0
107	WD270	08/03/2018	619	4		27	08:28	AR	M	A	TA	NA	NA	NA	NA	NA	NA	19.3	NA	87.7	20.4	13.2	0.8		NA	NA	NA	2.19	27.75	3.9	10	Poo not weighed	CC	DUO	Y	0	0	NA	NA	0	2	1	0	0	N	NA	NA	NA	NA
108	WD271	08/03/2018	619	4		27	08:28	AR	M	A	TA	NA	NA	NA	NA	NA	NA	19.3	NA	87.7	20.4	13.2	0.8		NA	NA	NA	2.19	27.75	3.9	10	Poo not weighed	CC	JEJ	Y	2	1	NA	NA	1	0	0	0	0	N	NA	NA	NA	NA
109	WD272	08/03/2018	619	4		27	08:28	AR	M	A	TA	NA	NA	NA	NA	NA	NA	19.3	NA	87.7	20.4	13.2	0.8		NA	NA	NA	2.19	27.75	3.9	10	Poo not weighed	CC	ILEUM	Y	0	0	NA	NA	1	0	0	0	0	N	NA	NA	NA	NA
110	WD273	02/08/2018	255	SW3		33		KM	M	A	TL	0	3	0	1	0	0	20.7	NA	86	24	NA	0.9	Y	NA	NA	2.1	NA	27.1	2.9	10.2		KM	DUO	Y	13	13	8	2	0	6	6	0	0	N	0.048	NA	NA	NA
111	WD274	02/08/2018	255	SW3		33		KM	M	A	TL	0	3	0	1	0	0	20.7	NA	86	24	NA	0.9	Y	NA	NA	2.1	NA	27.1	2.9	10.2		KM	JEJ	Y	37	37	23	1	0	9	9	0	0	N	0.048	NA	NA	NA
112	WD275	02/08/2018	255	SW3		33		KM	M	A	TL	0	3	0	1	0	0	20.7	NA	86	24	NA	0.9	Y	NA	NA	2.1	NA	27.1	2.9	10.2		KM	ILEUM	N	0	0	NA	NA	0	0	0	0	0	N	0.048	NA	NA	NA
113	WD276	26/09/2018	1041	2		38		KM	F	SA	IMP	NA	NA	NA	1	NA	NA	18.5	NA	90	22	6	NA		0	0	0.6	NA	29.6	4.1	5.8		KM	DUO	N	0	0	NA	NA	0	0	0	0	0	N	0.179	NA	NA	NA
114	WD277	26/09/2018	1041	2		38		KM	F	SA	IMP	NA	NA	NA	1	NA	NA	18.5	NA	90	22	6	NA		0	0	0.6	NA	29.6	4.1	5.8		KM	JEJ	N	0	0	NA	NA	0	0	0	0	0	N	0.179	NA	NA	NA
115	WD278	26/09/2018	1041	2		38		KM	F	SA	IMP	NA	NA	NA	1	NA	NA	18.5	NA	90	22	6	NA		0	0	0.6	NA	29.6	4.1	5.8		KM	ILEUM	N	0	0	NA	NA	0	0	0	0	0	N	0.179	NA	NA	NA
116	WD279	31/10/2018	402	3Pines		43		KM	M	SA	TA	NA	NA	NA	NA	NA	NA	14.1	NA	81	22.5	9	NA		NA	NA	0.7	NA	25.7	2	8.9		KM	DUO	Y	0	0	NA	NA	1	0	0	0	0	N	0.139	NA	NA	NA
117	WD28	10/01/2018	7	2		19	13:00	RC	F	SA	IMP	NA	NA	NA	NA	NA	NA	16.6	NA	74.9	21.8	6.65	NA		0	0	1.34	2.09	31.6	4.97	NA	0.191	CC	CAECUM	Y	3	2	1	NA	0	0	0	0	0	Y	NA	52.35602094	24041.88482	0
118	WD280	31/10/2018	402	3Pines		43		KM	M	SA	TA	NA	NA	NA	NA	NA	NA	14.1	NA	81	22.5	9	NA		NA	NA	0.7	NA	25.7	2	8.9		KM	JEJ	N	0	0	NA	NA	0	0	0	0	0	N	0.139	NA	NA	NA
119	WD281	31/10/2018	402	3Pines		43		KM	M	SA	TA	NA	NA	NA	NA	NA	NA	14.1	NA	81	22.5	9	NA		NA	NA	0.7	NA	25.7	2	8.9		KM	ILEUM	N	0	0	NA	NA	0	0	0	0	0	N	0.139	NA	NA	NA
120	WD282	31/10/2018	506	3Pines		48		KM	F	A	LACT	NA	NA	NA	NA	NA	NA	15.8	NA	88	21	5	NA		0	9	0.8	NA	29.4	3	10.6		KM	DUO	N	0	0	NA	NA	0	0	0	0	0	N	0.215	NA	NA	NA
121	WD283	31/10/2018	506	3Pines		48		KM	F	A	LACT	NA	NA	NA	NA	NA	NA	15.8	NA	88	21	5	NA		0	9	0.8	NA	29.4	3	10.6		KM	JEJ	N	0	0	NA	NA	0	0	0	0	0	N	0.215	NA	NA	NA
122	WD284	31/10/2018	506	3Pines		48		KM	F	A	LACT	NA	NA	NA	NA	NA	NA	15.8	NA	88	21	5	NA		0	9	0.8	NA	29.4	3	10.6		KM	ILEUM	Y	4	4	NA	NA	0	0	0	0	0	N	0.215	NA	NA	NA
123	WD29	10/01/2018	7	2		19	13:00	RC	F	SA	IMP	NA	NA	NA	NA	NA	NA	16.6	NA	74.9	21.8	6.65	NA		0	0	1.34	2.09	31.6	4.97	NA	0.191	CC	COLON	N	0	0	NA	NA	0	0	0	0	0	Y	NA	52.35602094	24041.88482	0
124	WD30	10/01/2018	7	2		19	13:00	RC	F	SA	IMP	NA	NA	NA	NA	NA	NA	16.6	NA	74.9	21.8	6.65	NA		0	0	1.34	2.09	31.6	4.97	NA	0.191	CC	POO		NA	NA	NA	NA	NA	NA	NA	NA	NA	Y	NA	52.35602094	24041.88482	0
125	WD31	15/02/2018	436	3		25		CC	M	A	TL	NA	NA	NA	NA	NA	NA	24.3	2	105	17.7	14	0.6	Y	NA	NA	2	2.11	28	4	12.1	0.133	CC	DUO	Y	0	0	NA	NA	1	0	0	0	0	Y	NA	0	0	0
126	WD32	15/02/2018	436	3		25		CC	M	A	TL	NA	NA	NA	NA	NA	NA	24.3	2	105	17.7	14	0.6	Y	NA	NA	2	2.11	28	4	12.1	0.133	CC	JEJ	N	0	0	NA	NA	0	0	0	0	0	Y	NA	0	0	0
127	WD329	15/11/2017	226	1		4	09:37	RC	F	SA	IMP	0	1	0	0	0	0	16.8	NA	80	21.15	5.65	NA		0	0	0.5	1.9	39	3.7	9.9	Bedding not changed after pre-baiting	CC	CAECUM	Y	1	1	NA	1	0	0	0	0	0	N	NA	NA	NA	NA
128	WD33	15/02/2018	436	3		25		CC	M	A	TL	NA	NA	NA	NA	NA	NA	24.3	2	105	17.7	14	0.6	Y	NA	NA	2	2.11	28	4	12.1	0.133	CC	ILEUM	N	0	0	NA	NA	0	0	0	0	0	Y	NA	0	0	0
129	WD330	15/11/2017	226	1		4	09:37	RC	F	SA	IMP	0	1	0	0	0	0	16.8	NA	80	21.15	5.65	NA		0	0	0.5	1.9	39	3.7	9.9	Bedding not changed after pre-baiting	CC	COLON	N	0	0	NA	NA	0	0	0	0	0	N	NA	NA	NA	NA
130	WD331	21/12/2017	424	1		10	10:17	KM	M	SA	TA	NA	NA	NA	NA	NA	NA	16.6	NA	82	22	NA	NA		NA	NA	1	2.1	NA	NA	NA	Poo not weighed	CC	CAECUM	N	0	0	NA	NA	0	0	0	0	0	N	NA	NA	NA	NA
131	WD332	21/12/2017	424	1		10	10:17	KM	M	SA	TA	NA	NA	NA	NA	NA	NA	16.6	NA	82	22	NA	NA		NA	NA	1	2.1	NA	NA	NA	Poo not weighed	CC	COLON	N	0	0	NA	NA	0	0	0	0	0	N	NA	NA	NA	NA
132	WD333	21/12/2017	424	1		10	10:17	KM	M	SA	TA	NA	NA	NA	NA	NA	NA	16.6	NA	82	22	NA	NA		NA	NA	1	2.1	NA	NA	NA	Poo not weighed	CC	POO		NA	NA	NA	NA	NA	NA	NA	NA	NA	N	NA	NA	NA	NA
133	WD334	10/01/2018	246	2		16	09:45	RC	F	SA	IMP	0	6	0	0	0	0	17.9	NA	82.05	19.85	4.8	NA		0	0	1.052	NA	NA	NA	NA	0.106	RC	CAECUM	N	0	0	NA	NA	0	0	0	0	0	Y	NA	94.33962264	0	0
134	WD335	10/01/2018	246	2		16	09:45	RC	F	SA	IMP	0	6	0	0	0	0	17.9	NA	82.05	19.85	4.8	NA		0	0	1.052	NA	NA	NA	NA	0.106	RC	COLON	N	0	0	NA	NA	0	0	0	0	0	Y	NA	94.33962264	0	0
135	WD336	10/01/2018	246	2		16	09:45	RC	F	SA	IMP	0	6	0	0	0	0	17.9	NA	82.05	19.85	4.8	NA		0	0	1.052	NA	NA	NA	NA	0.106	RC	POO		NA	NA	NA	NA	NA	NA	NA	NA	NA	Y	NA	94.33962264	0	0
136	WD337	15/02/2018	627	3		22	08:30	KM	F	SA	IMP	NA	NA	NA	NA	NA	NA	14.6	NA	83	21	3	NA		0	0	1	NA	24.2	2.4	8.1	0.056	CC	CAECUM	N	0	0	NA	NA	0	0	0	0	0	Y	NA	17.85714286	0	0
137	WD338	15/02/2018	627	3		22	08:30	KM	F	SA	IMP	NA	NA	NA	NA	NA	NA	14.6	NA	83	21	3	NA		0	0	1	NA	24.2	2.4	8.1	0.056	CC	COLON	N	0	0	NA	NA	0	0	0	0	0	Y	NA	17.85714286	0	0
138	WD339	15/02/2018	627	3		22	08:30	KM	F	SA	IMP	NA	NA	NA	NA	NA	NA	14.6	NA	83	21	3	NA		0	0	1	NA	24.2	2.4	8.1	0.056	CC	POO		NA	NA	NA	NA	NA	NA	NA	NA	NA	Y	NA	17.85714286	0	0
139	WD34	15/02/2018	436	3		25		CC	M	A	TL	NA	NA	NA	NA	NA	NA	24.3	2	105	17.7	14	0.6	Y	NA	NA	2	2.11	28	4	12.1	0.133	CC	CAECUM	N	0	0	NA	NA	0	0	0	0	0	Y	NA	0	0	0
140	WD340	08/03/2018	619	4		28	08:30	KM	M	A	TS	NA	NA	NA	NA	NA	NA	21.4	NA	96	22.5	14	0.9	Y	NA	NA	NA	2.2	26.6	2.5	10.7		CC	CAECUM	Y	5	3	NA	NA	0	0	0	0	0	Y	0.115	0	0	0
141	WD341	08/03/2018	619	4		28	08:30	KM	M	A	TS	NA	NA	NA	NA	NA	NA	21.4	NA	96	22.5	14	0.9	Y	NA	NA	NA	2.2	26.6	2.5	10.7		CC	COLON	N	0	0	NA	NA	0	0	0	0	0	Y	0.115	0	0	0
142	WD342	08/03/2018	619	4		28	08:30	KM	M	A	TS	NA	NA	NA	NA	NA	NA	21.4	NA	96	22.5	14	0.9	Y	NA	NA	NA	2.2	26.6	2.5	10.7		CC	POO		NA	NA	NA	NA	NA	NA	NA	NA	NA	Y	0.115	0	0	0
143	WD343	15/08/2018	88	SW4		34		KM	M	A	TS	NA	NA	NA	NA	NA	NA	17	NA	85	NA	NA	0.9	Y	NA	NA	2.1	NA	27.7	2.7	6.5		KM	CAECUM	N	0	0	NA	NA	0	0	0	0	0	N	NA	NA	NA	NA
144	WD344	15/08/2018	88	SW4		34		KM	M	A	TS	NA	NA	NA	NA	NA	NA	17	NA	85	NA	NA	0.9	Y	NA	NA	2.1	NA	27.7	2.7	6.5		KM	COLON	N	0	0	NA	NA	0	0	0	0	0	N	NA	NA	NA	NA
145	WD345	15/08/2018	88	SW4		34		KM	M	A	TS	NA	NA	NA	NA	NA	NA	17	NA	85	NA	NA	0.9	Y	NA	NA	2.1	NA	27.7	2.7	6.5		KM	POO		NA	NA	NA	NA	NA	NA	NA	NA	NA	N	NA	NA	NA	NA
146	WD346	31/10/2018	930	3Pines		39		KM	F	SA	IMP	NA	NA	NA	NA	NA	NA	15.4	NA	81	21	5	NA		0	0	1.4	NA	20.6	2	7.1		KM	CAECUM	N	0	0	NA	NA	0	0	0	0	0	N	0.116	NA	NA	NA
147	WD347	31/10/2018	930	3Pines		39		KM	F	SA	IMP	NA	NA	NA	NA	NA	NA	15.4	NA	81	21	5	NA		0	0	1.4	NA	20.6	2	7.1		KM	COLON	N	0	0	NA	NA	0	0	0	0	0	N	0.116	NA	NA	NA
148	WD348	31/10/2018	930	3Pines		39		KM	F	SA	IMP	NA	NA	NA	NA	NA	NA	15.4	NA	81	21	5	NA		0	0	1.4	NA	20.6	2	7.1		KM	POO		NA	NA	NA	NA	NA	NA	NA	NA	NA	N	0.116	NA	NA	NA
149	WD349	31/10/2018	805	3Pines		44		KM	F	SA	IMP	NA	NA	NA	NA	NA	NA	21.3	NA	92	22.5	6	NA		0	6	1	NA	33.2	3.1	10.7		KM	CAECUM	N	0	0	NA	NA	0	0	0	0	0	N	0.217	NA	NA	NA
150	WD35	15/02/2018	436	3		25		CC	M	A	TL	NA	NA	NA	NA	NA	NA	24.3	2	105	17.7	14	0.6	Y	NA	NA	2	2.11	28	4	12.1	0.133	CC	COLON	N	0	0	NA	NA	0	0	0	0	0	Y	NA	0	0	0
151	WD350	31/10/2018	805	3Pines		44		KM	F	SA	IMP	NA	NA	NA	NA	NA	NA	21.3	NA	92	22.5	6	NA		0	6	1	NA	33.2	3.1	10.7		KM	COLON	N	0	0	NA	NA	0	0	0	0	0	N	0.217	NA	NA	NA
152	WD351	31/10/2018	805	3Pines		44		KM	F	SA	IMP	NA	NA	NA	NA	NA	NA	21.3	NA	92	22.5	6	NA		0	6	1	NA	33.2	3.1	10.7		KM	POO		NA	NA	NA	NA	NA	NA	NA	NA	NA	N	0.217	NA	NA	NA
153	WD352	31/10/2018	823	3Pines		49		KM	M	A	TS	NA	NA	NA	NA	NA	NA	19.9	NA	88	22	14	0.2	Y	NA	NA	0.7	NA	30.5	2.4	8.9		KM	CAECUM	N	0	0	NA	NA	0	0	0	0	0	N	0.104	NA	NA	NA
154	WD353	31/10/2018	823	3Pines		49		KM	M	A	TS	NA	NA	NA	NA	NA	NA	19.9	NA	88	22	14	0.2	Y	NA	NA	0.7	NA	30.5	2.4	8.9		KM	COLON	N	0	0	NA	NA	0	0	0	0	0	N	0.104	NA	NA	NA
155	WD354	31/10/2018	823	3Pines		49		KM	M	A	TS	NA	NA	NA	NA	NA	NA	19.9	NA	88	22	14	0.2	Y	NA	NA	0.7	NA	30.5	2.4	8.9		KM	POO		NA	NA	NA	NA	NA	NA	NA	NA	NA	N	0.104	NA	NA	NA
156	WD355	15/11/2017	226	1		4	09:37	RC	F	SA	IMP	0	1	0	0	0	0	16.8	NA	80	21.15	5.65	NA		0	0	0.5	1.9	39	3.7	9.9	Bedding not changed after pre-baiting	CC	DUO	Y	2	2	NA	NA	0	0	0	0	0	N	NA	NA	NA	NA
157	WD356	15/11/2017	226	1		4	09:37	RC	F	SA	IMP	0	1	0	0	0	0	16.8	NA	80	21.15	5.65	NA		0	0	0.5	1.9	39	3.7	9.9	Bedding not changed after pre-baiting	CC	JEJ	Y	6	4	4	NA	1	0	0	0	0	N	NA	NA	NA	NA
158	WD357	15/11/2017	226	1		4	09:37	RC	F	SA	IMP	0	1	0	0	0	0	16.8	NA	80	21.15	5.65	NA		0	0	0.5	1.9	39	3.7	9.9	Bedding not changed after pre-baiting	CC	ILEUM	Y	1	1	1	NA	0	0	0	0	0	N	NA	NA	NA	NA
159	WD358	21/12/2017	424	1		10	10:17	KM	M	SA	TA	NA	NA	NA	NA	NA	NA	16.6	NA	82	22	NA	NA		NA	NA	1	2.1	NA	NA	NA	Poo not weighed	CC	DUO	N	0	0	NA	NA	0	0	0	0	0	N	NA	NA	NA	NA
160	WD359	21/12/2017	424	1		10	10:17	KM	M	SA	TA	NA	NA	NA	NA	NA	NA	16.6	NA	82	22	NA	NA		NA	NA	1	2.1	NA	NA	NA	Poo not weighed	CC	JEJ	N	0	0	NA	NA	0	0	0	0	0	N	NA	NA	NA	NA
161	WD36	15/02/2018	436	3		25		CC	M	A	TL	NA	NA	NA	NA	NA	NA	24.3	2	105	17.7	14	0.6	Y	NA	NA	2	2.11	28	4	12.1	0.133	CC	POO		NA	NA	NA	NA	NA	NA	NA	NA	NA	Y	NA	0	0	0
162	WD360	21/12/2017	424	1		10	10:17	KM	M	SA	TA	NA	NA	NA	NA	NA	NA	16.6	NA	82	22	NA	NA		NA	NA	1	2.1	NA	NA	NA	Poo not weighed	CC	ILEUM	N	0	0	NA	NA	0	0	0	0	0	N	NA	NA	NA	NA
163	WD361	10/01/2018	246	2		16	09:45	RC	F	SA	IMP	0	6	0	0	0	0	17.9	NA	82.05	19.85	4.8	NA		0	0	1.052	NA	NA	NA	NA	0.106	RC	DUO	Y	3	2	1	NA	0	0	0	0	0	Y	NA	94.33962264	0	0
164	WD362	10/01/2018	246	2		16	09:45	RC	F	SA	IMP	0	6	0	0	0	0	17.9	NA	82.05	19.85	4.8	NA		0	0	1.052	NA	NA	NA	NA	0.106	RC	JEJ	Y	7	4	NA	2	1	0	0	0	0	Y	NA	94.33962264	0	0
165	WD363	10/01/2018	246	2		16	09:45	RC	F	SA	IMP	0	6	0	0	0	0	17.9	NA	82.05	19.85	4.8	NA		0	0	1.052	NA	NA	NA	NA	0.106	RC	ILEUM	N	0	0	NA	NA	0	0	0	0	0	Y	NA	94.33962264	0	0
166	WD364	15/02/2018	627	3		22	08:30	KM	F	SA	IMP	NA	NA	NA	NA	NA	NA	14.6	NA	83	21	3	NA		0	0	1	NA	24.2	2.4	8.1	0.056	CC	DUO	Y	0	0	NA	NA	1	2	1	0	0	Y	NA	17.85714286	0	0
167	WD365	15/02/2018	627	3		22	08:30	KM	F	SA	IMP	NA	NA	NA	NA	NA	NA	14.6	NA	83	21	3	NA		0	0	1	NA	24.2	2.4	8.1	0.056	CC	JEJ	Y	0	0	NA	NA	1	1	1	0	0	Y	NA	17.85714286	0	0
168	WD366	15/02/2018	627	3		22	08:30	KM	F	SA	IMP	NA	NA	NA	NA	NA	NA	14.6	NA	83	21	3	NA		0	0	1	NA	24.2	2.4	8.1	0.056	CC	ILEUM	N	0	0	NA	NA	0	0	0	0	0	Y	NA	17.85714286	0	0
169	WD367	08/03/2018	619	4		28	08:30	KM	M	A	TS	NA	NA	NA	NA	NA	NA	21.4	NA	96	22.5	14	0.9	Y	NA	NA	NA	2.2	26.6	2.5	10.7		CC	DUO	N	0	0	NA	NA	0	0	0	0	0	Y	0.115	0	0	0
170	WD368	08/03/2018	619	4		28	08:30	KM	M	A	TS	NA	NA	NA	NA	NA	NA	21.4	NA	96	22.5	14	0.9	Y	NA	NA	NA	2.2	26.6	2.5	10.7		CC	JEJ	Y	30	5	NA	NA	0	0	0	0	0	Y	0.115	0	0	0
171	WD369	08/03/2018	619	4		28	08:30	KM	M	A	TS	NA	NA	NA	NA	NA	NA	21.4	NA	96	22.5	14	0.9	Y	NA	NA	NA	2.2	26.6	2.5	10.7		CC	ILEUM	Y	18	0	NA	NA	0	0	0	0	0	Y	0.115	0	0	0
172	WD37	17/04/2018	252	1		31		HE	M	A	TS	0	0	0	0	0	0	24.1	NA	102	22	12	1.1	Y	NA	NA	3.2	NA	32.6	4.1	10.2		KM	DUO	Y	0	0	NA	NA	0	4	4	34	5	N	NA	NA	NA	NA
173	WD370	15/08/2018	88	SW4		34		KM	M	A	TS	NA	NA	NA	NA	NA	NA	17	NA	85	NA	NA	0.9	Y	NA	NA	2.1	NA	27.7	2.7	6.5		KM	DUO	N	0	0	NA	NA	0	0	0	0	0	N	NA	NA	NA	NA
174	WD371	15/08/2018	88	SW4		34		KM	M	A	TS	NA	NA	NA	NA	NA	NA	17	NA	85	NA	NA	0.9	Y	NA	NA	2.1	NA	27.7	2.7	6.5		KM	JEJ	Y	0	0	NA	NA	1	0	0	0	0	N	NA	NA	NA	NA
175	WD372	15/08/2018	88	SW4		34		KM	M	A	TS	NA	NA	NA	NA	NA	NA	17	NA	85	NA	NA	0.9	Y	NA	NA	2.1	NA	27.7	2.7	6.5		KM	ILEUM	N	0	0	NA	NA	0	0	0	0	0	N	NA	NA	NA	NA
176	WD373	31/10/2018	930	3Pines		39		KM	F	SA	IMP	NA	NA	NA	NA	NA	NA	15.4	NA	81	21	5	NA		0	0	1.4	NA	20.6	2	7.1		KM	DUO	Y	0	0	NA	NA	1	0	0	0	0	N	0.116	NA	NA	NA
177	WD374	31/10/2018	930	3Pines		39		KM	F	SA	IMP	NA	NA	NA	NA	NA	NA	15.4	NA	81	21	5	NA		0	0	1.4	NA	20.6	2	7.1		KM	JEJ	N	0	0	NA	NA	0	0	0	0	0	N	0.116	NA	NA	NA
178	WD375	31/10/2018	930	3Pines		39		KM	F	SA	IMP	NA	NA	NA	NA	NA	NA	15.4	NA	81	21	5	NA		0	0	1.4	NA	20.6	2	7.1		KM	ILEUM	N	0	0	NA	NA	0	0	0	0	0	N	0.116	NA	NA	NA
179	WD376	31/10/2018	805	3Pines		44		KM	F	SA	IMP	NA	NA	NA	NA	NA	NA	21.3	NA	92	22.5	6	NA		0	6	1	NA	33.2	3.1	10.7		KM	DUO	Y	0	0	NA	NA	0	0	0	4	4	N	0.217	NA	NA	NA
180	WD377	31/10/2018	805	3Pines		44		KM	F	SA	IMP	NA	NA	NA	NA	NA	NA	21.3	NA	92	22.5	6	NA		0	6	1	NA	33.2	3.1	10.7		KM	JEJ	N	0	0	NA	NA	0	0	0	0	0	N	0.217	NA	NA	NA
181	WD378	31/10/2018	805	3Pines		44		KM	F	SA	IMP	NA	NA	NA	NA	NA	NA	21.3	NA	92	22.5	6	NA		0	6	1	NA	33.2	3.1	10.7		KM	ILEUM	N	0	0	NA	NA	0	0	0	0	0	N	0.217	NA	NA	NA
182	WD379	31/10/2018	823	3Pines		49		KM	M	A	TS	NA	NA	NA	NA	NA	NA	19.9	NA	88	22	14	0.2	Y	NA	NA	0.7	NA	30.5	2.4	8.9		KM	DUO	Y	0	0	NA	NA	1	0	0	0	0	N	0.104	NA	NA	NA
183	WD38	17/04/2018	252	1		31		HE	M	A	TS	0	0	0	0	0	0	24.1	NA	102	22	12	1.1	Y	NA	NA	3.2	NA	32.6	4.1	10.2		KM	JEJ	Y	18	18	NA	NA	0	45	5	0	0	N	NA	NA	NA	NA
184	WD380	31/10/2018	823	3Pines		49		KM	M	A	TS	NA	NA	NA	NA	NA	NA	19.9	NA	88	22	14	0.2	Y	NA	NA	0.7	NA	30.5	2.4	8.9		KM	JEJ	Y	0	0	NA	NA	1	0	0	0	0	N	0.104	NA	NA	NA
185	WD381	31/10/2018	823	3Pines		49		KM	M	A	TS	NA	NA	NA	NA	NA	NA	19.9	NA	88	22	14	0.2	Y	NA	NA	0.7	NA	30.5	2.4	8.9		KM	ILEUM	N	0	0	NA	NA	0	0	0	0	0	N	0.104	NA	NA	NA
186	WD39	17/04/2018	252	1		31		HE	M	A	TS	0	0	0	0	0	0	24.1	NA	102	22	12	1.1	Y	NA	NA	3.2	NA	32.6	4.1	10.2		KM	ILEUM	Y	13	13	9	3	0	0	0	0	0	N	NA	NA	NA	NA
187	WD40	17/04/2018	252	1		31		HE	M	A	TS	0	0	0	0	0	0	24.1	NA	102	22	12	1.1	Y	NA	NA	3.2	NA	32.6	4.1	10.2		KM	CAECUM	N	0	0	NA	NA	0	0	0	0	0	N	NA	NA	NA	NA
188	WD41	17/04/2018	252	1		31		HE	M	A	TS	0	0	0	0	0	0	24.1	NA	102	22	12	1.1	Y	NA	NA	3.2	NA	32.6	4.1	10.2		KM	COLON	N	0	0	NA	NA	0	0	0	0	0	N	NA	NA	NA	NA
189	WD42	17/04/2018	252	1		31		HE	M	A	TS	0	0	0	0	0	0	24.1	NA	102	22	12	1.1	Y	NA	NA	3.2	NA	32.6	4.1	10.2		KM	POO		NA	NA	NA	NA	NA	NA	NA	NA	NA	N	NA	NA	NA	NA
190	WD425	15/11/2017	413	1		5	09:54	CC	F	SA	IMP	0	0	0	0	0	0	13.6	2	69.2	17.7	3.6	NA		0	0	0.4	1.04	33	3.55	7.2	Bedding not changed after pre-baiting	RC	CAECUM	N	0	0	NA	NA	0	0	0	0	0	N	NA	NA	NA	NA
191	WD426	15/11/2017	413	1		5	09:54	CC	F	SA	IMP	0	0	0	0	0	0	13.6	2	69.2	17.7	3.6	NA		0	0	0.4	1.04	33	3.55	7.2	Bedding not changed after pre-baiting	RC	COLON	N	0	0	NA	NA	0	0	0	0	0	N	NA	NA	NA	NA
192	WD427	21/12/2017	435	1		11		KM	M	SA	TA	NA	NA	NA	NA	NA	NA	16.4	NA	82	21	NA	0.036		NA	NA	1	1.7	NA	NA	NA	Poo not weighed	CC	CAECUM	N	0	0	NA	NA	0	0	0	0	0	N	NA	NA	NA	NA
193	WD428	21/12/2017	435	1		11		KM	M	SA	TA	NA	NA	NA	NA	NA	NA	16.4	NA	82	21	NA	0.036		NA	NA	1	1.7	NA	NA	NA	Poo not weighed	CC	COLON	N	0	0	NA	NA	0	0	0	0	0	N	NA	NA	NA	NA
194	WD429	21/12/2017	435	1		11		KM	M	SA	TA	NA	NA	NA	NA	NA	NA	16.4	NA	82	21	NA	0.036		NA	NA	1	1.7	NA	NA	NA	Poo not weighed	CC	POO		NA	NA	NA	NA	NA	NA	NA	NA	NA	N	NA	NA	NA	NA
195	WD43	15/08/2018	528	SW4		36		KM	M	SA	TS	NA	NA	NA	NA	NA	NA	NA	NA	91	NA	NA	0.8	N	NA	NA	1.4	NA	23.7	3.3	7.2		KM	DUO	N	0	0	NA	NA	0	0	0	0	0	N	NA	NA	NA	NA
196	WD430	10/01/2018	248	2		17	11:15	CC	M	A	TL	0	0	0	0	0	0	18.7	2	93	23.3	12	0.1		NA	NA	2	2.7	38.5	3.1	12.1	0.103	CC	CAECUM	N	0	0	NA	NA	0	0	0	0	0	Y	NA	77.66990291	0	0
197	WD431	10/01/2018	248	2		17	11:15	CC	M	A	TL	0	0	0	0	0	0	18.7	2	93	23.3	12	0.1		NA	NA	2	2.7	38.5	3.1	12.1	0.103	CC	COLON	N	0	0	NA	NA	0	0	0	0	0	Y	NA	77.66990291	0	0
198	WD432	10/01/2018	248	2		17	11:15	CC	M	A	TL	0	0	0	0	0	0	18.7	2	93	23.3	12	0.1		NA	NA	2	2.7	38.5	3.1	12.1	0.103	CC	POO		NA	NA	NA	NA	NA	NA	NA	NA	NA	Y	NA	77.66990291	0	0
199	WD433	15/02/2018	287	3		23	09:16	CC	M	A		0	0	0	0	0	0	22.9	2	96	19.1	17.1	0.7	Y	NA	NA	1.8	2.16	35.9	5.4	11	0.103	CC	CAECUM	N	0	0	NA	NA	0	0	0	0	0	Y	NA	9.708737864	0	0
200	WD434	15/02/2018	287	3		23	09:16	CC	M	A		0	0	0	0	0	0	22.9	2	96	19.1	17.1	0.7	Y	NA	NA	1.8	2.16	35.9	5.4	11	0.103	CC	COLON	N	0	0	NA	NA	0	0	0	0	0	Y	NA	9.708737864	0	0
201	WD435	15/02/2018	287	3		23	09:16	CC	M	A		0	0	0	0	0	0	22.9	2	96	19.1	17.1	0.7	Y	NA	NA	1.8	2.16	35.9	5.4	11	0.103	CC	POO		NA	NA	NA	NA	NA	NA	NA	NA	NA	Y	NA	9.708737864	0	0
202	WD436	17/04/2018	439	1		29		KM	M	A	TL	0	0	0	1	0	0	22.3	NA	97	23	14	1.1	Y	NA	NA	1	NA	29.3	3.6	11.1		KM	CAECUM	Y	1	1	NA	NA	0	0	0	0	0	N	0.153	NA	NA	NA
203	WD437	17/04/2018	439	1		29		KM	M	A	TL	0	0	0	1	0	0	22.3	NA	97	23	14	1.1	Y	NA	NA	1	NA	29.3	3.6	11.1		KM	COLON	Y	2	2	NA	NA	0	0	0	0	0	N	0.153	NA	NA	NA
204	WD438	17/04/2018	439	1		29		KM	M	A	TL	0	0	0	1	0	0	22.3	NA	97	23	14	1.1	Y	NA	NA	1	NA	29.3	3.6	11.1		KM	POO		NA	NA	NA	NA	NA	NA	NA	NA	NA	N	0.153	NA	NA	NA
205	WD439	15/08/2018	929	SW4		35		KM	F	A	IMP	NA	NA	NA	NA	NA	NA	16.7	NA	81	NA	NA	NA		5	0	1.2	NA	28.3	2.8	10.4		KM	CAECUM	N	0	0	NA	NA	0	0	0	0	0	N	NA	NA	NA	NA
206	WD44	15/08/2018	528	SW4		36		KM	M	SA	TS	NA	NA	NA	NA	NA	NA	NA	NA	91	NA	NA	0.8	N	NA	NA	1.4	NA	23.7	3.3	7.2		KM	JEJ	N	0	0	NA	NA	0	0	0	0	0	N	NA	NA	NA	NA
207	WD440	15/08/2018	929	SW4		35		KM	F	A	IMP	NA	NA	NA	NA	NA	NA	16.7	NA	81	NA	NA	NA		5	0	1.2	NA	28.3	2.8	10.4		KM	COLON	N	0	0	NA	NA	0	0	0	0	0	N	NA	NA	NA	NA
208	WD441	15/08/2018	929	SW4		35		KM	F	A	IMP	NA	NA	NA	NA	NA	NA	16.7	NA	81	NA	NA	NA		5	0	1.2	NA	28.3	2.8	10.4		KM	POO		NA	NA	NA	NA	NA	NA	NA	NA	NA	N	NA	NA	NA	NA
209	WD442	31/10/2018	1024	3Pines		40		KM	M	SA	TA	NA	NA	NA	NA	NA	NA	14.2	NA	79	22	9	NA		NA	NA	1	NA	22.7	2.7	7.1		KM	CAECUM	N	0	0	NA	NA	0	0	0	0	0	N	0.132	NA	NA	NA
210	WD443	31/10/2018	1024	3Pines		40		KM	M	SA	TA	NA	NA	NA	NA	NA	NA	14.2	NA	79	22	9	NA		NA	NA	1	NA	22.7	2.7	7.1		KM	COLON	N	0	0	NA	NA	0	0	0	0	0	N	0.132	NA	NA	NA
211	WD444	31/10/2018	1024	3Pines		40		KM	M	SA	TA	NA	NA	NA	NA	NA	NA	14.2	NA	79	22	9	NA		NA	NA	1	NA	22.7	2.7	7.1		KM	POO		NA	NA	NA	NA	NA	NA	NA	NA	NA	N	0.132	NA	NA	NA
212	WD445	31/10/2018	849	3Pines		45		KM	M	J	TA	NA	NA	NA	NA	NA	NA	11.1	NA	70	22.5	5	NA		NA	NA	0.7	NA	20.6	1.9	6.3		KM	CAECUM	Y	16	16	NA	15	0	0	0	0	0	N	0.059	NA	NA	NA
213	WD446	31/10/2018	849	3Pines		45		KM	M	J	TA	NA	NA	NA	NA	NA	NA	11.1	NA	70	22.5	5	NA		NA	NA	0.7	NA	20.6	1.9	6.3		KM	COLON	Y	1	1	NA	1	0	0	0	0	0	N	0.059	NA	NA	NA
214	WD447	31/10/2018	849	3Pines		45		KM	M	J	TA	NA	NA	NA	NA	NA	NA	11.1	NA	70	22.5	5	NA		NA	NA	0.7	NA	20.6	1.9	6.3		KM	POO		NA	NA	NA	NA	NA	NA	NA	NA	NA	N	0.059	NA	NA	NA
215	WD448	31/10/2018	518	3Pines		50		KM	F	A	LACT	NA	NA	NA	NA	NA	NA	25.7	NA	97	22.5	5	NA		0	7	0.9	NA	32	1.9	9.3		KM	CAECUM	Y	0	0	NA	NA	1	0	0	0	0	N	0.274	NA	NA	NA
216	WD449	31/10/2018	518	3Pines		50		KM	F	A	LACT	NA	NA	NA	NA	NA	NA	25.7	NA	97	22.5	5	NA		0	7	0.9	NA	32	1.9	9.3		KM	COLON	Y	0	0	NA	NA	1	0	0	0	0	N	0.274	NA	NA	NA
217	WD45	15/08/2018	528	SW4		36		KM	M	SA	TS	NA	NA	NA	NA	NA	NA	NA	NA	91	NA	NA	0.8	N	NA	NA	1.4	NA	23.7	3.3	7.2		KM	ILEUM	N	0	0	NA	NA	0	0	0	0	0	N	NA	NA	NA	NA
218	WD450	31/10/2018	518	3Pines		50		KM	F	A	LACT	NA	NA	NA	NA	NA	NA	25.7	NA	97	22.5	5	NA		0	7	0.9	NA	32	1.9	9.3		KM	POO		NA	NA	NA	NA	NA	NA	NA	NA	NA	N	0.274	NA	NA	NA
219	WD451	15/11/2017	413	1		5	09:54	CC	F	SA	IMP	0	0	0	0	0	0	13.6	2	69.2	17.7	3.6	NA		0	0	0.4	1.04	33	3.55	7.2	Bedding not changed after pre-baiting	RC	DUO	Y	9	5	NA	NA	0	4	4	0	0	N	NA	NA	NA	NA
220	WD452	15/11/2017	413	1		5	09:54	CC	F	SA	IMP	0	0	0	0	0	0	13.6	2	69.2	17.7	3.6	NA		0	0	0.4	1.04	33	3.55	7.2	Bedding not changed after pre-baiting	RC	JEJ	Y	6	4	4	NA	0	0	0	0	0	N	NA	NA	NA	NA
221	WD453	15/11/2017	413	1		5	09:54	CC	F	SA	IMP	0	0	0	0	0	0	13.6	2	69.2	17.7	3.6	NA		0	0	0.4	1.04	33	3.55	7.2	Bedding not changed after pre-baiting	RC	ILEUM	N	0	0	NA	NA	0	0	0	0	0	N	NA	NA	NA	NA
222	WD454	21/12/2017	435	1		11		KM	M	SA	TA	NA	NA	NA	NA	NA	NA	16.4	NA	82	21	NA	0.036		NA	NA	1	1.7	NA	NA	NA	Poo not weighed	CC	DUO	Y	6	4	3	NA	0	0	0	0	0	N	NA	NA	NA	NA
223	WD455	21/12/2017	435	1		11		KM	M	SA	TA	NA	NA	NA	NA	NA	NA	16.4	NA	82	21	NA	0.036		NA	NA	1	1.7	NA	NA	NA	Poo not weighed	CC	JEJ	N	0	0	NA	NA	0	0	0	0	0	N	NA	NA	NA	NA
224	WD456	21/12/2017	435	1		11		KM	M	SA	TA	NA	NA	NA	NA	NA	NA	16.4	NA	82	21	NA	0.036		NA	NA	1	1.7	NA	NA	NA	Poo not weighed	CC	ILEUM	N	0	0	NA	NA	0	0	0	0	0	N	NA	NA	NA	NA
225	WD457	10/01/2018	248	2		17	11:15	CC	M	A	TL	0	0	0	0	0	0	18.7	2	93	23.3	12	0.1		NA	NA	2	2.7	38.5	3.1	12.1	0.103	CC	DUO	Y	0	0	NA	NA	1	0	0	0	0	Y	NA	77.66990291	0	0
226	WD458	10/01/2018	248	2		17	11:15	CC	M	A	TL	0	0	0	0	0	0	18.7	2	93	23.3	12	0.1		NA	NA	2	2.7	38.5	3.1	12.1	0.103	CC	JEJ	Y	3	2	NA	NA	0	0	0	0	0	Y	NA	77.66990291	0	0
227	WD459	10/01/2018	248	2		17	11:15	CC	M	A	TL	0	0	0	0	0	0	18.7	2	93	23.3	12	0.1		NA	NA	2	2.7	38.5	3.1	12.1	0.103	CC	ILEUM	N	0	0	NA	NA	0	0	0	0	0	Y	NA	77.66990291	0	0
228	WD46	15/08/2018	528	SW4		36		KM	M	SA	TS	NA	NA	NA	NA	NA	NA	NA	NA	91	NA	NA	0.8	N	NA	NA	1.4	NA	23.7	3.3	7.2		KM	CAECUM	N	0	0	NA	NA	0	0	0	0	0	N	NA	NA	NA	NA
229	WD460	15/02/2018	287	3		23	09:16	CC	M	A		0	0	0	0	0	0	22.9	2	96	19.1	17.1	0.7	Y	NA	NA	1.8	2.16	35.9	5.4	11	0.103	CC	DUO	N	0	0	NA	NA	0	0	0	0	0	Y	NA	9.708737864	0	0
230	WD461	15/02/2018	287	3		23	09:16	CC	M	A		0	0	0	0	0	0	22.9	2	96	19.1	17.1	0.7	Y	NA	NA	1.8	2.16	35.9	5.4	11	0.103	CC	JEJ	Y	4	2	2	NA	0	0	0	0	0	Y	NA	9.708737864	0	0
231	WD462	15/02/2018	287	3		23	09:16	CC	M	A		0	0	0	0	0	0	22.9	2	96	19.1	17.1	0.7	Y	NA	NA	1.8	2.16	35.9	5.4	11	0.103	CC	ILEUM	N	0	0	NA	NA	0	0	0	0	0	Y	NA	9.708737864	0	0
232	WD463	17/04/2018	439	1		29		KM	M	A	TL	0	0	0	1	0	0	22.3	NA	97	23	14	1.1	Y	NA	NA	1	NA	29.3	3.6	11.1		KM	DUO	Y	0	0	NA	NA	0	12	2	52	10	N	0.153	NA	NA	NA
233	WD464	17/04/2018	439	1		29		KM	M	A	TL	0	0	0	1	0	0	22.3	NA	97	23	14	1.1	Y	NA	NA	1	NA	29.3	3.6	11.1		KM	JEJ	Y	6	6	NA	NA	1	2	0	1	0	N	0.153	NA	NA	NA
234	WD465	17/04/2018	439	1		29		KM	M	A	TL	0	0	0	1	0	0	22.3	NA	97	23	14	1.1	Y	NA	NA	1	NA	29.3	3.6	11.1		KM	ILEUM	Y	0	0	NA	NA	1	0	0	0	0	N	0.153	NA	NA	NA
235	WD466	15/08/2018	929	SW4		35		KM	F	A	IMP	NA	NA	NA	NA	NA	NA	16.7	NA	81	NA	NA	NA		5	0	1.2	NA	28.3	2.8	10.4		KM	DUO	N	0	0	NA	NA	0	0	0	0	0	N	NA	NA	NA	NA
236	WD467	15/08/2018	929	SW4		35		KM	F	A	IMP	NA	NA	NA	NA	NA	NA	16.7	NA	81	NA	NA	NA		5	0	1.2	NA	28.3	2.8	10.4		KM	JEJ	N	0	0	NA	NA	0	0	0	0	0	N	NA	NA	NA	NA
237	WD468	15/08/2018	929	SW4		35		KM	F	A	IMP	NA	NA	NA	NA	NA	NA	16.7	NA	81	NA	NA	NA		5	0	1.2	NA	28.3	2.8	10.4		KM	ILEUM	N	0	0	NA	NA	0	0	0	0	0	N	NA	NA	NA	NA
238	WD469	31/10/2018	1024	3Pines		40		KM	M	SA	TA	NA	NA	NA	NA	NA	NA	14.2	NA	79	22	9	NA		NA	NA	1	NA	22.7	2.7	7.1		KM	DUO	Y	0	0	NA	NA	1	0	0	0	0	N	0.132	NA	NA	NA
239	WD47	15/08/2018	528	SW4		36		KM	M	SA	TS	NA	NA	NA	NA	NA	NA	NA	NA	91	NA	NA	0.8	N	NA	NA	1.4	NA	23.7	3.3	7.2		KM	COLON	N	0	0	NA	NA	0	0	0	0	0	N	NA	NA	NA	NA
240	WD470	31/10/2018	1024	3Pines		40		KM	M	SA	TA	NA	NA	NA	NA	NA	NA	14.2	NA	79	22	9	NA		NA	NA	1	NA	22.7	2.7	7.1		KM	JEJ	N	0	0	NA	NA	0	0	0	0	0	N	0.132	NA	NA	NA
241	WD471	31/10/2018	1024	3Pines		40		KM	M	SA	TA	NA	NA	NA	NA	NA	NA	14.2	NA	79	22	9	NA		NA	NA	1	NA	22.7	2.7	7.1		KM	ILEUM	N	0	0	NA	NA	0	0	0	0	0	N	0.132	NA	NA	NA
242	WD472	31/10/2018	849	3Pines		45		KM	M	J	TA	NA	NA	NA	NA	NA	NA	11.1	NA	70	22.5	5	NA		NA	NA	0.7	NA	20.6	1.9	6.3		KM	DUO	N	0	0	NA	NA	0	0	0	0	0	N	0.059	NA	NA	NA
243	WD473	31/10/2018	849	3Pines		45		KM	M	J	TA	NA	NA	NA	NA	NA	NA	11.1	NA	70	22.5	5	NA		NA	NA	0.7	NA	20.6	1.9	6.3		KM	JEJ	N	0	0	NA	NA	0	0	0	0	0	N	0.059	NA	NA	NA
244	WD474	31/10/2018	849	3Pines		45		KM	M	J	TA	NA	NA	NA	NA	NA	NA	11.1	NA	70	22.5	5	NA		NA	NA	0.7	NA	20.6	1.9	6.3		KM	ILEUM	N	0	0	NA	NA	0	0	0	0	0	N	0.059	NA	NA	NA
245	WD475	31/10/2018	518	3Pines		50		KM	F	A	LACT	NA	NA	NA	NA	NA	NA	25.7	NA	97	22.5	5	NA		0	7	0.9	NA	32	1.9	9.3		KM	DUO	Y	0	0	NA	NA	1	0	0	0	0	N	0.274	NA	NA	NA
246	WD476	31/10/2018	518	3Pines		50		KM	F	A	LACT	NA	NA	NA	NA	NA	NA	25.7	NA	97	22.5	5	NA		0	7	0.9	NA	32	1.9	9.3		KM	JEJ	Y	0	0	NA	NA	1	0	0	0	0	N	0.274	NA	NA	NA
247	WD477	31/10/2018	518	3Pines		50		KM	F	A	LACT	NA	NA	NA	NA	NA	NA	25.7	NA	97	22.5	5	NA		0	7	0.9	NA	32	1.9	9.3		KM	ILEUM	N	0	0	NA	NA	0	0	0	0	0	N	0.274	NA	NA	NA
248	WD48	15/08/2018	528	SW4		36		KM	M	SA	TS	NA	NA	NA	NA	NA	NA	NA	NA	91	NA	NA	0.8	N	NA	NA	1.4	NA	23.7	3.3	7.2		KM	POO		NA	NA	NA	NA	NA	NA	NA	NA	NA	N	NA	NA	NA	NA
249	WD484	15/11/2017	23	1		6	12:13	CC	M	A	TL	0	0	0	0	0	0	16.4	5	78.3	20.3	10.3	0.117		NA	NA	1.3	2.22	37.7	3.5	11	Bedding not changed after pre-baiting	CC	DUO	N	0	0	NA	NA	0	0	0	0	0	N	NA	NA	NA	NA
250	WD485	15/11/2017	23	1		6	12:13	CC	M	A	TL	0	0	0	0	0	0	16.4	5	78.3	20.3	10.3	0.117		NA	NA	1.3	2.22	37.7	3.5	11	Bedding not changed after pre-baiting	CC	JEJ	Y	22	5	5	NA	0	1	1	0	0	N	NA	NA	NA	NA
251	WD486	15/11/2017	23	1		6	12:13	CC	M	A	TL	0	0	0	0	0	0	16.4	5	78.3	20.3	10.3	0.117		NA	NA	1.3	2.22	37.7	3.5	11	Bedding not changed after pre-baiting	CC	ILEUM	Y	37	6	4	2	0	0	0	0	0	N	NA	NA	NA	NA
252	WD487	15/11/2017	23	1		6	12:13	CC	M	A	TL	0	0	0	0	0	0	16.4	5	78.3	20.3	10.3	0.117		NA	NA	1.3	2.22	37.7	3.5	11	Bedding not changed after pre-baiting	CC	CAECUM	Y	1	0	NA	NA	0	0	0	0	0	N	NA	NA	NA	NA
253	WD488	15/11/2017	23	1		6	12:13	CC	M	A	TL	0	0	0	0	0	0	16.4	5	78.3	20.3	10.3	0.117		NA	NA	1.3	2.22	37.7	3.5	11	Bedding not changed after pre-baiting	CC	COLON	N	0	0	NA	NA	0	0	0	0	0	N	NA	NA	NA	NA
254	WD489	21/12/2017	414	1		12		KM	NA			NA	NA	NA	NA	NA	NA	13.4	NA	79	21	NA	NA		NA	NA	0.4	1.2	NA	NA	NA	Poo not weighed	CC	DUO	N	0	0	NA	NA	0	0	0	0	0	N	NA	NA	NA	NA
255	WD49	31/10/2018	802	3Pines		41		KM	F	A	LACT	NA	NA	NA	NA	NA	NA	17.9	NA	93	23	4	NA		0	4	0.9	NA	30.5	2.5	10.1		KM	DUO	Y	91	10	7	4	0	0	0	0	0	N	0.288	NA	NA	NA
256	WD490	21/12/2017	414	1		12		KM	NA			NA	NA	NA	NA	NA	NA	13.4	NA	79	21	NA	NA		NA	NA	0.4	1.2	NA	NA	NA	Poo not weighed	CC	JEJ	Y	4	1	NA	NA	0	0	0	0	0	N	NA	NA	NA	NA
257	WD491	21/12/2017	414	1		12		KM	NA			NA	NA	NA	NA	NA	NA	13.4	NA	79	21	NA	NA		NA	NA	0.4	1.2	NA	NA	NA	Poo not weighed	CC	ILEUM	N	0	0	NA	NA	0	0	0	0	0	N	NA	NA	NA	NA
258	WD492	21/12/2017	414	1		12		KM	NA			NA	NA	NA	NA	NA	NA	13.4	NA	79	21	NA	NA		NA	NA	0.4	1.2	NA	NA	NA	Poo not weighed	CC	CAECUM	N	0	0	NA	NA	0	0	0	0	0	N	NA	NA	NA	NA
259	WD493	21/12/2017	414	1		12		KM	NA			NA	NA	NA	NA	NA	NA	13.4	NA	79	21	NA	NA		NA	NA	0.4	1.2	NA	NA	NA	Poo not weighed	CC	COLON	Y	2	1	NA	1	0	0	0	0	0	N	NA	NA	NA	NA
260	WD494	21/12/2017	414	1		12		KM	NA			NA	NA	NA	NA	NA	NA	13.4	NA	79	21	NA	NA		NA	NA	0.4	1.2	NA	NA	NA	Poo not weighed	CC	POO		NA	NA	NA	NA	NA	NA	NA	NA	NA	N	NA	NA	NA	NA
261	WD495	10/01/2018	515	2		18	11:15	RC	F	SA		NA	NA	NA	NA	NA	NA	15.7	NA	79.7	21.9	6.8	NA		0	0	0.6	1.96	31	3.98	10.86	0.095	CC	DUO	N	0	0	NA	NA	0	0	0	0	0	Y	NA	10.52631579	0	0
262	WD496	10/01/2018	515	2		18	11:15	RC	F	SA		NA	NA	NA	NA	NA	NA	15.7	NA	79.7	21.9	6.8	NA		0	0	0.6	1.96	31	3.98	10.86	0.095	CC	JEJ	Y	5	3	NA	NA	0	0	0	0	0	Y	NA	10.52631579	0	0
263	WD497	10/01/2018	515	2		18	11:15	RC	F	SA		NA	NA	NA	NA	NA	NA	15.7	NA	79.7	21.9	6.8	NA		0	0	0.6	1.96	31	3.98	10.86	0.095	CC	ILEUM	N	0	0	NA	NA	0	0	0	0	0	Y	NA	10.52631579	0	0
264	WD498	10/01/2018	515	2		18	11:15	RC	F	SA		NA	NA	NA	NA	NA	NA	15.7	NA	79.7	21.9	6.8	NA		0	0	0.6	1.96	31	3.98	10.86	0.095	CC	CAECUM	N	0	0	NA	NA	0	0	0	0	0	Y	NA	10.52631579	0	0
265	WD499	10/01/2018	515	2		18	11:15	RC	F	SA		NA	NA	NA	NA	NA	NA	15.7	NA	79.7	21.9	6.8	NA		0	0	0.6	1.96	31	3.98	10.86	0.095	CC	COLON	N	0	0	NA	NA	0	0	0	0	0	Y	NA	10.52631579	0	0
266	WD50	31/10/2018	802	3Pines		41		KM	F	A	LACT	NA	NA	NA	NA	NA	NA	17.9	NA	93	23	4	NA		0	4	0.9	NA	30.5	2.5	10.1		KM	JEJ	Y	17	10	5	2	0	0	0	0	0	N	0.288	NA	NA	NA
267	WD500	10/01/2018	515	2		18	11:15	RC	F	SA		NA	NA	NA	NA	NA	NA	15.7	NA	79.7	21.9	6.8	NA		0	0	0.6	1.96	31	3.98	10.86	0.095	CC	POO		NA	NA	NA	NA	NA	NA	NA	NA	NA	Y	NA	10.52631579	0	0
268	WD501	15/02/2018	634	3		24		KM	F	SA	IMP	NA	NA	NA	NA	NA	NA	14.6	NA	83	19	3	NA		0	0	0.4	1.5	24.5	3	6.1	0.106	CC	DUO	Y	0	0	NA	NA	0	2	2	0	0	Y	NA	169.8113208	3169.811321	0
269	WD502	15/02/2018	634	3		24		KM	F	SA	IMP	NA	NA	NA	NA	NA	NA	14.6	NA	83	19	3	NA		0	0	0.4	1.5	24.5	3	6.1	0.106	CC	JEJ	Y	0	0	NA	NA	1	0	0	0	0	Y	NA	169.8113208	3169.811321	0
270	WD503	15/02/2018	634	3		24		KM	F	SA	IMP	NA	NA	NA	NA	NA	NA	14.6	NA	83	19	3	NA		0	0	0.4	1.5	24.5	3	6.1	0.106	CC	ILEUM	N	0	0	NA	NA	0	0	0	0	0	Y	NA	169.8113208	3169.811321	0
271	WD504	15/02/2018	634	3		24		KM	F	SA	IMP	NA	NA	NA	NA	NA	NA	14.6	NA	83	19	3	NA		0	0	0.4	1.5	24.5	3	6.1	0.106	CC	CAECUM	N	0	0	NA	NA	0	0	0	0	0	Y	NA	169.8113208	3169.811321	0
272	WD505	15/02/2018	634	3		24		KM	F	SA	IMP	NA	NA	NA	NA	NA	NA	14.6	NA	83	19	3	NA		0	0	0.4	1.5	24.5	3	6.1	0.106	CC	COLON	N	0	0	NA	NA	0	0	0	0	0	Y	NA	169.8113208	3169.811321	0
273	WD506	15/02/2018	634	3		24		KM	F	SA	IMP	NA	NA	NA	NA	NA	NA	14.6	NA	83	19	3	NA		0	0	0.4	1.5	24.5	3	6.1	0.106	CC	POO		NA	NA	NA	NA	NA	NA	NA	NA	NA	Y	NA	169.8113208	3169.811321	0
274	WD507	17/04/2018	505	1		30		KM	F	A	PERF	0	0	0	0	0	0	19.1	NA	83	23	3	NA		0	0	1	NA	29	3.5	8.4		KM	DUO	Y	0	0	NA	NA	0	6	6	0	0	N	NA	NA	NA	NA
275	WD508	17/04/2018	505	1		30		KM	F	A	PERF	0	0	0	0	0	0	19.1	NA	83	23	3	NA		0	0	1	NA	29	3.5	8.4		KM	JEJ	Y	1	1	NA	NA	0	1	1	0	0	N	NA	NA	NA	NA
276	WD509	17/04/2018	505	1		30		KM	F	A	PERF	0	0	0	0	0	0	19.1	NA	83	23	3	NA		0	0	1	NA	29	3.5	8.4		KM	ILEUM	Y	0	0	NA	NA	1	0	0	0	0	N	NA	NA	NA	NA
277	WD51	31/10/2018	802	3Pines		41		KM	F	A	LACT	NA	NA	NA	NA	NA	NA	17.9	NA	93	23	4	NA		0	4	0.9	NA	30.5	2.5	10.1		KM	ILEUM	Y	1	1	1	NA	0	0	0	0	0	N	0.288	NA	NA	NA
278	WD510	17/04/2018	505	1		30		KM	F	A	PERF	0	0	0	0	0	0	19.1	NA	83	23	3	NA		0	0	1	NA	29	3.5	8.4		KM	CAECUM	Y	0	0	NA	NA	0	0	0	1	1	N	NA	NA	NA	NA
279	WD511	17/04/2018	505	1		30		KM	F	A	PERF	0	0	0	0	0	0	19.1	NA	83	23	3	NA		0	0	1	NA	29	3.5	8.4		KM	COLON	N	0	0	NA	NA	0	0	0	0	0	N	NA	NA	NA	NA
280	WD512	17/04/2018	505	1		30		KM	F	A	PERF	0	0	0	0	0	0	19.1	NA	83	23	3	NA		0	0	1	NA	29	3.5	8.4		KM	POO		NA	NA	NA	NA	NA	NA	NA	NA	NA	N	NA	NA	NA	NA
281	WD52	31/10/2018	802	3Pines		41		KM	F	A	LACT	NA	NA	NA	NA	NA	NA	17.9	NA	93	23	4	NA		0	4	0.9	NA	30.5	2.5	10.1		KM	CAECUM	Y	4	4	2	3	0	0	0	0	0	N	0.288	NA	NA	NA
282	WD53	31/10/2018	802	3Pines		41		KM	F	A	LACT	NA	NA	NA	NA	NA	NA	17.9	NA	93	23	4	NA		0	4	0.9	NA	30.5	2.5	10.1		KM	COLON	Y	8	8	1	3	0	0	0	0	0	N	0.288	NA	NA	NA
283	WD54	31/10/2018	802	3Pines		41		KM	F	A	LACT	NA	NA	NA	NA	NA	NA	17.9	NA	93	23	4	NA		0	4	0.9	NA	30.5	2.5	10.1		KM	POO		NA	NA	NA	NA	NA	NA	NA	NA	NA	N	0.288	NA	NA	NA
284	WD55	31/10/2018	406	3Pines		46		KM	M	J	TA	NA	NA	NA	NA	NA	NA	11.7	NA	72	22	8	NA		NA	NA	0.7	NA	18	1.7	5.3		KM	DUO	N	0	0	NA	NA	0	0	0	0	0	N	0.1	NA	NA	NA
285	WD56	31/10/2018	406	3Pines		46		KM	M	J	TA	NA	NA	NA	NA	NA	NA	11.7	NA	72	22	8	NA		NA	NA	0.7	NA	18	1.7	5.3		KM	JEJ	N	0	0	NA	NA	0	0	0	0	0	N	0.1	NA	NA	NA
286	WD57	31/10/2018	406	3Pines		46		KM	M	J	TA	NA	NA	NA	NA	NA	NA	11.7	NA	72	22	8	NA		NA	NA	0.7	NA	18	1.7	5.3		KM	ILEUM	N	0	0	NA	NA	0	0	0	0	0	N	0.1	NA	NA	NA
287	WD58	31/10/2018	406	3Pines		46		KM	M	J	TA	NA	NA	NA	NA	NA	NA	11.7	NA	72	22	8	NA		NA	NA	0.7	NA	18	1.7	5.3		KM	CAECUM	Y	8	8	NA	8	0	0	0	0	0	N	0.1	NA	NA	NA
288	WD59	31/10/2018	406	3Pines		46		KM	M	J	TA	NA	NA	NA	NA	NA	NA	11.7	NA	72	22	8	NA		NA	NA	0.7	NA	18	1.7	5.3		KM	COLON	N	0	0	NA	NA	0	0	0	0	0	N	0.1	NA	NA	NA
289	WD60	31/10/2018	406	3Pines		46		KM	M	J	TA	NA	NA	NA	NA	NA	NA	11.7	NA	72	22	8	NA		NA	NA	0.7	NA	18	1.7	5.3		KM	POO		NA	NA	NA	NA	NA	NA	NA	NA	NA	N	0.1	NA	NA	NA
290	WD9	01/11/2017	48	Main grid	0418EBBF1E	1	10:03	KM	M	SA	TA	0	0	0	0	0	0	15	NA	83.6	19.6	NA	0.054		NA	NA	NA	1.6	26.5	4.3	12.2		CC	DUO	N	0	0	NA	NA	0	0	0	0	0	N	NA	NA	NA	NA
[truncated: 24 more columns]
