# Supplementary material for: Parasite–gut microbiota associations in wild wood mice (Apodemus sylvaticus)
Source: Front Microbiol. 2024 Nov 18;15:1440427. doi: 10.3389/fmicb.2024.1440427 (PMC11608965; doi:10.3389/fmicb.2024.1440427)
Supplement: Supplementary file 1 [file Data_Sheet_1.zip › 1440427_Knowles_Longitudinal_sample_metadata.CSV]

	Sequence_sample_code	Collection_date	Trap_number	Grid_sq	Grid	Habitat_type	XPIT_tag	Animal_ID	Species	N_R	Sex	Reprod	Age	Body_mass_g	Body_condition	AGD_1	AGD_2	AGD_3	Foot_1	Foot_2	Foot_3	Tick_L	Tick_N	Tick_A	Fleas	Mites	Lept	Peanuts_left	Apple_left	Araneae	Castanea	Quercus	Arachis	Acer	Fraxinus	Rubus	Mercurialis	Brachypodium	Sambucus	Poaceae_Other3	Abies_Larix	Maleae	Fagus	Festuca	Plant_unassigned	Ranunculaceae_sp	Araceae_sp	Poaceae_Other2	Hyacinthoides
1	WD1	15/08/2018	802	NA	Hab3	Mixed	X04191820B6		AF	N	M	TL+	A	32.1	2.5	24	NA	NA	22.6	NA	NA	NA	NA	NA	NA	NA	NA	0	0	NA	NA	NA	NA	NA	NA	NA	NA	NA	NA	NA	NA	NA	NA	NA	NA	NA	NA	NA	NA
2	WD100	18/10/2017	619	F14	Main	Mixed	X0418EBC464		AS	R	F	PERF	A	17.6	1.5	3.3	2.9	3.1	19.7	20.1	20.1	0	0	0	0	0	0	3		NA	NA	NA	NA	NA	NA	NA	NA	NA	NA	NA	NA	NA	NA	NA	NA	NA	NA	NA	NA
3	WD101	18/10/2017	4	Y9	Main	Mixed	X0418EBB77E		AS	R	M	TS	SA	17.4	2	11.4	10.1	10.2	20.5	20.1	20.3	0	0	0	0	0	0	1		0	0	1	1	1	1	1	0	1	0	0	0	0	1	0	0	0	0	0	0
4	WD102	18/10/2017	91	J14	Main	Mixed	X0418EB9FC7		AS	R	M		A	NA	2	11.7	11.3	11.9	21.5	21.3	21.1	NA		NA	NA	NA	NA	0		0	0	1	1	1	1	1	0	1	0	0	0	0	0	0	0	1	0	0	0
5	WD103	18/10/2017	45	E13	Main	Mixed	X0418EB834B		AS	R	M	TS	A	21	1.5	10.5	12.2	11.4	20.6	21	21.3	0	0	0	0	0	0	3		NA	NA	NA	NA	NA	NA	NA	NA	NA	NA	NA	NA	NA	NA	NA	NA	NA	NA	NA	NA
6	WD104	18/10/2017	634	H8	Main	Mixed	X0418EBBF1E		AS	R	M	TA	A	19.8	1.5	7.5	7.6	6.6	20.1	19.8	20.6	0	0	0	0	0	0	4		NA	NA	NA	NA	NA	NA	NA	NA	NA	NA	NA	NA	NA	NA	NA	NA	NA	NA	NA	NA
7	WD105	01/11/2017	255	X9	Main	Mixed	X041918134D		AS	R	F	IMP	A	16	1.5	5.1	5.4	4.5	19.8	19.9	18.9	0	0	0	0	0	0	4		NA	NA	NA	NA	NA	NA	NA	NA	NA	NA	NA	NA	NA	NA	NA	NA	NA	NA	NA	NA
8	WD106	01/11/2017	13	X11	Main	Mixed	X0418EBA59F		AS	R	M	TA	A	18.8	1	14	12	12.9	21	21.4	20.5	0	1	0	0	0	0	2		0	0	1	1	0	0	0	0	0	0	0	0	0	0	0	0	0	0	0	0
9	WD107	15/11/2017	619	B16	Main	Mixed	X0418EBCDA7		AS	R	F	IMP	A	19.5	1.5	5.8	4.8	5.9	20.4	20.3	20.4	0	0	0	0	0	0			0	0	1	1	1	1	1	0	1	0	0	0	0	0	0	0	0	0	0	0
10	WD108	15/11/2017	269	I9	Main	Mixed	X0419182B6C		AS	R	F	IMP	A	12.7	1.5	4.7	4	4	19.8	20	20.6	0	0	0	0	0	0	0		NA	NA	NA	NA	NA	NA	NA	NA	NA	NA	NA	NA	NA	NA	NA	NA	NA	NA	NA	NA
11	WD109	15/11/2017	436	X10	Main	Mixed	X0418EB834B		AS	R	M	TA	A	20.6	2	11.7	11.5	10.3	19.9	20	20.1	0	0	0	1	3	4	4.5		0	0	1	0	0	0	0	0	0	0	0	0	0	0	0	0	0	0	0	0
12	WD110	15/11/2017	311	Z14	Main	Mixed	X0418EBD385		AS	R	M		A	15.7	NA	NA	NA	NA	NA	NA	NA	NA		NA	NA	NA	NA	0		NA	NA	NA	NA	NA	NA	NA	NA	NA	NA	NA	NA	NA	NA	NA	NA	NA	NA	NA	NA
13	WD111	06/12/2017	401	G12	Main	Mixed	X041917E552		AS	R	F		A	14.5	NA	NA	NA	NA	NA	NA	NA	0	0	0	1	0	0			NA	NA	NA	NA	NA	NA	NA	NA	NA	NA	NA	NA	NA	NA	NA	NA	NA	NA	NA	NA
14	WD112	21/12/2017	622	Z8	Main	Mixed	X0418EB80D2		AS	R	M	TA	A	17.4	NA	12.3	11	12	21.8	21.7	21.7	NA		NA	NA	NA	NA	0		NA	NA	NA	NA	NA	NA	NA	NA	NA	NA	NA	NA	NA	NA	NA	NA	NA	NA	NA	NA
15	WD113	21/12/2017	514	D12	Main	Mixed	X0418EBCDA7		AS	R	F	IMP	A	17	1	5.4	5.1	5.4	19.6	19.9	19.5	NA		NA	NA	NA	NA	0		0	0	1	1	1	1	1	0	1	0	0	0	0	0	0	0	0	0	0	0
16	WD114	10/01/2018	620	H5	Main	Mixed	X04191822AE	AS161	AS	N	M	TA	SA	15.1	2.5	7.1	6	5.8	19	19.4	19.4	0	0	0	0	0	0			0	0	0	1	1	0	1	0	1	0	0	0	0	0	0	0	1	0	0	0
17	WD115	10/01/2018	807	K16	Main	Mixed	X0418EB8CD5	AS163	AS	N	M?	TA?	A	15.8	2	5.5	3.4	3.7	19.6	19.4	19.2	0	0	0	0	0	0			NA	NA	NA	NA	NA	NA	NA	NA	NA	NA	NA	NA	NA	NA	NA	NA	NA	NA	NA	NA
18	WD116	10/01/2018	414	E10	Main	Mixed	X0418948EEE		AS	R	M	TA	A	18.8	2	8.8	8.1	7.8	21.2	20.5	20.9	NA		NA	NA	NA	NA			0	1	0	1	0	1	0	0	1	0	0	0	0	0	0	0	0	0	0	0
19	WD117	24/01/2018	281	D6	Main	Mixed	X0418EB80D2		AS	R	M	TS	A	19.5	1.5	11.8	11.7	11.8	20.4	20	19.9	NA		NA	NA	NA	NA	0		NA	NA	NA	NA	NA	NA	NA	NA	NA	NA	NA	NA	NA	NA	NA	NA	NA	NA	NA	NA
20	WD118	24/01/2018	311	H8	Main	Mixed	X0419182DBC		AS	R	F	IMP	A	14.1	2	3	2.8	3.1	18.5	18.6	18.4	0	0	0	0	0	0			NA	NA	NA	NA	NA	NA	NA	NA	NA	NA	NA	NA	NA	NA	NA	NA	NA	NA	NA	NA
21	WD119	24/01/2018	424	L8	Main	Mixed	X0419182D1F		AS	R	M	TA	A	17.6	1.5	10.2	7.3	8.4	20.4	20.2	20.3	0	0	0	0	0	0			0	0	1	1	0	1	0	0	1	0	0	0	0	0	0	0	1	0	1	0
22	WD120	15/02/2018	423	L13	Main	Mixed	X041894A69E		AS	R	F	IMP	A	15.9	2	4.4	4	4.6	22	22.4	22.4	0	0	0	0	0	0			0	0	1	1	1	1	1	0	0	0	0	0	0	0	0	0	0	0	0	0
23	WD121	15/02/2018	601	C2	Main	Mixed	X04191833F4		AS	R	F	IMP	A	17.8	2	3.4	2.9	3.4	19.6	19.6	19.5	0	0	0	0	0	0			0	0	1	1	1	1	1	1	1	0	0	0	0	0	0	0	0	0	0	0
24	WD122	11/05/2018	804	J6	Main	Mixed	X041894A526	AS169	AS	R	M	TL	A	22.5	1.5	19.6	17	16.5	22.8	22.2	22.3	0	4	0	0	0	0			NA	NA	NA	NA	NA	NA	NA	NA	NA	NA	NA	NA	NA	NA	NA	NA	NA	NA	NA	NA
25	WD123	20/06/2018	891	C3	Main	Mixed		AS173	AS	N	M	TS	A	15.8	2	16.9	15.9	16.5	20	20.1	21.5	0	0	0	1	0	0	5		NA	NA	NA	NA	NA	NA	NA	NA	NA	NA	NA	NA	NA	NA	NA	NA	NA	NA	NA	NA
26	WD124	02/08/2018	1004	C2	Main	Mixed	X04189474CC	AS184	AS	N	M	TL	A	19.5	2	19.6	NA	NA	21.5	NA	NA	NA		NA	NA	NA	NA			0	0	0	1	0	1	0	0	0	0	0	0	0	0	0	0	0	0	0	0
27	WD125	15/08/2018	1037	L9	Main	Mixed	X0419183147		AS	N	F	IMP	A	18.7	2.5	3.8	NA	NA	20.8	NA	NA	NA	NA	NA	NA	NA	NA	NA	NA	0	0	1	1	0	1	0	0	1	0	0	0	0	0	0	0	0	0	0	0
28	WD126	13/09/2018	1000	F12	Main	Mixed	X041894894B		AS	R	F	LACT	A	24.6	2	3.9	NA	NA	20.1	NA	NA	NA	NA	NA	NA	NA	NA	NA	NA	0	0	1	1	0	0	0	0	1	1	0	0	0	0	0	0	0	0	0	0
29	WD127	26/09/2018	1026	Z11	Main	Mixed	X0418EBB271		AF	N	M	TL+	A	27.8	1.5	17.9	NA	NA	22.9	NA	NA	NA	NA	NA	NA	NA	NA	NA	NA	NA	NA	NA	NA	NA	NA	NA	NA	NA	NA	NA	NA	NA	NA	NA	NA	NA	NA	NA	NA
30	WD128	26/09/2018	1016	L11	Main	Mixed	X0419183147		AS	R	F	NIPP	A	22.6	2	5.8	NA	NA	18.4	NA	NA	NA	NA	NA	NA	NA	NA	NA	NA	NA	NA	NA	NA	NA	NA	NA	NA	NA	NA	NA	NA	NA	NA	NA	NA	NA	NA	NA	NA
31	WD129	24/10/2018	443	Z13	Main	Mixed	X041917E213		AS	N	M	TS	SA	16.8	1.5	13.9	NA	NA	20.2	NA	NA	0	0	0	0	0	0			NA	NA	NA	NA	NA	NA	NA	NA	NA	NA	NA	NA	NA	NA	NA	NA	NA	NA	NA	NA
32	WD130	12/07/2018	1013	NA	Hab3	Mixed	X041917F8313		AF	N	M	TL	A	35.3	1	13.8	NA	NA	23	NA	NA	NA	NA	NA	NA	NA	NA	NA	NA	NA	NA	NA	NA	NA	NA	NA	NA	NA	NA	NA	NA	NA	NA	NA	NA	NA	NA	NA	NA
33	WD131	12/07/2018	52	NA	Hab3	Mixed	X0418EBBE6C		AF	N	F	IMP	A	29.9	2	4.3	NA	NA	21.2	NA	NA	NA	NA	NA	NA	NA	NA	NA	NA	NA	NA	NA	NA	NA	NA	NA	NA	NA	NA	NA	NA	NA	NA	NA	NA	NA	NA	NA	NA
34	WD132	15/08/2018	1003	NA	Hab3	Mixed	X041917F392		AF	N	F	NIPP	A	25.4	1.5	4.8	NA	NA	22.9	NA	NA	NA	NA	NA	NA	NA	NA	NA	NA	NA	NA	NA	NA	NA	NA	NA	NA	NA	NA	NA	NA	NA	NA	NA	NA	NA	NA	NA	NA
35	WD133	15/08/2018	517	NA	Hab3	Mixed	X0418EB91F7		AS	N	F	LACT	A	27.2	2	4.4	NA	NA	20.6	NA	NA	NA	NA	NA	NA	NA	NA	NA	NA	0	0	0	1	0	0	0	0	0	0	1	0	0	0	0	0	0	0	0	0
36	WD134	04/09/2018	7	NA	Hab3	Mixed	X0419182E4A		AS	N	M	TL	A	21.3	2	13.6	NA	NA	21.8	NA	NA	NA	NA	NA	NA	NA	NA	NA	NA	0	0	0	1	0	0	0	0	0	1	0	0	0	0	0	0	0	0	0	0
37	WD135	10/10/2018	1043	NA	Hab3	Mixed	X041917F2E2		AS	N	F	IMP	SA	17.9	NA	11.2	23	1.5	NA	NA	NA	NA	NA	NA	NA	NA	NA	NA	NA	NA	NA	NA	NA	NA	NA	NA	NA	NA	NA	NA	NA	NA	NA	NA	NA	NA	NA	NA	NA
38	WD136	10/10/2018	824	NA	Hab3	Mixed	X0419182ADD		AF	N	M	TL	A	36.7	2	16.5	NA	NA	22.1	NA	NA	NA	NA	NA	NA	NA	NA	1	NA	NA	NA	NA	NA	NA	NA	NA	NA	NA	NA	NA	NA	NA	NA	NA	NA	NA	NA	NA	NA
39	WD137	12/07/2018	623	NA	Hab3	Mixed			AS	N	F	NIPP	A	23.4	NA	NA	NA	NA	NA	NA	NA	NA	NA	NA	NA	NA	NA	NA	NA	0	0	0	1	0	0	0	0	0	0	0	0	0	0	0	0	0	0	0	0
40	WD193	04/09/2018	450	NA	Hab3	Mixed	X0419181B2A		AF	R	M	TL	A	30.9	NA	NA	NA	NA	NA	NA	NA	NA	NA	NA	NA	NA	NA	NA	NA	NA	NA	NA	NA	NA	NA	NA	NA	NA	NA	NA	NA	NA	NA	NA	NA	NA	NA	NA	NA
41	WD194	12/07/2018	6	NA	Hab3	Mixed			AF	N	F	LACT	A	33.9	NA	NA	NA	NA	NA	NA	NA	NA	NA	NA	NA	NA	NA	NA	NA	NA	NA	NA	NA	NA	NA	NA	NA	NA	NA	NA	NA	NA	NA	NA	NA	NA	NA	NA	NA
42	WD195	15/08/2018	824	D7	Main	Mixed	X041894962A		AS	R	M	TL	A	24	2.5	14.3	NA	NA	20.5	NA	NA	NA	NA	NA	NA	NA	NA	0	0	NA	NA	NA	NA	NA	NA	NA	NA	NA	NA	NA	NA	NA	NA	NA	NA	NA	NA	NA	NA
43	WD196	15/08/2018	913	NA	Hab3	Mixed			AS	N	F	PREG	A	29.2	1	NA	NA	NA	NA	NA	NA	NA	NA	NA	NA	NA	NA	NA	NA	0	0	0	1	0	0	0	0	0	0	0	0	0	0	0	0	0	0	0	0
44	WD197	10/10/2018	1043	NA	Hab3	Mixed	X041917F2E2		AS	N	F	IMP	SA	17.9	1.5	11.2	NA	NA	23	NA	NA	NA	NA	NA	NA	NA	NA	NA	NA	0	0	1	1	0	0	0	0	0	1	0	0	0	0	0	0	0	0	0	0
45	WD198	04/09/2018	635	NA	Hab3	Mixed	X041917E09B		AF	N	F	NIPP	A	31.4	1.5	3.5	NA	NA	23.5	NA	NA	NA	NA	NA	NA	NA	NA	NA	NA	NA	NA	NA	NA	NA	NA	NA	NA	NA	NA	NA	NA	NA	NA	NA	NA	NA	NA	NA	NA
46	WD199	10/10/2018	91	NA	Hab3	Mixed	X0419180A13		AS	N	F	IMP	A	17.3	1.5	10.2	NA	NA	21.9	NA	NA	NA	NA	NA	NA	NA	NA	3	0	0	0	1	1	0	0	1	0	0	0	0	0	0	0	0	0	0	1	0	0
47	WD2	02/08/2018	214	NA	Hab2	Mixed	X041917F6E1		AS	N	M	TL	A	17	NA	16.6	NA	NA	21.3	NA	NA	NA	NA	NA	NA	NA	NA	NA	NA	0	0	1	1	1	0	1	0	0	0	0	0	0	0	0	0	0	0	0	1
48	WD200	24/10/2018	430	NA	Hab3	Mixed	X041917FE7F		AF	N	F	LACT	A	28.4	2	6	NA	NA	20.8	NA	NA	NA	NA	NA	NA	NA	NA	NA	NA	NA	NA	NA	NA	NA	NA	NA	NA	NA	NA	NA	NA	NA	NA	NA	NA	NA	NA	NA	NA
49	WD201	08/12/2016	626	A8	Main	Mixed		AS74	AS	R				NA	NA	NA	NA	NA	NA	NA	NA	NA		NA	NA	NA	NA			NA	NA	NA	NA	NA	NA	NA	NA	NA	NA	NA	NA	NA	NA	NA	NA	NA	NA	NA	NA
50	WD202	04/10/2017	627	L1	Main	Mixed	X0419182211	AF12	AF	N	M	TS	A	33.3	1.5	19.9	18.5	17	23.2	23	22.7	0	0	0	0	0	0	0		NA	NA	NA	NA	NA	NA	NA	NA	NA	NA	NA	NA	NA	NA	NA	NA	NA	NA	NA	NA
51	WD203	18/10/2017	101	I1	Main	Mixed	X0418EBC50A		AS	R	F	IMP	A	19.4	2	6.7	6.6	6.7	21	21	20.6	0	0	0	0	0	0	0		NA	NA	NA	NA	NA	NA	NA	NA	NA	NA	NA	NA	NA	NA	NA	NA	NA	NA	NA	NA
52	WD204	18/10/2017	64	A13	Main	Mixed	X0418EB9DA7	AS176	AS	R	F	IMP	J	10.7	3	3.8	3.5	3.5	19	18.8	18.5	0	0	0	0	0	0	2		0	0	1	1	0	0	1	0	0	0	0	0	0	0	0	0	0	1	0	0
53	WD205	18/10/2017	419	G5	Main	Mixed	X041917ECAA		AS	R	F	IMP	SA	13	1	3.9	3.6	4	20.2	20.2	19.8	0	0	0	0	0	0			0	0	1	1	1	1	0	0	1	0	0	0	0	0	0	0	1	0	0	0
54	WD206	18/10/2017	88	I3	Main	Mixed	X0418EBD4BC	AS127	AS	R	M	TS	A	17.5	1.5	9	8.9	8.8	19.2	19.3	19.3	NA		NA	NA	NA	NA	0		0	0	1	1	1	1	1	1	1	0	0	0	1	1	0	0	1	0	0	0
55	WD207	18/10/2017	246	C5	Main	Mixed	X0418EB80D2		AS	R	M	TA	A	14.2	2	13.8	13.9	13.9	20	20.4	20.5	0	0	0	0	0	0	2		NA	NA	NA	NA	NA	NA	NA	NA	NA	NA	NA	NA	NA	NA	NA	NA	NA	NA	NA	NA
56	WD208	18/10/2017	6	X14	Main	Mixed	X0418EB8EB2		AS	N	F	IMP	A	18	1.5	4.7	4.9	4.5	20.5	20.3	20.2	0	0	0	0	0	0	3		NA	NA	NA	NA	NA	NA	NA	NA	NA	NA	NA	NA	NA	NA	NA	NA	NA	NA	NA	NA
57	WD209	01/11/2017	605	Z9	Main	Mixed	X0419182ECB		AS	R	M			10.4	NA	NA	NA	NA	NA	NA	NA	NA		NA	NA	NA	NA			NA	NA	NA	NA	NA	NA	NA	NA	NA	NA	NA	NA	NA	NA	NA	NA	NA	NA	NA	NA
58	WD210	01/11/2017	412	C10	Main	Mixed	X0419180163		AS	R	M	TA	A	19.9	2.5	12.5	12.6	12.6	21.8	22	21.9	0	0	0	0	0	0			NA	NA	NA	NA	NA	NA	NA	NA	NA	NA	NA	NA	NA	NA	NA	NA	NA	NA	NA	NA
59	WD211	15/11/2017	240	H14	Main	Mixed	X0419181411		AS	R	M	TA	A	17.8	1	9.5	11.3	11.9	19.4	19	19.5	0	0	0	0	0	0	0		NA	NA	NA	NA	NA	NA	NA	NA	NA	NA	NA	NA	NA	NA	NA	NA	NA	NA	NA	NA
60	WD212	15/11/2017	515	X9	Main	Mixed	X041918021A		AS	N	M?	TA?	A	17.7	1.5	12.3	11.3	11.7	20.8	20.9	20.7	0	0	0	0	0	1	0		NA	NA	NA	NA	NA	NA	NA	NA	NA	NA	NA	NA	NA	NA	NA	NA	NA	NA	NA	NA
61	WD213	15/11/2017	511	B6	Main	Mixed	X04191835C6	AS157	AS	N	F	IMP	A	15.3	1.5	8.2	8.6	8.2	18.5	18.8	19.5	0	0	0	0	0	0	2		0	0	1	1	0	0	1	0	1	0	0	0	0	0	0	0	0	0	0	0
62	WD214	15/11/2017	605	Y11	Main	Mixed	X041918134D		AS	R	F	IMP	A	19.8	2	7.2	7.5	6	19.6	20.2	19.7	0	1	0	0	0	0	0		0	0	1	1	1	1	0	0	0	0	0	0	0	0	0	0	0	0	0	0
63	WD215	15/11/2017	636	I3	Main	Mixed	X0418EBC072		AS	R	F	IMP	A	19.1	2	7	6.4	6.4	20.7	20.2	20.1	0	1	0	0	0	0			NA	NA	NA	NA	NA	NA	NA	NA	NA	NA	NA	NA	NA	NA	NA	NA	NA	NA	NA	NA
64	WD216	06/12/2017	445	Z11	Main	Mixed	X0419180163		AS	R	M	TA	A	19.3	2	9.6	8.3	8	19	19.3	21.5	0	0	0	0	0	0	0		0	1	0	1	0	0	1	0	0	0	0	0	0	0	0	0	0	0	0	0
65	WD217	21/12/2017	628	L10	Main	Mixed	X0419182D1F	AS158	AS	N	M	TA	A	17.6	1	10	11.2	10.8	20.8	20.2	20.3	1	0	0	0	0	0	2		NA	NA	NA	NA	NA	NA	NA	NA	NA	NA	NA	NA	NA	NA	NA	NA	NA	NA	NA	NA
66	WD218	21/12/2017	67	K1	Main	Mixed	X041917ECB0		AS	R	M		A	11.4	1	8.3	8.2	7.7	19.9	19	19.2	0	0	0	0	0	0	0		0	0	1	1	1	1	1	0	1	0	0	0	0	1	0	0	0	0	0	0
67	WD219	21/12/2017	48	X10	Main	Mixed	X041917F639	AS160	AS	N	M	TA	A	17.5	1	9.1	7.3	5.2	19.1	18.8	19	1	1	0	0	0	0	0		NA	NA	NA	NA	NA	NA	NA	NA	NA	NA	NA	NA	NA	NA	NA	NA	NA	NA	NA	NA
68	WD220	10/01/2018	450	I4	Main	Mixed	X0419182DBC		AS	R	F	IMP	A	14.3	2.5	4	3.7	4.2	19	19.7	19	0	1	0	0	0	0			0	0	0	1	1	1	1	0	1	0	0	0	0	0	0	0	1	0	0	0
69	WD221	24/01/2018	507	H4	Main	Mixed	X041918291B		AS	R	M	TA	A	16.3	2	10.4	9.9	10.1	19.3	19.4	19.5	0	1	0	0	0	0			0	0	1	1	1	0	1	0	1	0	0	0	0	0	0	0	0	0	0	0
70	WD222	24/01/2018	519	L12	Main	Mixed	X04189483E0	AS165	AS	N	M	TA	A	15.8	1	12	11.4	10	21	21	21.5	0	0	0	0	0	0	1		0	0	1	1	0	0	0	0	1	0	0	0	0	0	0	0	0	0	0	0
71	WD223	15/02/2018	809	B1	Main	Mixed	X041918291B		AS	R	M	TA	A	17.6	1.5	11.3	10	10.5	21	21	21.2	0	0	0	0	0	0			0	0	1	1	0	1	0	0	1	0	0	0	0	1	0	0	0	0	0	0
72	WD224	28/03/2018	53	L14	Main	Mixed	X041894A69E		AS	R	F	IMP	A	19.5	2	3.6	2.7	2.2	22.5	27.5	27.5	0	0	0	0	0	0			NA	NA	NA	NA	NA	NA	NA	NA	NA	NA	NA	NA	NA	NA	NA	NA	NA	NA	NA	NA
73	WD225	11/05/2018	631	I3	Main	Mixed	X04191820BC	AS168	AS	R	F	PREG	A	30	2	5.6	5.5	5.8	20.3	20.5	20	0	3	0	0	0	0			NA	NA	NA	NA	NA	NA	NA	NA	NA	NA	NA	NA	NA	NA	NA	NA	NA	NA	NA	NA
74	WD226	11/07/2018	1026	X14	Main	Mixed	X0419181C9A	AS178	AS	N	F	IMP		17.1	1.5	4.3	3.7	3.7	20.9	20.9	20.8	0	0	0	0	0	0			NA	NA	NA	NA	NA	NA	NA	NA	NA	NA	NA	NA	NA	NA	NA	NA	NA	NA	NA	NA
75	WD227	02/08/2018	1028	I6	Main	Mixed	X041894894B	AS177	AS	R	F	IMP	A	18.4	1.5	4.6	4.5	4.3	21	21	21.1	NA		NA	NA	NA	NA			0	0	1	1	0	1	1	0	0	0	0	0	0	0	0	0	0	0	0	0
76	WD228	04/09/2018	1044	J11	Main	Mixed	X0418EBC1BF		AS	R	M	NA	A	21.3	2	19.5	NA	NA	20.3	NA	NA	NA	NA	NA	NA	NA	NA	NA	NA	NA	NA	NA	NA	NA	NA	NA	NA	NA	NA	NA	NA	NA	NA	NA	NA	NA	NA	NA	NA
77	WD229	13/09/2018	155	K5	Main	Mixed	X041917E1AA		AS	N	M	TS	SA	18.5	1.5	12.9	NA	NA	21.1	NA	NA	NA	NA	NA	NA	NA	NA	NA	NA	0	0	1	1	0	0	0	0	1	0	0	0	0	0	0	0	0	0	0	0
78	WD230	26/09/2018	1042	Y10	Main	Mixed	X0418947039		AS	R	M	TL	A	25.6	2	NA	NA	NA	NA	NA	NA	NA	NA	NA	NA	NA	NA	NA	NA	0	0	1	1	0	0	0	0	1	0	0	0	0	1	0	0	0	0	0	0
79	WD231	26/09/2018	911	I10	Main	Mixed	X0418EBC1BF		AS	R	M	TL	A	22.3	2.5	17.4	NA	NA	18.2	NA	NA	NA	NA	NA	NA	NA	NA	NA	NA	NA	NA	NA	NA	NA	NA	NA	NA	NA	NA	NA	NA	NA	NA	NA	NA	NA	NA	NA	NA
80	WD232	24/10/2018	1003	G10	Main	Mixed	X041917FA58		AF	N	F	IMP	A	34.9	2.5	5.3	NA	NA	23.9	NA	NA	NA	NA	NA	NA	NA	NA	0	0	NA	NA	NA	NA	NA	NA	NA	NA	NA	NA	NA	NA	NA	NA	NA	NA	NA	NA	NA	NA
81	WD233	13/06/2018	249	NA	Hab2	Mixed	X041917F996		AF	N	F	IMP	SA	24	2.5	5.2	NA	NA	21	NA	NA	NA	NA	NA	NA	NA	NA	NA	NA	NA	NA	NA	NA	NA	NA	NA	NA	NA	NA	NA	NA	NA	NA	NA	NA	NA	NA	NA	NA
82	WD289	12/07/2018	438	NA	Hab3	Mixed	X0418EB7FCF		AS	N	M	TS	A	18.2	2	16.5	NA	NA	21.9	NA	NA	NA	NA	NA	NA	NA	NA	NA	NA	0	0	0	1	0	0	0	0	0	0	0	0	0	0	0	0	0	0	0	0
83	WD290	02/08/2018	94	NA	Hab2	Mixed			AS	N	F	NIPP	A	NA	NA	NA	NA	NA	NA	NA	NA	NA	NA	NA	NA	NA	NA	NA	NA	0	0	0	1	0	0	0	0	0	0	0	0	0	0	0	0	0	0	0	0
84	WD291	15/08/2018	874	NA	Hab3	Mixed	X0419181B2A		AF	N	M	TL	A	30.5	1.5	15.4	NA	NA	23.9	NA	NA	NA	NA	NA	NA	NA	NA	NA	NA	NA	NA	NA	NA	NA	NA	NA	NA	NA	NA	NA	NA	NA	NA	NA	NA	NA	NA	NA	NA
85	WD292	15/08/2018	431	NA	Hab3	Mixed			AS	N	F	NIPP	A	24	2	2.6	NA	NA	20.8	NA	NA	NA	NA	NA	NA	NA	NA	NA	NA	0	0	1	1	0	0	0	0	0	1	0	0	0	0	0	0	0	0	0	0
86	WD293	10/10/2018	888	NA	Hab3	Mixed	X041917EFAF		AS	N	NA	NA	SA	10.2	2	7.5	NA	NA	21	NA	NA	NA	NA	NA	NA	NA	NA	NA	NA	0	0	1	1	1	0	0	0	0	1	0	0	0	1	0	0	0	0	0	0
87	WD294	10/10/2018	434	NA	Hab3	Mixed	X0419180732		AS	N	F	IMP	SA	10.3	2	10.8	NA	NA	22.2	NA	NA	NA	NA	NA	NA	NA	NA	0	0	0	0	0	1	0	0	0	0	0	1	0	0	0	0	0	0	0	0	0	0
88	WD295	10/10/2018	1044	NA	Hab3	Mixed	X0419182878		AS	N	F	IMP	SA	10.1	2	8.4	NA	NA	21.9	NA	NA	NA	NA	NA	NA	NA	NA	1	NA	0	0	0	1	0	0	0	0	0	1	0	0	0	0	0	0	0	0	0	0
89	WD296	24/10/2018	1010	NA	Hab3	Mixed	X0419183158		AF	N	F	NIPP	A	25.4	NA	3.5	NA	NA	23	NA	NA	NA	NA	NA	NA	NA	NA	NA	NA	NA	NA	NA	NA	NA	NA	NA	NA	NA	NA	NA	NA	NA	NA	NA	NA	NA	NA	NA	NA
90	WD297	04/10/2017	94	F7	Main	Mixed	X0418EBA709		AS	R	F	NIPP	A	17.7	2	3.7	3.3	3.5	9	9.3	9.5	0	0	0	0	0	0	5.5		0	0	1	0	0	0	0	0	0	0	0	0	0	0	0	0	0	0	0	0
91	WD298	04/10/2017	70	K2	Main	Mixed	X0418EBD4BD	AS127	AS	N	M	TS	SA	19	1	12.5	12.1	12.2	19.2	19.1	18.9	0	0	1	0	0	0	2.5		0	0	0	1	0	0	0	0	0	0	0	0	0	0	0	0	0	0	0	0
92	WD299	18/10/2017	625	I9	Main	Mixed	X0419180CF2	AF13	AF	N	F	IMP		24.9	1.5	6.7	6.5	6.3	21.5	22	21.1	0	0	0	0	0	0	0		NA	NA	NA	NA	NA	NA	NA	NA	NA	NA	NA	NA	NA	NA	NA	NA	NA	NA	NA	NA
93	WD3	15/08/2018	605	A8	Main	Mixed	X0418EB872A		AS	N	M	TL	A	19.1	2	20.3	NA	NA	18.5	NA	NA	NA	NA	NA	NA	NA	NA	0	0	NA	NA	NA	NA	NA	NA	NA	NA	NA	NA	NA	NA	NA	NA	NA	NA	NA	NA	NA	NA
94	WD300	18/10/2017	297	C9	Main	Mixed	X0419180163	AS139	AS	N	M	TA		18.9	1.5	12.1	11.4	10.3	21.3	20.1	21.4	0	0	0	0	0	0	4		0	0	1	1	0	0	0	0	0	0	0	0	0	0	0	0	0	0	0	0
95	WD301	18/10/2017	217	E3	Main	Mixed	X0418EBA709		AS	R	F	IMP	A	17.1	2	5.1	4	4.6	19.2	19.5	19.4	0	0	0	0	0	0	3		0	0	1	1	1	0	1	0	1	0	0	0	0	0	0	0	1	0	0	0
96	WD302	18/10/2017	618	F14	Main	Mixed	X0418EBCDA7	AS144	AS	N	F	IMP	A	20.1	2	6.4	5.6	6	20.2	20.7	21.5	0	1	1	0	0	1			0	0	1	1	0	0	0	0	0	0	0	0	0	0	0	0	0	0	0	0
97	WD303	18/10/2017	612	A3	Main	Mixed	X0418EB88B9		AF	R	M	TS	A	21.9	3	15.4	15.5	15.9	19.9	19.2	19.5	0	0	0	0	0	0	0		NA	NA	NA	NA	NA	NA	NA	NA	NA	NA	NA	NA	NA	NA	NA	NA	NA	NA	NA	NA
98	WD304	01/11/2017	422	G8	Main	Mixed	X04191816E5		AS	R	M	TA	A	15.6	1	10.5	11.9	12.5	21.5	21	21	0	1	0	0	0	0			NA	NA	NA	NA	NA	NA	NA	NA	NA	NA	NA	NA	NA	NA	NA	NA	NA	NA	NA	NA
99	WD305	01/11/2017	445	Y14	Main	Mixed	X0418EBD385		AS	R	M	TA	A	18.4	2	12.8	10	11.9	21.5	21.7	21.4	0	2	0	0	0	0	2		NA	NA	NA	NA	NA	NA	NA	NA	NA	NA	NA	NA	NA	NA	NA	NA	NA	NA	NA	NA
100	WD306	01/11/2017	619		Main	Mixed		AS140	AS	N	M	TA	SA	11.9	NA	NA	NA	NA	NA	NA	NA	0	1	0	0	0	0	0		NA	NA	NA	NA	NA	NA	NA	NA	NA	NA	NA	NA	NA	NA	NA	NA	NA	NA	NA	NA
101	WD307	15/11/2017	525	A7	Main	Mixed	X0418EBC464		AS	R	F	IMP	A	16.9	1.5	5.7	5.9	6.3	20.4	20.4	20.4	0	0	0	0	0	0			NA	NA	NA	NA	NA	NA	NA	NA	NA	NA	NA	NA	NA	NA	NA	NA	NA	NA	NA	NA
102	WD308	15/11/2017	523	A9	Main	Mixed	X0419183613		AS	R	F	IMP	SA	14.8	1.5	4.3	3.8	4	18.2	18.5	18.4	0	0	0	0	0	0	1		NA	NA	NA	NA	NA	NA	NA	NA	NA	NA	NA	NA	NA	NA	NA	NA	NA	NA	NA	NA
103	WD309	15/11/2017	520	Y15	Main	Mixed	X041918356B		AS	N	F	IMP	A	15.6	1.5	5	5.2	4.8	20.4	20.5	20.6	0	0	0	0	0	0	0		NA	NA	NA	NA	NA	NA	NA	NA	NA	NA	NA	NA	NA	NA	NA	NA	NA	NA	NA	NA
104	WD310	15/11/2017	58	F6	Main	Mixed	X04191816E5		AS	R	M	TA	A	17	1	11	11.6	11.4	20.9	NA	NA	NA		NA	NA	NA	NA			0	0	1	1	0	1	1	0	1	0	0	0	0	0	0	0	0	0	0	0
105	WD311	21/12/2017	526	L16	Main	Mixed	X0418EB9FC7		AS	R	M	TA	A	17.9	1	9.7	8.7	8.9	20.9	21.2	21	NA		NA	NA	NA	NA	0		NA	NA	NA	NA	NA	NA	NA	NA	NA	NA	NA	NA	NA	NA	NA	NA	NA	NA	NA	NA
106	WD312	21/12/2017	617	A1	Main	Mixed	X04189483E1	AS163	AS	N	M?	TA	A	18.8	1.5	9.9	9.6	8	20	20	20.4	0	0	0	0	0	0	0		0	0	1	1	0	1	1	0	1	0	0	0	0	0	0	0	0	0	0	0
107	WD313	21/12/2017	636	Z16	Main	Mixed	X0418949B31	AS162	AS	N	F	IMP	SA	16	2.5	2.6	2.8	3	19.5	20	20.6	1	0	0	0	0	0	3		0	0	1	1	1	0	0	0	0	0	0	0	0	0	0	0	0	0	0	0
108	WD314	10/01/2018	101	F11	Main	Mixed	X0419182B6F		AS	R	F	IMP		14.4	1	4.6	4.3	4.1	21.5	20.3	20.8	0	0	0	0	0	0			0	0	1	1	0	1	0	0	1	0	0	0	1	0	0	0	0	0	0	0
109	WD315	10/01/2018	605	I2	Main	Mixed	X04191833F4	AS162	AS	N	F	IMP	A	17.3	1.5	2.7	3.8	3.2	18.8	18.8	18.9	0	0	0	1	0	0			NA	NA	NA	NA	NA	NA	NA	NA	NA	NA	NA	NA	NA	NA	NA	NA	NA	NA	NA	NA
110	WD316	10/01/2018	627	F1	Main	Mixed	X041918291B	AS161	AS	N	M	TA	SA	17.1	2	10	9	8.7	18.9	19	19	0	0	0	0	0	0			0	0	1	1	1	1	1	0	1	0	0	0	0	0	0	0	1	1	0	0
111	WD317	24/01/2018	94	C11	Main	Mixed	X0419180163		AS	R	M		A	18.9	2	10.9	9.4	9.5	22	21.5	21.2	0	0	0	0	0	0			0	0	1	1	1	1	1	1	1	0	0	0	0	1	0	0	0	0	0	0
112	WD318	15/02/2018	605	X3	Main	Mixed	X041918095C	AF15	AF	N	M	TA	A	28.8	1	13	12.2	11.7	23.4	23	22.8	0	0	0	0	0	0			NA	NA	NA	NA	NA	NA	NA	NA	NA	NA	NA	NA	NA	NA	NA	NA	NA	NA	NA	NA
113	WD319	15/02/2018	625	L15	Main	Mixed	X041917E835	AS165	AS	R	M	TA	A	16.2	NA	12.3	10.8	12	21.5	21.3	21.4	0	0	0	0	0	0			1	0	1	1	1	1	0	0	0	0	0	0	0	0	0	0	0	0	0	0
114	WD320	17/04/2018	603	E1	Main	Mixed	X0418EBC3C1		AS	N	M	TS	A	19.6	3	17.4	NA	NA	18.5	NA	NA	NA	NA	NA	NA	NA	NA	NA	NA	NA	NA	NA	NA	NA	NA	NA	NA	NA	NA	NA	NA	NA	NA	NA	NA	NA	NA	NA	NA
115	WD321	20/06/2018	894	B2	Main	Mixed	X041894956D	AS175	AS	N	M	TL	A	26.9	2	8.7	10	9.4	19.4	17.8	18.2	0	0	0	0	0	0	0	0	NA	NA	NA	NA	NA	NA	NA	NA	NA	NA	NA	NA	NA	NA	NA	NA	NA	NA	NA	NA
116	WD322	11/07/2018	408	J6	Main	Mixed	X041894894B	AS177	AS	R	F	NIPP	A	20.9	NA	NA	NA	NA	NA	NA	NA	NA		NA	NA	NA	NA			0	0	1	1	0	0	0	0	0	0	0	0	0	0	0	0	0	0	0	0
117	WD323	02/08/2018	1017	E2	Main	Mixed	X041917EAED	AF19	AF	N	F	IMP	A	26.8	2	6.5	6.5	6.7	20.6	21.4	21.5	0	0	1	0	0	0	0	0	NA	NA	NA	NA	NA	NA	NA	NA	NA	NA	NA	NA	NA	NA	NA	NA	NA	NA	NA	NA
118	WD324	04/09/2018	510	Y10	Main	Mixed	X041918185F		AS	R	M	TS	A	18	1.5	11.8	NA	NA	22.2	NA	NA	NA	NA	NA	NA	NA	NA	NA	NA	NA	NA	NA	NA	NA	NA	NA	NA	NA	NA	NA	NA	NA	NA	NA	NA	NA	NA	NA	NA
119	WD325	13/09/2018	917	J12	Main	Mixed	X041917F2E3		AF	N	M	TL	A	24.3	1.5	15.7	NA	NA	23.3	NA	NA	NA	NA	NA	NA	NA	NA	NA	NA	NA	NA	NA	NA	NA	NA	NA	NA	NA	NA	NA	NA	NA	NA	NA	NA	NA	NA	NA	NA
120	WD326	26/09/2018	631	I12	Main	Mixed	X041917F2E3		AF	R	F	IMP	A	27.4	1	14.2	NA	NA	23.2	NA	NA	NA	NA	NA	NA	NA	NA	NA	NA	NA	NA	NA	NA	NA	NA	NA	NA	NA	NA	NA	NA	NA	NA	NA	NA	NA	NA	NA	NA
121	WD327	10/10/2018	415	I7	Main	Mixed	X0418EBC1BF		AS	R	M	TL	A	22.1	1	14.8	NA	NA	19.7	NA	NA	NA	NA	NA	NA	NA	NA	NA	NA	NA	NA	NA	NA	NA	NA	NA	NA	NA	NA	NA	NA	NA	NA	NA	NA	NA	NA	NA	NA
122	WD328	13/06/2018	445	NA	Hab2	Mixed	X04191832BB		AS	N	M	TL	A	23.3	3	17.6	NA	NA	20.5	NA	NA	NA	NA	NA	NA	NA	NA	NA	NA	0	0	0	1	0	0	0	0	0	0	0	0	0	0	0	0	0	0	0	0
123	WD385	02/08/2018	1045	NA	Hab2	Mixed	X0418EBC781		AS	N	M	TL	A	20.7	1.5	9.4	NA	NA	21.6	NA	NA	NA	NA	NA	NA	NA	NA	0	1	0	0	0	1	0	0	0	0	0	0	0	0	0	0	0	0	0	0	0	0
124	WD386	15/08/2018	1029	NA	Hab3	Mixed	X041917EC83		AS	N	F	LACT	A	28.7	2	6	NA	NA	20.9	NA	NA	NA	NA	NA	NA	NA	NA	NA	NA	0	0	0	1	0	0	1	0	1	0	0	0	0	0	0	0	0	0	0	0
125	WD387	15/08/2018	882	NA	Hab3	Mixed			AS	N	F	IMP	J	9.2	2.5	4.3	NA	NA	19.5	NA	NA	NA	NA	NA	NA	NA	NA	NA	NA	NA	NA	NA	NA	NA	NA	NA	NA	NA	NA	NA	NA	NA	NA	NA	NA	NA	NA	NA	NA
126	WD388	04/09/2018	255	NA	Hab3	Mixed	X04191825FE		AS	R	F	NIPP	A	24.8	1.5	4.9	NA	NA	NA	NA	NA	NA	NA	NA	NA	NA	NA	NA	NA	NA	NA	NA	NA	NA	NA	NA	NA	NA	NA	NA	NA	NA	NA	NA	NA	NA	NA	NA	NA
127	WD389	10/10/2018	1017	NA	Hab3	Mixed	X041917EA67		AS	N	M	TA	A	11	2	7.8	NA	NA	21.4	NA	NA	NA	NA	NA	NA	NA	NA	1	NA	0	1	1	1	1	1	1	0	0	1	0	0	1	0	0	0	0	0	0	0
128	WD390	10/10/2018	414	NA	Hab3	Mixed			AF	N	M	TS	A	34	2	12.3	NA	NA	NA	NA	NA	NA	NA	NA	NA	NA	NA	NA	NA	NA	NA	NA	NA	NA	NA	NA	NA	NA	NA	NA	NA	NA	NA	NA	NA	NA	NA	NA	NA
129	WD391	12/07/2018	959	NA	Hab3	Mixed			AS	N	F	NIPP	A	15.6	NA	NA	NA	NA	NA	NA	NA	NA	NA	NA	NA	NA	NA	NA	NA	0	0	1	1	0	0	0	0	0	0	0	0	0	0	0	0	0	0	0	0
130	WD392	24/10/2018	1016	NA	Hab3	Mixed	X041917EA64		AF	N	M	TA	A	28.8	2.5	10	NA	NA	23.4	NA	NA	NA	NA	NA	NA	NA	NA	0	0	NA	NA	NA	NA	NA	NA	NA	NA	NA	NA	NA	NA	NA	NA	NA	NA	NA	NA	NA	NA
131	WD393	04/10/2017	67	F1	Main	Mixed	X0418EBD261		AS	R	M	TS		15.6	1	14.5	14.9	15.2	21.2	21	20	0	4	0	0	0	1	0		0	0	0	1	0	0	0	0	0	0	0	0	0	0	0	0	0	0	0	0
132	WD394	15/11/2017	527	A5	Main	Mixed	X0418EB80D2		AS	R	M	TA	A	17.7	1.5	14.7	13.3	13.9	21.1	20.4	20.5	0	0	0	0	0	0	4		NA	NA	NA	NA	NA	NA	NA	NA	NA	NA	NA	NA	NA	NA	NA	NA	NA	NA	NA	NA
133	WD395	04/10/2017	7	K4	Main	Mixed	X041917ECAA	AS129	AS	N	F	IMP	J	13.2	2.5	3.5	3.8	3.7	21	20.8	20.9	0	0	0	0	0	0	0		0	0	1	1	0	0	0	0	1	0	0	0	1	0	0	0	0	0	0	0
134	WD396	18/10/2017	70	B12	Main	Mixed	X0418EBA59F	AS135	AS	N	M	TA	A	18.7	2	13	13.3	11.6	22	21.5	21.6	0	0	0	0	0	0	2		NA	NA	NA	NA	NA	NA	NA	NA	NA	NA	NA	NA	NA	NA	NA	NA	NA	NA	NA	NA
135	WD397	18/10/2017	630	Y15	Main	Mixed	X0418EBD385	AS138	AS	N	M	TA	A	19.2	3	12.4	13.9	12.2	21.3	20.8	21.8	0	0	0	0	0	0	0.5		0	0	1	1	0	1	0	0	0	0	0	0	1	0	0	0	0	0	0	0
136	WD398	18/10/2017	603	E11	Main	Mixed	X0419182732	AS136	AS	N	F	IMP	A	21.5	3	6	5.5	5	21.5	22	21.5	0	1	0	0	0	0	4		0	0	1	1	1	0	0	0	0	0	0	0	0	0	0	0	0	0	0	0
137	WD399	18/10/2017	93	F16	Main	Mixed			AS	N	F	IMP	A	18.5	2.5	2.1	2.6	2.5	19.1	19	19.3	NA		NA	NA	NA	NA	3		NA	NA	NA	NA	NA	NA	NA	NA	NA	NA	NA	NA	NA	NA	NA	NA	NA	NA	NA	NA
138	WD4	15/08/2018	450	Z13	Main	Mixed	X0419181B32		AS	N	M	TL+	A	18.4	1.5	17.6	NA	NA	20.6	NA	NA	NA	NA	NA	NA	NA	NA	0	0	NA	NA	NA	NA	NA	NA	NA	NA	NA	NA	NA	NA	NA	NA	NA	NA	NA	NA	NA	NA
139	WD400	01/11/2017	60		Main	Mixed	X0418EBCA72	AS152	AS	N	F	IMP	J	13.7	3	3.6	3.6	3.6	21	20.5	20.5	0	0	0	0	0	3	5		NA	NA	NA	NA	NA	NA	NA	NA	NA	NA	NA	NA	NA	NA	NA	NA	NA	NA	NA	NA
140	WD401	01/11/2017	78		Main	Mixed		AS129	AS	R	M?		SA	11	NA	5.4	NA	NA	20.7	NA	NA	0	0	0	0	0	0			NA	NA	NA	NA	NA	NA	NA	NA	NA	NA	NA	NA	NA	NA	NA	NA	NA	NA	NA	NA
141	WD402	01/11/2017	222	B5	Main	Mixed	X0418EB80D2		AS	R	M	TA	A	16.3	NA	9	8.9	9	19.5	20.4	20.3	0	0	0	0	0	0	2		0	1	0	1	0	0	0	0	0	0	0	0	0	0	0	0	0	0	0	0
142	WD403	15/11/2017	602	I15	Main	Mixed			AS	R	M	TS	A	18.3	1.5	12.5	10.7	8.7	21	21.5	21.8	0	1	0	0	0	0	0		NA	NA	NA	NA	NA	NA	NA	NA	NA	NA	NA	NA	NA	NA	NA	NA	NA	NA	NA	NA
143	WD404	15/11/2017	519	X6	Main	Mixed	X041917E464		AS	R	F	IMP	SA	NA	NA	NA	NA	NA	NA	NA	NA	NA		NA	NA	NA	NA	0		NA	NA	NA	NA	NA	NA	NA	NA	NA	NA	NA	NA	NA	NA	NA	NA	NA	NA	NA	NA
144	WD405	06/12/2017	502	C12	Main	Mixed	X0418EBCDA7		AS	R	F	IMP	A	20.2	1.5	6.6	6.2	6.1	20.2	20.4	20.2	0	0	0	0	0	0			0	0	1	1	1	1	0	0	0	0	0	0	0	0	0	0	0	0	0	0
145	WD406	06/12/2017	75	B5	Main	Mixed	X0418EBC464		AS	R	F	IMP	A	15	2	3.4	3.8	3.8	7.4	7.5	7.1	0	0	0	0	0	0			NA	NA	NA	NA	NA	NA	NA	NA	NA	NA	NA	NA	NA	NA	NA	NA	NA	NA	NA	NA
146	WD407	21/12/2017	314	X16	Main	Mixed	X0418EB8693	AS159	AS	N	M?	TA	SA	16.9	1.5	10.1	10.5	10.2	21	21.2	20.6	0	0	0	0	0	0	1		NA	NA	NA	NA	NA	NA	NA	NA	NA	NA	NA	NA	NA	NA	NA	NA	NA	NA	NA	NA
147	WD408	21/12/2017	409	F10	Main	Mixed	X0419182B6F		AS	R	F	IMP	SA?	14.1	1.5	3.8	3.7	3.7	20.1	19.6	19.7	0	0	0	0	0	0	0		NA	NA	NA	NA	NA	NA	NA	NA	NA	NA	NA	NA	NA	NA	NA	NA	NA	NA	NA	NA
148	WD409	21/12/2017	53	Y13	Main	Mixed	X0418948EEE	AS161	AS	N	M	TA	A	17.5	2	9.2	6.4	7.4	20	20.1	20.8	0	0	0	0	0	0			0	0	1	1	1	1	1	0	1	0	0	0	0	0	0	0	0	0	0	0
149	WD410	02/08/2018	434	C12	Main	Mixed	X041894962A	AS183	AS	N	M	TL	A	27.4	NA	21.2	21.8	21.2	20.8	21	20.9	NA		NA	NA	NA	NA	0	0	0	0	1	1	0	1	0	0	1	0	0	0	1	0	0	0	0	0	0	0
150	WD411	21/12/2017	630	I13	Main	Mixed	X0419180CFB	AF14	AF	N	F	IMP	A	29.9	1	6.8	6.9	5	23.1	23.1	22.4	0	0	0	1	0	0			NA	NA	NA	NA	NA	NA	NA	NA	NA	NA	NA	NA	NA	NA	NA	NA	NA	NA	NA	NA
151	WD412	10/01/2018	634	Z11	Main	Mixed	X0419180163		AS	R	M	TA	A	17.5	1.5	12.7	11.7	11.6	20.2	19.4	19.9	NA		NA	NA	NA	NA	0		0	0	1	1	0	1	0	0	0	0	0	0	0	0	0	0	0	0	0	0
152	WD413	24/01/2018	93	F14	Main	Mixed	X0418EB834B		AS	R	M	TS	A	23	1.5	9.4	9.7	9.3	19.7	19.8	19.6	0	0	0	0	0	0			0	0	0	1	0	0	0	0	0	0	0	0	0	0	0	0	0	0	0	0
153	WD414	24/01/2018	805	L14	Main	Mixed	X041894A69E	AS164	AS	N	F	IMP	A	15.8	1.5	3.5	4.1	3.1	20.8	21.2	20.4	0	0	0	0	0	0			0	0	1	1	1	1	0	0	1	0	0	0	0	0	0	0	0	0	0	0
154	WD415	15/02/2018	519	J7	Main	Mixed	X0419182D1F		AS	R	M	TA	A	18.4	1	9	9.2	10	20	20.1	20.2	0	0	0	0	0	0			1	0	1	1	0	0	0	0	0	0	0	0	0	0	0	0	0	0	0	0
155	WD416	15/02/2018	52	Z11	Main	Mixed	X0418EB7F2E	AS166	AS	N	M	TA	A	23.9	2	14	14.7	15	22	21.5	21	0	0	0	1	0	0			0	0	1	1	1	0	1	0	0	0	0	0	0	0	0	0	0	0	0	0
156	WD417	02/05/2018	67	A2	Main	Mixed	X04191820BC	AS168	AS	N	F	IMP	A	22.9	2.5	4.4	5.6	5.4	21	20.5	20.9	0	0	0	1	0	0			NA	NA	NA	NA	NA	NA	NA	NA	NA	NA	NA	NA	NA	NA	NA	NA	NA	NA	NA	NA
157	WD418	20/06/2018	903	E5	Main	Mixed	X0418EB9746	AS174	AS	N	F	IMP	J	12.9	2.5	2.4	3.5	3.8	19	19	19	0	0	0	0	0	0			NA	NA	NA	NA	NA	NA	NA	NA	NA	NA	NA	NA	NA	NA	NA	NA	NA	NA	NA	NA
158	WD419	11/07/2018	843	J12	Main	Mixed	X041918113B	AS179	AS	N	M	TL	A	22.5	2	18.1	18.2	18	20.1	20.2	20.5	0	10	0	0	0	0	0	0	NA	NA	NA	NA	NA	NA	NA	NA	NA	NA	NA	NA	NA	NA	NA	NA	NA	NA	NA	NA
159	WD420	04/09/2018	1047	X13	Main	Mixed	X0419181C9A		AS	R	F	LACT	A	22.3	2.5	5.1	5.2	5	18	17.9	18.1	0	0	1	0	0	0	0	0	NA	NA	NA	NA	NA	NA	NA	NA	NA	NA	NA	NA	NA	NA	NA	NA	NA	NA	NA	NA
160	WD421	13/09/2018	894	A13	Main	Mixed	X0419181C9A		AS	R	F	LACT	A	27.8	1.5	4.7	NA	NA	19.7	NA	NA	0	0	0	0	0	0			0	0	1	0	0	0	0	0	0	0	0	0	0	0	0	0	0	0	0	0
161	WD422	26/09/2018	1045	G8	Main	Mixed	X04191812A4		AF	N	F	NIPP	A	6.5	1.5	NA	NA	NA	NA	NA	NA	NA	NA	NA	NA	NA	NA	NA	NA	NA	NA	NA	NA	NA	NA	NA	NA	NA	NA	NA	NA	NA	NA	NA	NA	NA	NA	NA	NA
162	WD423	10/10/2018	231	I9	Main	Mixed	X041894894B		AS	R	F	NIPP	A	25.8	2.5	4.8	NA	NA	21.4	NA	NA	NA	NA	NA	NA	NA	NA	NA	NA	0	0	1	1	0	0	0	0	1	0	0	0	0	0	0	0	0	0	0	0
163	WD424	13/06/2018	808	NA	Hab2	Mixed	X0418949CAD		AS	N	M	TS	J	14.2	3	8.9	NA	NA	21.5	NA	NA	NA	NA	NA	NA	NA	NA	NA	NA	NA	NA	NA	NA	NA	NA	NA	NA	NA	NA	NA	NA	NA	NA	NA	NA	NA	NA	NA	NA
164	WD481	02/08/2018	23	NA	Hab2	Mixed	X0418947038	AS180	AS	N	F	IMP	A	28.5	2	5.3	NA	NA	20.8	NA	NA	NA	NA	NA	NA	NA	NA	NA	NA	0	0	0	1	0	0	1	0	0	0	0	0	0	0	0	0	0	0	0	0
165	WD482	15/08/2018	927	I12	Main	Mixed	X041894894B		AS	R	F	LACT	A	20.3	2.5	7.6	NA	NA	19.6	NA	NA	NA	NA	NA	NA	NA	NA	0	0	NA	NA	NA	NA	NA	NA	NA	NA	NA	NA	NA	NA	NA	NA	NA	NA	NA	NA	NA	NA
166	WD483	24/10/2018	934	NA	Hab3	Mixed	X041917EA67		AS	R	M	TA	A	19.8	3	8.7	NA	NA	22.2	NA	NA	NA	NA	NA	NA	NA	NA	1	NA	0	0	0	1	1	0	1	0	0	1	0	0	0	0	0	0	1	0	0	0
167	WD5	04/09/2018	451	NA	Hab3	Mixed	X041894A98A		AS	N	F	LACT	A	23.6	3	6.8	NA	NA	20.7	NA	NA	NA	NA	NA	NA	NA	NA	0	0	0	0	0	1	0	0	0	0	0	1	0	0	0	0	0	0	0	0	0	0
168	WD513	04/10/2017	602	C4	Main	Mixed	X0418EB80D2		AS	R	M	TS	A	18.4	2	11	10.8	10.8	21.9	21.9	21.7	0	0	0	0	0	0	3		0	0	1	1	0	0	0	0	0	0	0	0	0	0	0	0	0	0	0	0
169	WD514	18/10/2017	231	H2	Main	Mixed	X041917ECB0	AS151	AS	N	M	TS	SA	13.9	2	9.9	7.8	7.9	19.9	20.1	19.5	0	0	0	0	0	0	0		NA	NA	NA	NA	NA	NA	NA	NA	NA	NA	NA	NA	NA	NA	NA	NA	NA	NA	NA	NA
170	WD515	18/10/2017	52	I15	Main	Mixed	X0419181411	AS149	AS	N	M	TS	A	22.3	1.5	13	11.9	10.7	19.7	19.5	20	0	0	0	0	0	0	0		NA	NA	NA	NA	NA	NA	NA	NA	NA	NA	NA	NA	NA	NA	NA	NA	NA	NA	NA	NA
171	WD516	18/10/2017	281	C13	Main	Mixed	X0418EB8E1C	AS142	AS	N	M	TA	A	16	2	12.4	11.3	10.9	21	20.5	21.3	NA		NA	NA	NA	NA	2		0	0	1	1	1	1	1	0	1	0	0	0	1	0	0	1	0	1	0	0
172	WD517	18/10/2017	608	D10	Main	Mixed	X0419182B6F	AS146	AS	N	F	IMP	SA	NA	2	2.4	3.1	2.8	20.9	20.8	20.3	NA		NA	NA	NA	NA	0.5		0	0	1	1	1	1	1	0	1	0	0	0	0	0	0	0	0	0	0	0
173	WD518	18/10/2017	637	D2	Main	Mixed	X041918134D		AS	R	F	IMP	A	19.8	1.5	5.5	4.7	4.8	19.8	19.9	19.9	0	0	0	0	0	1	0		0	0	1	1	0	1	0	0	0	0	0	0	0	0	0	0	0	0	0	0
174	WD519	01/11/2017	224	G14	Main	Mixed	X0419181411		AS	R	M	TA	A	20.7	1.5	10.2	10.4	9.5	19.2	19.8	20.2	0	1	0	0	0	0	0		0	0	1	1	0	0	0	0	0	0	0	0	0	0	0	0	0	0	0	0
175	WD520	01/11/2017	626	D13	Main	Mixed	X041917E93E	AS142	AS	R	M		SA	13.2	1	11.3	11.2	12.5	20.3	21	20.4	0	0	0	0	0	0	0		NA	NA	NA	NA	NA	NA	NA	NA	NA	NA	NA	NA	NA	NA	NA	NA	NA	NA	NA	NA
176	WD521	01/11/2017	633		Main	Mixed	X0418EBB331		AS	N	F	IMP	J	12.5	2.5	4.3	4.3	4.5	20.2	20.3	20.1	0	0	0	0	0	0	4		NA	NA	NA	NA	NA	NA	NA	NA	NA	NA	NA	NA	NA	NA	NA	NA	NA	NA	NA	NA
177	WD522	15/11/2017	90	K1	Main	Mixed	X041917ECB0		AS	R	M	TA	SA	14.4	1	10.2	9.4	9.2	20.5	20.6	19.3	0	0	0	0	0	0	0		NA	NA	NA	NA	NA	NA	NA	NA	NA	NA	NA	NA	NA	NA	NA	NA	NA	NA	NA	NA
178	WD523	15/11/2017	809	J6	Main	Mixed	X0419182DBC	AS154	AS	N	F	IMP	SA	14.3	2.5	3.9	3.4	3.8	19	19.2	18.4	0	0	0	0	0	0	0		NA	NA	NA	NA	NA	NA	NA	NA	NA	NA	NA	NA	NA	NA	NA	NA	NA	NA	NA	NA
179	WD524	15/11/2017	403	E9	Main	Mixed	X0418EBA709		AS	R	F	IMP	A	15.4	1	5.6	5.3	5.8	20	19.8	19.5	0	0	0	1	0	0	3		NA	NA	NA	NA	NA	NA	NA	NA	NA	NA	NA	NA	NA	NA	NA	NA	NA	NA	NA	NA
180	WD525	06/12/2017	267	Y10	Main	Mixed	X041918021A		AS	R	F?	IMP?	SA	16.3	3	5.6	4.9	3.9	8	8.4	7.5	0	0	0	0	0	0			NA	NA	NA	NA	NA	NA	NA	NA	NA	NA	NA	NA	NA	NA	NA	NA	NA	NA	NA	NA
181	WD526	21/12/2017	94	Y9	Main	Mixed	X0419180163		AS	R	M		A	16.9	2	5.3	4.5	5	20.5	20.5	20.5	0	0	0	0	0	0	0		0	0	0	0	0	0	1	0	0	0	0	0	0	0	0	0	0	0	0	0
182	WD528	26/05/2016	609	A4	Main	Mixed	X041894910F		AS	R	M	TL	A	25.1	2.5	NA	NA	NA	20.13	NA	NA	NA	NA	NA	NA	NA	NA	NA	NA	0	0	1	1	0	1	1	0	0	0	0	0	0	0	0	0	0	0	0	0
183	WD529	09/06/2016	636	I7	Main	Mixed	X0419180C46		AS	NA	NA	NA	NA	NA	NA	NA	NA	NA	NA	NA	NA	NA	NA	NA	NA	NA	NA	NA	NA	NA	NA	NA	NA	NA	NA	NA	NA	NA	NA	NA	NA	NA	NA	NA	NA	NA	NA	NA	NA
184	WD530	12/05/2016	282	A0	Main	Mixed	X041894910F		AS	R	M	TL+	A	27.2	2	17.23	NA	NA	21.03	NA	NA	NA	NA	NA	NA	NA	NA	NA	NA	0	0	1	1	1	1	1	1	0	0	0	0	0	1	0	0	0	0	0	0
185	WD531	28/04/2016	310	I4	Main	Mixed	X0419181B30		AS	R	M	TL	A	24.8	1.5	16.56	NA	NA	21.23	NA	NA	NA	NA	NA	NA	NA	NA	NA	NA	0	0	0	1	1	1	0	0	1	0	0	1	0	0	0	0	0	0	0	0
186	WD532	28/04/2016	245	A2	Main	Mixed	X0419181079		AS	R	F	IMP	A	20.6	2	6.26	NA	NA	21.53	NA	NA	NA	NA	NA	NA	NA	NA	NA	NA	0	0	1	1	1	1	1	0	1	0	0	0	0	1	0	0	0	0	0	0
187	WD533	18/02/2016	296	D3	Main	Mixed	X0419181079		AS	R	F	IMP	A	18.3	1.5	6.5	NA	NA	20.26	NA	NA	NA	NA	NA	NA	NA	NA	NA	NA	NA	NA	NA	NA	NA	NA	NA	NA	NA	NA	NA	NA	NA	NA	NA	NA	NA	NA	NA	NA
188	WD534	18/02/2016	75	H8	Main	Mixed	X0419181B30		AS	R	M	TL	A	22.2	1.5	16.1	NA	NA	21.3	NA	NA	NA	NA	NA	NA	NA	NA	NA	NA	0	0	0	1	0	1	0	0	1	0	0	0	0	0	0	0	0	0	0	0
189	WD535	04/02/2016	602	B0	Main	Mixed	X041917E54C		AS	N	F	IMP	SA	17.4	NA	3.86	NA	NA	21.23	NA	NA	NA	NA	NA	NA	NA	NA	NA	NA	0	0	1	1	0	1	1	0	0	0	0	0	0	0	0	0	0	0	0	0
190	WD536	03/12/2015	601	A0	Main	Mixed	X0419181079		AS	R	F	IMP	SA	17.6	1.5	3.3	NA	NA	20.63	NA	NA	NA	NA	NA	NA	NA	NA	NA	NA	NA	NA	NA	NA	NA	NA	NA	NA	NA	NA	NA	NA	NA	NA	NA	NA	NA	NA	NA	NA
191	WD6	10/10/2018	503	NA	Hab3	Mixed	X0419182734		AS	N	F	IMP	NA	21.1	3	4.8	NA	NA	22.3	NA	NA	NA	NA	NA	NA	NA	NA	2	NA	0	0	1	0	0	0	0	0	0	1	0	0	0	0	0	0	0	0	0	0
192	WD61	03/03/2016	42	J4	Main	Mixed	X041917FF40		AS	R	F	IMP	A	18.3	2	4.63	NA	NA	19.63	NA	NA	NA	NA	NA	NA	NA	NA	NA	NA	0	0	0	1	0	1	0	0	0	0	0	0	0	0	0	0	0	0	0	0
193	WD62	04/10/2017	420	Y8	Main	Mixed	X0418EBC464		AS	R	F	IMP	A	19.5	1.5	5.1	5	4.6	21.1	20.5	20.3	0	0	0	0	0	0	4		0	0	1	1	0	1	0	0	0	0	0	0	0	0	0	0	0	0	0	0
194	WD63	18/10/2017	149	Z10	Main	Mixed	X0419183613	AS148	AS	N	F	IMP	SA	14.4	2	4.3	3.9	4.2	20.2	20	20.3	0	0	0	0	0	0	0		NA	NA	NA	NA	NA	NA	NA	NA	NA	NA	NA	NA	NA	NA	NA	NA	NA	NA	NA	NA
195	WD64	18/10/2017	240	H12	Main	Mixed	X041917E9CB	AS147	AS	N	M	TA?	J	11.8	1.5	11	10.7	9.7	21	21	20.5	0	0	0	0	0	0			NA	NA	NA	NA	NA	NA	NA	NA	NA	NA	NA	NA	NA	NA	NA	NA	NA	NA	NA	NA
196	WD65	18/10/2017	67	D16	Main	Mixed	X0418EBB279		AS	R	F?	IMP?	A	18.2	2.5	8.9	8.6	8.8	19.9	20	20	0	0	0	0	0	0	3		NA	NA	NA	NA	NA	NA	NA	NA	NA	NA	NA	NA	NA	NA	NA	NA	NA	NA	NA	NA
197	WD66	18/10/2017	100	G13	Main	Mixed	X0419182B7C		AS	R	M	TS	A	20.1	1	15	16.2	14.3	19.9	20.2	20.7	0	0	0	0	0	0	0		0	0	1	1	0	0	1	1	0	0	0	0	0	0	0	0	0	1	0	0
198	WD67	18/10/2017	691	J10	Main	Mixed	X04191816E5	AS143	AS	N	M	TA	A	17.6	1.5	12.5	10.9	10.3	22	21.7	21.3	0	0	0	0	0	0	0		0	0	1	1	0	0	0	0	0	0	0	0	0	0	0	0	0	0	0	0
199	WD68	18/10/2017	255	L16	Main	Mixed	X0419181D4F	AS141	AS	N	F	IMP	A	15.9	3	4.1	4.6	5.5	20	20.2	20.4	0	0	0	0	0	0	1		NA	NA	NA	NA	NA	NA	NA	NA	NA	NA	NA	NA	NA	NA	NA	NA	NA	NA	NA	NA
200	WD69	01/11/2017	4	G10	Main	Mixed	X0418EBA709		AS	R	F	IMP	A	17.3	1.5	4.3	4.4	5.1	20	20.5	20.5	0	0	0	0	0	0	0		0	0	1	1	0	0	0	0	1	0	0	0	0	0	0	0	0	0	0	0
201	WD7	10/10/2018	883	NA	Hab3	Mixed	X04191800B7		AS	N	F	IMP	SA	14.3	2	9.5	NA	NA	21.2	NA	NA	NA	NA	NA	NA	NA	NA	NA	NA	0	0	1	1	0	0	1	0	0	0	0	0	0	0	1	0	0	0	1	0
202	WD70	01/11/2017	48	F7	Main	Mixed	X0418EBBF1E		AS	R	M	TA	A	15	1.5	9.1	10.1	9.2	19.5	NA	NA	0	0	0	0	0	0			0	0	1	1	0	1	1	0	0	0	0	0	0	0	0	0	0	0	0	0
203	WD71	15/11/2017	45	I13	Main	Mixed	X0418EBB331		AS	R	F	IMP	SA	14.3	3	14.4	14.9	15.1	19.9	19.8	20	0	0	0	0	0	0			0	0	1	1	1	1	1	1	1	0	0	0	0	0	0	0	0	1	0	0
204	WD72	15/11/2017	404	G11	Main	Mixed	X0419182B6F		AS	R	F	IMP	SA	14.5	2	4	3.8	4	20.5	20.2	20.2	0	0	0	0	0	0	4.5		NA	NA	NA	NA	NA	NA	NA	NA	NA	NA	NA	NA	NA	NA	NA	NA	NA	NA	NA	NA
205	WD73	15/11/2017	512	B4	Main	Mixed	X0419180CF2		AF	R	F	IMP	SA	24	1.5	4.8	4.8	4.8	21.8	21.8	NA	0	1	0	0	0	0	1		NA	NA	NA	NA	NA	NA	NA	NA	NA	NA	NA	NA	NA	NA	NA	NA	NA	NA	NA	NA
206	WD74	15/11/2017	224	Z10	Main	Mixed	X0419180163		AS	R	M	TS	A	18	2	6.7	6.3	6.1	21.6	21.5	20.8	0	0	0	0	0	0			0	0	1	1	0	0	0	0	1	0	0	0	0	0	0	0	0	0	0	0
207	WD75	06/12/2017	451	Y6	Main	Mixed	X04191835D6		AS	R	M	TA	J	9.1	2.5	8.6	7.3	7.6	18.1	17.1	17.1	0	0	0	0	0	0	1		NA	NA	NA	NA	NA	NA	NA	NA	NA	NA	NA	NA	NA	NA	NA	NA	NA	NA	NA	NA
208	WD76	21/12/2017	231	K5	Main	Mixed	X0419182DBC		AS	R	F	IMP	A	15.1	1	3.1	3.2	2.9	19	19.3	19.2	NA		NA	NA	NA	NA	1		NA	NA	NA	NA	NA	NA	NA	NA	NA	NA	NA	NA	NA	NA	NA	NA	NA	NA	NA	NA
209	WD77	21/12/2017	507	L2	Main	Mixed	X0418EBC072		AS	R	F	IMP	A	19.1	1	4.3	4.4	4.1	21.1	21.3	21	0	1	0	0	0	0	0		0	0	0	0	0	0	1	0	0	0	0	0	0	0	0	0	0	0	0	0
210	WD78	21/12/2017	519	G15	Main	Mixed	X0418EB834B		AS	R	M	TA	A	20.4	1	13	13.1	12.9	20.7	20.5	20.8	NA	TONS IN BEDDING (>30)	NA	NA	NA	NA	1		0	0	1	1	1	1	0	0	0	0	0	0	0	0	0	0	0	0	0	0
211	WD79	10/01/2018	611	B1	Main	Mixed	X0418EB80D2		AS	R	M	TA	A	17.6	1	10.2	10.9	11.1	21.2	21.3	21	0	0	0	0	0	0			0	0	0	1	0	0	0	0	0	0	0	0	0	0	0	0	0	0	0	0
212	WD8	10/10/2018	401	NA	Hab3	Mixed	X041917E09B		AF	R	F	NIPP	A	31.9	2	6.4	NA	NA	20	NA	NA	NA	NA	NA	NA	NA	NA	NA	NA	NA	NA	NA	NA	NA	NA	NA	NA	NA	NA	NA	NA	NA	NA	NA	NA	NA	NA	NA	NA
213	WD80	24/01/2018	631	Y11	Main	Mixed	X0418948EEE		AS	R	M	TA	A	21.6	3	12.3	11.3	11.4	22.4	22.1	21.9	0	0	0	0	0	0			NA	NA	NA	NA	NA	NA	NA	NA	NA	NA	NA	NA	NA	NA	NA	NA	NA	NA	NA	NA
214	WD81	24/01/2018	617	H12	Main	Mixed	X0419182B6F		AS	R	F	IMP	A	15.3	1.5	3.2	3.5	2.7	20.6	20.3	20.4	0	0	0	0	0	0			NA	NA	NA	NA	NA	NA	NA	NA	NA	NA	NA	NA	NA	NA	NA	NA	NA	NA	NA	NA
215	WD82	15/02/2018	441	K6	Main	Mixed	X0419182DBC		AS	R	F	IMP	A	13.7	1.5	4.8	4.5	3.6	9	9.3	9.9	0	0	0	1	0	0			0	0	1	1	0	1	0	0	1	0	0	0	0	0	0	0	0	0	0	0
216	WD83	15/02/2018	401	K16	Main	Mixed	X0418EB8CD5		AS	R	F?	IMP?	A	14.3	1.5	3	3.2	2.5	20	20.1	20.3	0	0	0	0	0	0			1	0	1	1	0	1	0	0	0	0	0	0	0	0	0	0	0	0	0	0
217	WD84	02/05/2018	91	H11	Main	Mixed	X041894A526	AS169	AS	N	M	TL	A	22.4	1.5	16.8	14.1	14	20.5	21.1	21.6	0	0	0	1	0	0			NA	NA	NA	NA	NA	NA	NA	NA	NA	NA	NA	NA	NA	NA	NA	NA	NA	NA	NA	NA
218	WD85	20/06/2018	637	J4	Main	Mixed	X041894894B	AS177	AS	N	F	PERF	A	25.8	2.5	5.9	5.4	5.4	21.8	21.2	21.5	0	5	0	0	0	0			NA	NA	NA	NA	NA	NA	NA	NA	NA	NA	NA	NA	NA	NA	NA	NA	NA	NA	NA	NA
219	WD86	02/08/2018	310	C4	Main	Mixed	X0418EB9746	AS177	AS	R	F	NIPP	A	23.8	2	5.8	5.9	5.5	16.8	16.6	17	0	0	8	0	0	0	1	0	0	0	1	1	0	1	1	0	0	0	0	0	0	1	0	0	0	1	0	0
220	WD87	15/08/2018	920	C16	Main	Mixed	X0419181C9A		AS	R	F	NA	A	20.7	2	5.9	NA	NA	18.6	NA	NA	NA	NA	NA	NA	NA	NA	0	0	0	0	1	1	0	1	1	0	0	0	0	0	0	1	0	0	0	0	0	0
221	WD88	13/09/2018	876	Z12	Main	Mixed	X0418EBC1BF		AS	R	M	TL	A	21.1	2	20.9	NA	NA	19.5	NA	NA	NA	NA	NA	NA	NA	NA	NA	NA	0	0	1	1	0	0	0	0	1	0	0	0	0	0	0	0	0	0	0	0
222	WD89	13/09/2018	634	L10	Main	Mixed	X0419183147		AS	R	F	NIPP	A	19.7	1.5	3.9	NA	NA	20.3	NA	NA	NA	NA	NA	NA	NA	NA	NA	NA	0	0	1	1	0	0	0	0	1	0	0	0	0	0	0	0	0	0	0	0
223	WD90	26/09/2018	4	G10	Main	Mixed	X0419183154		AS	N	M	TL	A	23.1	2	13.5	NA	NA	21.1	NA	NA	NA	NA	NA	NA	NA	NA	NA	NA	NA	NA	NA	NA	NA	NA	NA	NA	NA	NA	NA	NA	NA	NA	NA	NA	NA	NA	NA	NA
224	WD91	24/10/2018	917	D7	Main	Mixed	X041917E4DA		AF	N	F	IMP	SA	24.1	1	4.2	NA	NA	24.1	NA	NA	0	0	0	0	0	0	0	0	NA	NA	NA	NA	NA	NA	NA	NA	NA	NA	NA	NA	NA	NA	NA	NA	NA	NA	NA	NA
225	WD97	17/03/2016	94	I4	Main	Mixed	X041917E05A		AS	R	F	PERF	A	20.1	1.5	3.86	NA	NA	20.3	NA	NA	NA	NA	NA	NA	NA	NA	NA	NA	NA	NA	NA	NA	NA	NA	NA	NA	NA	NA	NA	NA	NA	NA	NA	NA	NA	NA	NA	NA
226	WD98	04/10/2017	425	I10	Main	Mixed	X0418EBBF1E		AS	R	M	TA	SA	15.8	2	6.7	7	8.2	20.6	20.5	20.5	0	1	0	0	0	0	4		0	1	0	1	0	0	0	0	1	0	0	0	0	0	0	0	0	0	0	0
227	WD99	18/10/2017	623	Y11	Main	Mixed	X0419182B6C	AS150	AS	N	F	IMP	J	12.9	3	4	4	3.5	20	20.1	20	0	0	0	0	0	0	2		0	0	1	1	1	1	1	0	0	0	0	0	0	0	0	0	0	0	0	0
228	WE155	03/12/2015	614	I7	Main	Mixed	X0419181B30		AS	R	M	TA	SA	18.9	1.5	9	NA	NA	21.16	NA	NA	NA	NA	NA	NA	NA	NA	NA	NA	NA	NA	NA	NA	NA	NA	NA	NA	NA	NA	NA	NA	NA	NA	NA	NA	NA	NA	NA	NA
229	WE156	17/03/2016	90	I7	Main	Mixed	X041917F18D		AS	R	M	TL	A	23.8	1.5	18.76	NA	NA	21.33	NA	NA	NA	NA	NA	NA	NA	NA	NA	NA	0	0	0	1	0	0	0	0	0	0	0	0	0	0	0	0	0	0	0	0
230	WE157	27/10/2016	616	I8	Main	Mixed	X041917EF21		AS	R	M	TS	A	16	2	NA	NA	NA	18.9	NA	NA	NA	NA	NA	NA	NA	NA	NA	NA	0	0	1	1	0	1	0	0	1	0	0	0	0	1	0	0	1	0	0	0
231	WE158	10/11/2016	91	E7	Main	Mixed	X0419180961		AS	R	F	LACT	A	20.2	2	5.9	NA	NA	21.36	NA	NA	NA	NA	NA	NA	NA	NA	NA	NA	NA	NA	NA	NA	NA	NA	NA	NA	NA	NA	NA	NA	NA	NA	NA	NA	NA	NA	NA	NA
232	WE159	24/11/2016	48	H7	Main	Mixed	X041917E38F		AF	R	M	TS	A	26.2	1	3.9	3.9	2.6	26.2	25.4	25.2	0	0	0	0	0	0			NA	NA	NA	NA	NA	NA	NA	NA	NA	NA	NA	NA	NA	NA	NA	NA	NA	NA	NA	NA
233	WE160	24/11/2016	214	F7	Main	Mixed	X0419180961		AS	R	F	IMP	A	17.6	1.5	NA	NA	NA	20.2	20.1	20.3	NA		NA	NA	NA	NA			0	0	1	0	1	0	0	0	1	0	0	0	1	0	0	0	0	0	0	0
234	WE161	24/11/2016	13	I0	Main	Mixed	X041918021B		AS	R	F	PREG/LACT	A	26.1	1.5	5	5	3.8	21	21.3	20	0	0	0	0	0	0			NA	NA	NA	NA	NA	NA	NA	NA	NA	NA	NA	NA	NA	NA	NA	NA	NA	NA	NA	NA
235	WE162	08/12/2016	618	B3	Main	Mixed	X04191835CD		AS	R	F		A	15.5	NA	NA	NA	NA	NA	NA	NA	0	0	0	0	0	0			NA	NA	NA	NA	NA	NA	NA	NA	NA	NA	NA	NA	NA	NA	NA	NA	NA	NA	NA	NA
236	WE163	08/12/2016	603	D8	Main	Mixed	X0419182693		AS	N	F		J	13.3	NA	4	3.9	3.7	20.5	20.5	20.5	0	0	0	0	0	0			NA	NA	NA	NA	NA	NA	NA	NA	NA	NA	NA	NA	NA	NA	NA	NA	NA	NA	NA	NA
237	WE164	06/01/2017	614	D8	Main	Mixed	X04191819D2	AS88	AS	R	M	TA	J	20.4	1	NA	NA	NA	19.8	20.8	20.6	0	0	0	0	0	0			0	0	0	1	1	0	0	0	0	0	0	0	0	1	0	0	0	0	0	0
238	WE165	10/02/2017	621	I3	Main	Mixed	X04191812A7		AS	R	M	TA	A	24.8	1.5	18	17.4	17	22.3	22.5	22.3	NA		NA	NA	NA	NA			0	0	0	1	1	1	1	0	0	0	0	0	0	0	0	0	0	0	0	0
239	WE166	27/01/2017	605	F8	Main	Mixed	X0419182693	AS92	AS	R	F		A	17.5	2	7.2	6.1	6.1	21.5	21	20.8	0	0	0	0	0	0			0	0	0	1	1	1	0	0	0	0	0	0	0	0	0	0	0	0	0	0
240	WE167	20/03/2017	64	E5	Main	Mixed	X04191819D2		AS	R	M	TL	A	26	1.5	18.2	16.9	17.4	21.4	21.1	21	0	0	0	1	0	0			0	0	0	1	0	0	0	0	0	0	0	0	0	0	0	0	0	0	0	0
241	WE168	20/03/2017	614	F7	Main	Mixed	X0419182C99		AS	R	M		A	17.5	1	4.5	4.7	4.3	22.1	22	22.1	0	0	0	0	0	0			0	0	1	0	0	0	0	0	0	0	0	0	0	0	0	0	0	0	0	0
242	WE169	20/03/2017	632	B8	Main	Mixed	X041917F99A		AS	R	F	IMP	A	15.4	2	6.2	6	5.9	18.4	17	17.8	NA		NA	NA	NA	NA			NA	NA	NA	NA	NA	NA	NA	NA	NA	NA	NA	NA	NA	NA	NA	NA	NA	NA	NA	NA
243	WE170	03/04/2017	224	B2	Main	Mixed	X04191819D2		AS	R	M	TS	A	25.4	1.5	14.6	NA	NA	21.4	NA	NA	0	0	0	0	0	0	YES		0	1	1	1	1	1	0	0	1	0	0	0	0	0	0	1	0	0	0	0
244	WE171	03/04/2017	249	B9	Main	Mixed	X0419182B68		AS	R	M	TS	A	24.2	1.5	19.9	18.7	18.1	20.4	20.1	21	0	0	0	0	0	0	4.5		NA	NA	NA	NA	NA	NA	NA	NA	NA	NA	NA	NA	NA	NA	NA	NA	NA	NA	NA	NA
245	WE172	26/06/2017	91	C5	Main	Mixed	X041917FF9A		AS	R	F	IMP	A	21.6	1.5	4.8	NA	NA	17.8	NA	NA	NA		NA	NA	NA	NA			0	0	1	1	0	0	0	0	0	0	0	0	0	0	0	1	0	0	0	1
246	WE173	10/07/2017	47	F7	Main	Mixed	X0418EBB8EC		AF	R	F	IMP	A	25.5	1.5	5.5	4.9	4.8	24.6	24.4	24.5	NA		NA	NA	NA	NA			NA	NA	NA	NA	NA	NA	NA	NA	NA	NA	NA	NA	NA	NA	NA	NA	NA	NA	NA	NA
247	WE174	25/04/2017	74	A1	Main	Mixed	X04191819D2		AS	R	M	TS	A	25.2	2	16.2	16.3	16.7	21.9	22.5	21.9	0	1	0	0	0	0			NA	NA	NA	NA	NA	NA	NA	NA	NA	NA	NA	NA	NA	NA	NA	NA	NA	NA	NA	NA
248	WE175	25/04/2017	13	C8	Main	Mixed	X041917F99A		AS	R	F	IMP	A	16.1	2	4.2	4.6	4.4	18.2	18.3	18.4	0	0	0	0	0	0	0	0	NA	NA	NA	NA	NA	NA	NA	NA	NA	NA	NA	NA	NA	NA	NA	NA	NA	NA	NA	NA
249	WE176	25/04/2017	245	A3	Main	Mixed	X041917E15A		AS	R	F	IMP	A	24.5	NA	6.2	NA	NA	23.3	NA	NA	NA	NA	NA	NA	NA	NA	NA	NA	NA	NA	NA	NA	NA	NA	NA	NA	NA	NA	NA	NA	NA	NA	NA	NA	NA	NA	NA	NA
250	WE177	15/05/2017	255	D2	Main	Mixed	X041917F6D6		AS	R	M	TL	A	23	1.5	18.2	17.9	19.2	21.8	21.8	22	0	2	0	0	1	0			NA	NA	NA	NA	NA	NA	NA	NA	NA	NA	NA	NA	NA	NA	NA	NA	NA	NA	NA	NA
251	WE178	15/05/2017	603	B0	Main	Mixed	X041917FBB1	AF003?	AF	N	F	PREG	A	37.9	NA	7.2	5.5	NA	23.3	24	24.5	0	1	0	0	0	0	2	0	NA	NA	NA	NA	NA	NA	NA	NA	NA	NA	NA	NA	NA	NA	NA	NA	NA	NA	NA	NA
252	WE179	15/05/2017	602	I4	Main	Mixed	X041917F78C		AS	R	M	TL	A	26.2	1.5	18.1	16.6	18.1	22.5	21.1	21.5	0	2	0	0	0	0	1	0	0	0	1	1	1	1	0	0	1	0	0	0	0	1	0	0	0	0	0	1
253	WE180	05/06/2017	614	I2	Main	Mixed	X041918273D		AS	R	M	TS	A	24.1	1	20.5	18	19.3	21.6	21.7	22	NA		NA	NA	NA	NA	0	0	NA	NA	NA	NA	NA	NA	NA	NA	NA	NA	NA	NA	NA	NA	NA	NA	NA	NA	NA	NA
254	WE181	24/07/2017	4	B9	Main	Mixed	X0418EB80C7	AF5	AF	N	M	TL	SA	21.5	NA	NA	NA	NA	NA	NA	NA	NA		NA	NA	NA	NA	0		NA	NA	NA	NA	NA	NA	NA	NA	NA	NA	NA	NA	NA	NA	NA	NA	NA	NA	NA	NA
255	WE182	24/07/2017	94	G9	Main	Mixed	X0418EBAD7A	AF111	AF	N	F	PERF	A	19.4	NA	NA	NA	NA	NA	NA	NA	0	1	1	5	0	0	2		NA	NA	NA	NA	NA	NA	NA	NA	NA	NA	NA	NA	NA	NA	NA	NA	NA	NA	NA	NA
256	WE183	07/08/2017	231	A0	Main	Mixed	X041917E15A		AF	R	F	IMP	A	30.2	1	4.7	4.6	4.8	23.3	23.3	22.9	0	2	0	0	0	0	0		NA	NA	NA	NA	NA	NA	NA	NA	NA	NA	NA	NA	NA	NA	NA	NA	NA	NA	NA	NA
257	WE184	24/07/2017	612	I3	Main	Mixed	X041917F78C		AS	R	M		A	25.7	1.5	22.5	22.2	21.5	21.1	21.4	20.7	0	5	0	0	0	0			0	0	0	1	0	1	0	0	0	0	0	0	0	0	0	0	0	0	0	0
258	WE185	24/07/2017	634	J2	Main	Mixed	X0418EBC072	AS110	AS	N	F	PERF	A	14.2	1.5	3.2	3.1	3.1	21.5	21.2	21	NA		NA	NA	NA	NA			0	0	1	1	0	1	0	0	0	0	0	0	1	0	0	0	0	0	0	0
259	WE186	07/08/2017	60	H9	Main	Mixed	X0418EBB8EC		AF	R	F	NIPP_PREG	A	41.6	2.5	4.4	4.9	3.9	21.2	21.2	21.7	0	0	0	0	0	0	1		NA	NA	NA	NA	NA	NA	NA	NA	NA	NA	NA	NA	NA	NA	NA	NA	NA	NA	NA	NA
260	WE249	04/02/2016	47	H8	Main	Mixed	X0419181410		AS	R	M	TS	A	25.6	2	14.4	NA	NA	21.36	NA	NA	NA	NA	NA	NA	NA	NA	NA	NA	0	0	0	1	0	0	0	0	0	0	0	0	0	0	0	0	0	1	0	0
261	WE250	31/03/2016	7	C0	Main	Mixed	X041894910F		AS	R	M	TL	A	27.4	1.5	20.96	NA	NA	21.46	NA	NA	NA	NA	NA	NA	NA	NA	NA	NA	0	0	1	1	0	1	0	0	0	0	0	0	0	0	0	0	0	0	0	0
262	WE251	27/10/2016	620	I4	Main	Mixed	X041918273D		AS	N	M	TS	A	16.6	1.5	NA	NA	NA	21.53	NA	NA	NA	NA	NA	NA	NA	NA	NA	NA	NA	NA	NA	NA	NA	NA	NA	NA	NA	NA	NA	NA	NA	NA	NA	NA	NA	NA	NA	NA
263	WE252	10/11/2016	7	H8	Main	Mixed	X041918240B		AS	N	F	NA	A	16.2	2	NA	NA	NA	14.66	NA	NA	NA	NA	NA	NA	NA	NA	NA	NA	0	0	1	1	0	0	0	0	0	0	0	0	0	0	0	0	0	0	0	0
264	WE253	24/11/2016	637	I7	Main	Mixed	X041918367E		AF	N	F		A	20.7	1.5	3.2	2	3.1	23	22.1	23.4	NA		NA	NA	NA	NA			NA	NA	NA	NA	NA	NA	NA	NA	NA	NA	NA	NA	NA	NA	NA	NA	NA	NA	NA	NA
265	WE254	24/11/2016	627	J2	Main	Mixed	X0419182EC0		AS	R	F	NA	A	18	2	5	NA	NA	21.7	NA	NA	NA	NA	NA	NA	NA	NA	NA	NA	NA	NA	NA	NA	NA	NA	NA	NA	NA	NA	NA	NA	NA	NA	NA	NA	NA	NA	NA	NA
266	WE255	08/12/2016	246	F7	Main	Mixed	X041917F990		AS	R	F?	NA	J	NA	NA	NA	NA	NA	NA	NA	NA	NA	NA	NA	NA	NA	NA	NA	NA	NA	NA	NA	NA	NA	NA	NA	NA	NA	NA	NA	NA	NA	NA	NA	NA	NA	NA	NA	NA
267	WE256	08/12/2016	269	E4	Main	Mixed	X0419182B72		AS	N	M	TA	SA	15.7	2.5	NA	NA	NA	NA	NA	NA	NA	NA	NA	NA	NA	NA	NA	NA	NA	NA	NA	NA	NA	NA	NA	NA	NA	NA	NA	NA	NA	NA	NA	NA	NA	NA	NA	NA
268	WE257	06/01/2017	46	J4	Main	Mixed	X04191807F4		AS	R	F	IMP		18.9	2	3.6	4.4	4.1	21.2	21.1	21.1	0	0	0	0	0	0			NA	NA	NA	NA	NA	NA	NA	NA	NA	NA	NA	NA	NA	NA	NA	NA	NA	NA	NA	NA
269	WE258	06/01/2017	613	D7	Main	Mixed	X04191835CD		AS	R	F	IMP	A	16.1	3	4.5	3.6	3.9	20	20.2	20.8	NA		NA	NA	NA	NA			0	0	0	1	1	0	0	0	0	0	0	0	0	0	0	0	0	0	0	0
270	WE259	10/02/2017	629	H4	Main	Mixed	X0419182415	AS88/89	AS	R	M	TA	SA	23.1	1.5	9.5	12	11.9	13.6	13.9	13.7	NA		NA	NA	NA	NA			NA	NA	NA	NA	NA	NA	NA	NA	NA	NA	NA	NA	NA	NA	NA	NA	NA	NA	NA	NA
271	WE260	27/02/2017	636	I5	Main	Mixed	X041918240B		AS	R	F	PERF	A	21.1	1.5	16.5	16.1	16.3	18.5	18.9	19.3	0	0	0	0	0	0			NA	NA	NA	NA	NA	NA	NA	NA	NA	NA	NA	NA	NA	NA	NA	NA	NA	NA	NA	NA
272	WE261	20/03/2017	252	I6	Main	Mixed	X041917E399		AS	R	M	TS	A	25.6	2	13.4	13	12.5	20.9	21.5	21	0	0	0	0	0	0			0	0	1	1	0	0	0	0	0	0	0	0	0	0	0	0	0	0	0	0
273	WE262	20/03/2017	606	H9	Main	Mixed	X04191808A7		AS	N	M	TL	A	22.8	1.5	19.8	NA	NA	20.1	NA	NA	NA	NA	NA	NA	NA	NA	NA	NA	NA	NA	NA	NA	NA	NA	NA	NA	NA	NA	NA	NA	NA	NA	NA	NA	NA	NA	NA	NA
274	WE263	20/03/2017	612	B2	Main	Mixed	X04191835CD		AS	R	F	Preg?	A	16.6	1.5	5	4.5	4.2	19.8	19.7	20.1	0	0	0	0	0	0			0	0	1	1	1	1	0	0	0	0	0	0	1	0	0	0	0	0	0	0
275	WE264	03/04/2017	68	D8	Main	Mixed	X0419182693		AS	R	F	IMP	A	17.5	1.5	4.2	5.1	4.7	20.8	21.2	21.1	0	0	0	0	0	0	0		0	0	1	1	1	1	0	0	1	0	0	0	0	0	0	0	0	0	0	0
276	WE265	03/04/2017	64	C8	Main	Mixed	X041917F99A		AS	R	F	IMP	A	20	NA	NA	NA	NA	NA	NA	NA	0	0	2	0	0	0	2		0	0	1	1	1	1	1	1	0	0	0	0	1	1	0	1	0	1	0	0
277	WE266	26/06/2017	609	A2	Main	Mixed	X0418E13C509	AF7	AF	N	M	TL	A	42.3	1.5	20.3	NA	NA	23.1	NA	NA	0	0	1	0	0	0			NA	NA	NA	NA	NA	NA	NA	NA	NA	NA	NA	NA	NA	NA	NA	NA	NA	NA	NA	NA
278	WE267	10/07/2017	155	F2	Main	Mixed	X0419183314		AS	R	F	PERF	A	22.8	2	5.1	4.7	4.5	24.3	24.2	24.3	NA		NA	NA	NA	NA			0	1	0	1	1	1	0	0	0	0	0	0	1	0	0	0	0	0	0	0
279	WE268	25/04/2017	296	J5	Main	Mixed	X041917E399		AS	R	M	TL	A	27.3	1.5	17.2	18.1	17	21.3	21.1	21.3	0	0	0	0	0	0	0	0	0	0	1	1	1	1	0	1	0	0	0	0	1	0	0	0	0	1	0	0
280	WE269	25/04/2017	47	J4	Main	Mixed	X04191807F4		AS	R	F	IMP	A	22.8	1.5	6.1	5	6.1	20	20.6	20.7	0	0	0	1	0	0			0	0	1	1	1	1	0	1	1	0	0	0	0	0	0	0	0	0	0	0
281	WE270	25/04/2017	633	J6	Main	Mixed	X0419182873	AS105	AS	N	F	IMP	A	21.3	1.5	5.3	5.5	6.1	22.5	22.2	22.2	NA		NA	NA	NA	NA	5	0.5	0	0	1	0	1	0	0	0	0	0	0	0	0	0	0	0	0	0	0	0
282	WE271	15/05/2017	52	A8	Main	Mixed	X041917E2C0		AS	R	M	TL	A	29.1	1	22.3	20.2	20	19.9	22.2	22.5	0	2	0	0	0	0	0	0	0	0	1	1	0	0	0	0	0	0	0	0	0	0	0	0	0	0	0	0
283	WE272	15/05/2017	77	A2	Main	Mixed	X041917E15A		AF	R	F	IMP	A	27	1	7.5	6.5	5.1	22	22.5	22.5	0	1	0	1	0	0	0	0	NA	NA	NA	NA	NA	NA	NA	NA	NA	NA	NA	NA	NA	NA	NA	NA	NA	NA	NA	NA
284	WE273	15/05/2017	617	B8	Main	Mixed	X041917F99A		AS	R	F	Perf, plug	A	17.9	3	5.5	5	4.9	18.2	18.6	18.7	0	0	0	0	0	0	0	0	0	0	1	1	1	1	1	0	0	0	0	0	0	0	0	1	0	0	0	0
285	WE274	05/06/2017	626	F3	Main	Mixed	X0419183314		AS	R	F	IMP	A	23	2	5.6	4.7	6	23.2	23	23.1	0	0	0	0	0	0			0	0	0	1	1	1	0	0	1	0	0	0	1	0	0	0	0	0	0	1
286	WE275	24/07/2017	34	F7	Main	Mixed	X0418EBB8EC		AF	R	F	NIPP	A	31.7	NA	6.8	6.2	5.7	22.5	22.7	22.8	0	2	0	0	0	0	3		NA	NA	NA	NA	NA	NA	NA	NA	NA	NA	NA	NA	NA	NA	NA	NA	NA	NA	NA	NA
287	WE276	24/07/2017	240	A0	Main	Mixed	X041917E15A		AF	R	F	IMP	A	30.5	2	6.9	6.7	5.9	22.2	22.5	22.7	0	0	0	0	0	1	0		NA	NA	NA	NA	NA	NA	NA	NA	NA	NA	NA	NA	NA	NA	NA	NA	NA	NA	NA	NA
288	WE277	24/07/2017	616	A7	Main	Mixed	X04191808A7		AS	R	M	TL	A	24.3	1	19.1	15.8	15.8	19.7	20	19.5	0	1	0	0	0	0	2		0	0	0	1	0	0	0	0	0	0	0	0	0	0	0	0	0	0	0	0
289	WE278	07/08/2017	252	J4	Main	Mixed	X0418EBD25E		AS	R	M	TL	A	22	2	18.4	18.4	18.1	20.2	21.7	21.7	0	0	0	0	0	0	0		0	0	0	1	0	0	1	0	0	0	0	0	0	0	0	0	0	0	0	0
290	WE279	07/08/2017	625	G2	Main	Mixed	X0419183314		AS	R	F	NIPP_PREG	A	27.4	2	5.9	5.3	5.4	22.2	22.2	21.9	0	0	0	0	0	0			0	0	1	1	0	1	1	1	0	0	0	0	0	0	0	0	0	0	0	0
291	WE342	27/10/2016	214	D7	Main	Mixed	X0419180961		AS	R	F	LACT	A	22.1	NA	NA	NA	NA	NA	NA	NA	NA	NA	NA	NA	NA	NA	NA	NA	NA	NA	NA	NA	NA	NA	NA	NA	NA	NA	NA	NA	NA	NA	NA	NA	NA	NA	NA	NA
292	WE343	10/11/2016	274	C3	Main	Mixed	X04191835CD		AS	R	F	IMP	A	14.5	NA	NA	NA	NA	NA	NA	NA	NA	NA	NA	NA	NA	NA	NA	NA	0	0	1	1	0	0	0	0	0	0	0	0	0	0	0	0	0	0	0	0
293	WE344	24/11/2016	632	J7	Main	Mixed	X0419180FCB		AS	R	M	TS	A	20.6	2	12.4	10.8	10.4	21.5	21.6	21.6	0	0	0	0	0	0			NA	NA	NA	NA	NA	NA	NA	NA	NA	NA	NA	NA	NA	NA	NA	NA	NA	NA	NA	NA
294	WE345	24/11/2016	638	I6	Main	Mixed	X041918273D		AS	R	M		A	17.5	NA	10.5	9.6	9.8	21.9	21.9	21.5	0	0	0	1	0	0			0	0	1	1	1	1	0	0	0	0	0	0	0	0	0	0	0	0	0	0
295	WE346	24/11/2016	636	I8	Main	Mixed	X041918240B		AS	R	F		A	17.3	1.5	3.9	3.7	3.5	20.6	20.1	21	NA		NA	NA	NA	NA			0	0	1	1	1	1	0	0	1	0	0	0	0	0	0	0	0	0	0	0
296	WE347	08/12/2016	60	H0	Main	Mixed	X04191812A7		AS	R	M	NA	A	19.2	2	8.5	NA	NA	22	NA	NA	NA	NA	NA	NA	NA	NA	NA	NA	0	0	0	1	0	0	0	0	0	0	0	0	0	0	0	0	0	0	0	0
297	WE348	06/01/2017	226	G8	Main	Mixed	X0419180680		AS	N	F	IMP	A	15.9	2	4.2	3.9	4.6	20.9	21.1	21	NA		NA	NA	NA	NA			0	0	1	1	0	1	0	0	0	0	0	0	0	0	0	0	0	0	0	0
298	WE349	27/01/2017	93	I7	Main	Mixed	X041918240B		AS	R	F	IMP	A	20.5	2	4.6	4.7	4.5	20	19.6	18.6	0	0	0	0	0	0			0	0	1	1	1	1	0	0	0	0	0	0	0	0	0	0	0	0	0	0
299	WE350	27/02/2017	269	H8	Main	Mixed	X0419182693		AS	R	F	IMP	A	18.8	2	6.4	6.3	6.3	21.2	21.2	21.1	NA		NA	NA	NA	NA			0	0	1	1	1	1	0	0	0	0	0	0	0	0	0	0	0	0	0	0
300	WE351	27/02/2017	294	E5	Main	Mixed	X0419182206		AS	R	F	IMP	A	19.5	2.5	7.6	7.7	7.6	21.1	21.3	21.2	NA		NA	NA	NA	NA			NA	NA	NA	NA	NA	NA	NA	NA	NA	NA	NA	NA	NA	NA	NA	NA	NA	NA	NA	NA
301	WE352	20/03/2017	100	G8	Main	Mixed	X0419182693		AS	R	F	IMP	A	17.3	1.5	2.9	2.5	2.2	21.2	21	20.7	0	0	0	0	0	0			0	0	0	1	0	0	0	0	0	0	0	0	0	0	0	0	0	0	0	0
302	WE353	20/03/2017	255	E7	Main	Mixed	X0419182B68	AS96	AS	N	M	TS	A	23.6	1.5	16.6	17	15.9	20.8	20.7	20.7	0	0	0	0	0	0			NA	NA	NA	NA	NA	NA	NA	NA	NA	NA	NA	NA	NA	NA	NA	NA	NA	NA	NA	NA
303	WE354	20/03/2017	624	D7	Main	Mixed	X041917F8E9		AS	R	M	TS	A	23.8	1.5	19.1	20	18.9	21.2	20.9	21	0	0	0	0	0	0			0	0	1	0	1	1	0	0	0	0	0	0	1	1	0	0	0	0	0	0
304	WE355	03/04/2017	101	J5	Main	Mixed	X041917E399		AS	R	M	TL	A	26.3	2	NA	NA	NA	NA	NA	NA	0	0	0	0	0	0			0	0	0	1	1	1	0	0	0	0	0	0	0	0	0	0	0	0	0	0
305	WE356	25/04/2017	53	J0	Main	Mixed	X0419182006		AS	R	F	IMP	A	20.9	1.5	6.3	4	3.8	21	21	21.4	0	6	0	0	0	0	0	0	NA	NA	NA	NA	NA	NA	NA	NA	NA	NA	NA	NA	NA	NA	NA	NA	NA	NA	NA	NA
306	WE357	25/04/2017	606	A5	Main	Mixed	X04191825F4		AS	R	F	IMP_NIPP	A	19.3	1.5	3.8	5.4	4.3	17.3	18.9	18.2	0	1	0	0	0	0	0	0	0	0	1	1	1	1	0	0	0	0	0	0	0	1	0	0	0	0	0	0
307	WE358	15/05/2017	214	J1	Main	Mixed	X0419182006		AS	R	F	IMP	A	23.3	NA	5.6	5.2	6	21.2	21.8	21.1	0	1	0	0	1	0	0	0	NA	NA	NA	NA	NA	NA	NA	NA	NA	NA	NA	NA	NA	NA	NA	NA	NA	NA	NA	NA
308	WE359	15/05/2017	64	F2	Main	Mixed	X0419183314		AS	R	F	Preg? Imp	A	21.9	3	4.8	5.1	5.7	21.2	21.7	22.1	0	0	0	0	0	0			0	0	1	1	1	1	1	0	0	0	0	0	1	0	0	0	0	0	0	0
309	WE360	05/06/2017	249	C4	Main	Mixed	X0418EB8C3B	AS116	AS	R	F	IMP	SA	19.3	3	4.3	4.6	5.3	19.2	18.7	18	0	7	0	0	0	0	0	0	0	0	1	1	0	1	0	0	0	0	0	0	1	0	0	0	0	0	0	0
310	WE361	05/06/2017	621	B0	Main	Mixed	X0418EBD31F	AF3	AF	R	F	PERF	A	34	1.5	6.6	6.8	6.5	23.8	24	24	0	0	0	1	0	0	0.5	1	NA	NA	NA	NA	NA	NA	NA	NA	NA	NA	NA	NA	NA	NA	NA	NA	NA	NA	NA	NA
311	WE362	05/06/2017	52	I7	Main	Mixed		AS5	AS	R	F	LACT	A	26.7	1	NA	NA	NA	NA	NA	NA	0	0	0	0	0	0	0		0	0	1	0	1	1	0	0	0	0	0	0	0	0	0	0	0	0	0	0
312	WE363	05/06/2017	23	B8	Main	Mixed	X041917E2C0	AS76	AS	R	M	TL+	A	28.8	2	NA	NA	NA	NA	NA	NA	0	0	0	0	0	0	0	0	0	0	1	1	0	1	0	0	0	0	0	0	0	0	0	0	0	0	0	0
313	WE364	10/07/2017	204	I2	Main	Mixed	X0418EBBD18	AS109	AS	N	M	TL	A	22.8	2	19	19	18.9	21.3	21	21.5	0	0	0	0	0	0			0	0	0	1	0	0	0	0	0	0	0	0	0	0	0	0	0	0	0	0
314	WE365	24/07/2017	630	G4	Main	Mixed	X0418EBD25E	AS106	AS	R	M	TL	A	19.6	NA	14.4	13.8	13.8	21.8	21.8	23	0	0	0	1	0	0	0		0	0	0	1	0	0	0	0	0	0	0	0	0	0	0	0	0	0	0	0
315	WE366	07/08/2017	282	E8	Main	Mixed	X0418EB834B	AS117	AS	N	M	TS	A	25	1.5	17.5	17.1	20	20.7	20.7	20.6	0	0	0	0	0	0	1		NA	NA	NA	NA	NA	NA	NA	NA	NA	NA	NA	NA	NA	NA	NA	NA	NA	NA	NA	NA
316	WE367	07/08/2017	226	J6	Main	Mixed	X0418EB90AB	AS115	AS	N	F	PERF	J?	15.8	3	4.1	4.6	4.8	20.2	20.2	20.4	0	3	0	0	0	0	1		0	0	1	1	0	1	0	1	0	0	0	0	0	1	0	0	0	0	0	0
317	WE368	07/08/2017	249	F7	Main	Mixed	X0418EBC509		AF	R	M	TS	A	44.7	NA	20.5	20.5	20	23.6	23.4	23.4	0	2	0	1	0	0	1		NA	NA	NA	NA	NA	NA	NA	NA	NA	NA	NA	NA	NA	NA	NA	NA	NA	NA	NA	NA
318	WE369	23/08/2017	42	I9	Main	Mixed	X0418EB90AB		AS	R	F			18	2.5	5.1	4.9	4.5	20	20	19.8	0	0	0	0	0	0	0		0	0	1	1	0	1	1	0	0	0	0	0	0	0	0	0	0	0	0	0
319	WE370	23/08/2017	224	A5	Main	Mixed	X041917E15A		AF	R	F	NIPP	A	29.8	2	23.2	23.5	23.2	4.7	4.2	4.8	NA		NA	NA	NA	NA	0		NA	NA	NA	NA	NA	NA	NA	NA	NA	NA	NA	NA	NA	NA	NA	NA	NA	NA	NA	NA
320	WE371	06/09/2017	252	G9	Main	Mixed	X0418EB834B		AS	R	M	TL	A	22.5	1.5	20.7	22.3	19.8	20.3	20.4	20.2	0	1	0	0	1	0	4	1	0	0	1	1	0	0	1	0	0	0	0	0	0	0	0	0	0	0	0	0
321	WE372	20/09/2017	630	D3	Main	Mixed	X041917F78C		AS	R	M	TL	A	25.8	1.5	9	8.9	9.1	22.3	22	20.3	0	0	0	0	0	0			0	0	1	1	0	1	0	0	0	0	0	0	0	0	0	0	0	0	0	0
322	WE373	20/09/2017	282	F1	Main	Mixed	X0418EBD261	AS124	AS	N	M	TS	SA	17.5	1.5	12.9	12.4	12	21.1	20.8	21	0	0	0	0	0	0	1		0	0	1	1	0	0	0	0	0	0	0	0	0	0	0	1	0	0	0	0
323	WE436	27/10/2016	68	E6	Main	Mixed	X041917E266		AS	N	F	IMP	A	13.2	1.5	NA	NA	NA	19.5	NA	NA	NA	NA	NA	NA	NA	NA	NA	NA	0	0	1	1	0	0	0	0	1	0	0	0	0	0	0	0	0	0	0	0
324	WE437	10/11/2016	635	H0	Main	Mixed	X0419182166		AS	N	F	NA	A	13.8	1.5	2.86	NA	NA	20.63	NA	NA	NA	NA	NA	NA	NA	NA	NA	NA	NA	NA	NA	NA	NA	NA	NA	NA	NA	NA	NA	NA	NA	NA	NA	NA	NA	NA	NA	NA
325	WE438	24/11/2016	601	C3	Main	Mixed	X04191835CD		AS	R	F		A	13.9	1.5	3.4	4.1	3	19.5	19.4	19.7	0	0	0	0	0	0			0	0	1	1	1	1	0	0	1	0	0	0	0	0	0	0	0	0	0	0
326	WE439	24/11/2016	620	A4	Main	Mixed	X041918360F		AF	R	M?	TS?	A	30.7	2.5	NA	NA	NA	24.4	23.7	24	NA		NA	NA	NA	NA			NA	NA	NA	NA	NA	NA	NA	NA	NA	NA	NA	NA	NA	NA	NA	NA	NA	NA	NA	NA
327	WE440	24/11/2016	619	A5	Main	Mixed	X04191825F4		AS	R	F	IMP	A	14.4	1.5	NA	NA	NA	19.2	19.1	19.2	NA		NA	NA	NA	NA			0	0	1	1	0	0	0	0	0	0	0	0	0	0	0	0	0	0	0	0
328	WE441	08/12/2016	248	F8	Main	Mixed	X041917E6B3		AS	R	M	NA	SA	16.8	2	9.5	NA	NA	22.1	NA	NA	NA	NA	NA	NA	NA	NA	NA	NA	0	0	0	1	1	0	0	0	0	0	0	0	0	0	0	0	0	0	0	0
329	WE442	27/01/2017	610	E6	Main	Mixed	X0419182206	AS91?	AS	N	F	IMP	A	20.1	1.5	6	6	5.3	21.2	21.4	21.3	0	0	0	0	0	0			0	0	0	0	0	0	0	0	0	0	0	0	0	0	0	0	0	0	0	0
330	WE443	27/02/2017	248	J1	Main	Mixed	X04191812A7		AS	R	M	TS	A	25.8	1	10	11.7	12.1	21.9	22.4	22.5	0	0	0	0	0	0			0	0	0	1	1	1	0	0	0	0	0	0	0	0	0	0	0	0	0	0
331	WE444	27/02/2017	231	A6	Main	Mixed	X041917F99A		AS	R	F			15.4	2	6.5	5.6	6	18.8	18.5	18.5	NA		NA	NA	NA	NA			NA	NA	NA	NA	NA	NA	NA	NA	NA	NA	NA	NA	NA	NA	NA	NA	NA	NA	NA	NA
332	WE445	27/02/2017	601	J4	Main	Mixed	X04191807F4		AS	R	F	IMP	A	21.4	1.5	17.5	17.1	17	19.9	20.5	20	0	0	0	0	0	0			0	0	1	1	1	1	0	0	1	0	0	0	0	0	0	0	1	0	0	0
333	WE446	20/03/2017	613	A3	Main	Mixed	X041917E2C0		AS	R	M	TL	A	27.8	1.5	20	17.5	17.5	22.4	23.4	22.8	0	0	0	0	0	0			0	0	0	1	0	1	0	0	0	0	0	0	0	1	0	0	0	0	0	0
334	WE447	20/03/2017	246	J1	Main	Mixed	X041917F78C		AS	N	M	TS	A	23.8	1.5	19.5	NA	NA	21.7	NA	NA	NA	NA	NA	NA	NA	NA	NA	NA	0	0	1	1	1	1	1	0	0	0	0	0	1	0	0	0	0	0	0	0
335	WE448	20/03/2017	609	H0	Main	Mixed	X0419183314	AS97	AS	N	F	PERF	A	20	2	4.2	5.2	4.3	22.8	22.6	22.8	0	0	0	0	0	0			0	0	0	1	1	0	0	0	0	0	0	0	0	0	0	0	0	0	0	0
336	WE449	03/04/2017	75	E3	Main	Mixed	X0419182206		AS	R	F	IMP	A	25.1	2	5.7	5.7	5.1	22.2	22.7	22	0	3	0	0	0	0	0		0	0	1	1	0	1	0	0	0	0	0	0	0	1	0	0	0	0	0	1
337	WE450	25/04/2017	42	I0	Main	Mixed	X0419183314		AS	R	F	IMP	A	20.4	1.5	4	3.4	3.3	21.2	21.3	21.5	0	1	0	0	0	0	0	0	0	0	1	1	1	1	0	0	0	0	0	0	0	0	0	0	0	0	0	0
338	WE451	25/04/2017	281	D0	Main	Mixed	X041917F6D6	AS106	AS	N	M	TS	A	20.9	2.5	12	11	12.1	21.7	20.9	21.1	0	0	0	0	0	0	0	0	NA	NA	NA	NA	NA	NA	NA	NA	NA	NA	NA	NA	NA	NA	NA	NA	NA	NA	NA	NA
339	WE452	15/05/2017	93	J4	Main	Mixed	X04191807F4		AS	R	F	PERF	A	24.7	2	6.8	6.4	6.5	21	20.8	20.5	0	1	0	0	0	0	1.5	0	0	0	0	1	0	0	0	0	0	0	0	0	0	0	0	0	0	0	0	0
340	WE453	05/06/2017	217	G8	Main	Mixed	X0418EBA9E5	AF5	AF	N	M	TL+	A	32.4	1	18.5	18.6	17.7	22	22.6	22.7	0	0	0	0	1	0	0	0	NA	NA	NA	NA	NA	NA	NA	NA	NA	NA	NA	NA	NA	NA	NA	NA	NA	NA	NA	NA
341	WE454	05/06/2017	610	A2	Main	Mixed	X0418EB9FC4	AF6	AF	N	M	TL	A	43.7	1.5	21	20.3	19.8	24.4	24.2	23.7	0	3	0	0	1	0	0	0	NA	NA	NA	NA	NA	NA	NA	NA	NA	NA	NA	NA	NA	NA	NA	NA	NA	NA	NA	NA
342	WE455	15/05/2017	224	A3	Main	Mixed	X04191819D2		AS	R	M	TL	A	26.2	1	16.4	15.5	15.8	21.5	21.2	21	0	0	0	0	1	0	0	0	0	0	1	1	0	1	0	0	0	0	0	0	0	0	0	0	0	0	0	0
343	WE456	05/06/2017	252	J5	Main	Mixed	X041917F78C		AS	R	M	TS	A	25.4	2	17.5	17	17.4	23	21	21	NA		NA	NA	NA	NA	0	0	0	0	0	1	0	0	0	0	0	0	0	0	0	0	0	0	0	0	0	0
344	WE457	05/06/2017	91	B2	Main	Mixed	X0418EB85AB	AS117	AS	N	F	IMP	A	21.7	3	6.1	5.1	5.3	19	19.6	19.1	0	0	0	0	0	0	0	0	0	0	1	1	1	1	0	0	0	0	0	0	1	0	0	0	0	0	0	0
345	WE458	10/07/2017	623	J4	Main	Mixed		FUR -CD	AS	N	F?	IMP	J	11.6	NA	NA	NA	NA	NA	NA	NA	0	0	0	0	0	0			NA	NA	NA	NA	NA	NA	NA	NA	NA	NA	NA	NA	NA	NA	NA	NA	NA	NA	NA	NA
346	WE459	24/07/2017	633	B2	Main	Mixed	X0418EBA133	AS114	AS	N	F	IMP	SA	20.9	2.5	5.3	4.5	5.2	20.5	20.5	20.5	NA		NA	NA	NA	NA	1.5		0	0	0	1	1	1	0	0	0	0	0	0	1	0	0	1	0	0	0	0
347	WE460	07/08/2017	637	J3	Main	Mixed	X0418EBC072		AS	R	F	IMP	A	20.8	2	0.5	0.5	0.5	20.7	20.7	20.7	NA		NA	NA	NA	NA	0		0	0	0	1	1	1	1	0	0	0	0	0	0	0	0	0	0	0	0	0
348	WE461	07/08/2017	605	F9	Main	Mixed	X04191808A7		AS	R	M	TL	A	22.2	1	17.8	18.3	17.7	19.9	19.9	20.2	NA		NA	NA	NA	NA			0	0	1	1	1	0	0	0	0	0	0	0	0	0	0	0	0	0	0	0
349	WE462	23/08/2017	93	E8	Main	Mixed	X0418EBB77E	AS122	AS	N	M	TL	SA	17	1.5	19.1	19.4	19.5	19.8	19.4	19.4	NA		NA	NA	NA	NA			0	0	1	1	0	1	1	0	0	0	0	0	0	0	0	0	0	0	0	0
350	WE463	23/08/2017	231	H5	Main	Mixed	X0418EB834B		AS	R	M	TL	A	22.8	1	18.1	18	19	20.4	20.5	20.4	0	0	0	1	0	0	3		0	0	1	0	0	1	0	0	0	0	0	0	0	0	0	0	0	0	0	0
351	WE464	23/08/2017	23	D5	Main	Mixed	X0419183314		AS	R	F	LACT	A	25.1	2	6.1	5.5	5.5	23.1	23	22.5	0	0	0	0	0	0	2.5		0	0	1	1	0	0	1	0	1	0	0	0	1	0	0	0	0	0	1	0
352	WE465	06/09/2017	612	J9	Main	Mixed	X0418EBCEB8	AS123	AS	N	M	TL	A	27.5	2	21	20.5	20.2	21.8	21.9	21.1	0	0	0	0	1	0			0	0	1	1	0	0	1	0	1	0	0	0	0	0	0	0	0	0	0	0
353	WE466	20/09/2017	311	I4	Main	Mixed	X0418EBD2C2	AS126	AS	N	M	TS	A	24.8	1	7.7	8.6	7	18.6	14.5	18.8	0	0	0	0	0	0	0		0	0	0	1	0	0	0	0	0	0	0	0	0	0	0	0	0	0	0	0
354	WE467	20/09/2017	67	J1	Main	Mixed	X0418EBC072		AS	R	F	IMP_NIPP	A	18.5	1.5	7	6.8	6.5	18	19.5	18.9	0	0	0	0	0	0	0		0	0	1	1	0	1	1	0	1	0	0	0	0	0	0	0	0	0	0	0
355	WE529	26/05/2016	631	I2	Main	Mixed	X041917ED46		AS	R	F	PERF	A	29.6	2	3.43	NA	NA	22.23	NA	NA	NA	NA	NA	NA	NA	NA	NA	NA	0	0	0	1	0	1	0	0	0	0	0	0	0	0	0	0	0	0	0	0
356	WE530	27/10/2016	296	A8	Main	Mixed	X041917F99A		AS	R	F	IMP	J	13.5	2.5	0.48	NA	NA	19.33	NA	NA	NA	NA	NA	NA	NA	NA	NA	NA	NA	NA	NA	NA	NA	NA	NA	NA	NA	NA	NA	NA	NA	NA	NA	NA	NA	NA	NA	NA
357	WE531	24/11/2016	78	G1	Main	Mixed	X041917E202		AS	N	M			15.9	1.5	10.5	10.3	10.7	21.2	21.6	21.4	NA		NA	NA	NA	NA			0	0	1	1	0	0	0	0	0	0	0	0	0	0	0	0	0	0	0	0
358	WE532	08/12/2016	4	J5	Main	Mixed	X041917E399		AS	R	M	TS	A	20.2	1	10.5	10	10.7	21.9	22	22	0	0	0	0	0	0			0	0	0	1	0	0	0	0	0	0	0	0	0	0	0	0	0	0	0	0
359	WE533	24/11/2016	613	B8	Main	Mixed	X041917F99A		AS	R	F	IMP	SA	3.1	2.5	NA	NA	NA	17.9	18.1	18.4	NA		NA	NA	NA	NA			NA	NA	NA	NA	NA	NA	NA	NA	NA	NA	NA	NA	NA	NA	NA	NA	NA	NA	NA	NA
360	WE534	06/01/2017	94	H3	Main	Mixed	X04191812A7		AS	R	M	TS	A	21.4	NA	11.9	12.2	12.8	22.7	22	21.9	NA		NA	NA	NA	NA			0	0	0	1	0	0	0	0	0	0	0	0	0	0	0	0	0	0	0	0
361	WE535	06/01/2017	77	I3	Main	Mixed	X0419180B84		MG	R	F	IMP	A	14.9	NA	NA	NA	NA	NA	NA	NA	NA		NA	NA	NA	NA			NA	NA	NA	NA	NA	NA	NA	NA	NA	NA	NA	NA	NA	NA	NA	NA	NA	NA	NA	NA
362	WE536	27/01/2017	240	H4	Main	Mixed	X04191812A7	AS86/83	AS	R	M	TS	A	24.8	2.5	16.4	16.3	16	22.5	22.5	22.6	0	0	0	0	0	0			NA	NA	NA	NA	NA	NA	NA	NA	NA	NA	NA	NA	NA	NA	NA	NA	NA	NA	NA	NA
363	WE537	27/01/2017	217	I1	Main	Mixed	X041917E26A		MG	R	F		A	NA	NA	NA	NA	NA	NA	NA	NA	NA		NA	NA	NA	NA			NA	NA	NA	NA	NA	NA	NA	NA	NA	NA	NA	NA	NA	NA	NA	NA	NA	NA	NA	NA
364	WE538	10/02/2017	65	E7	Main	Mixed	X041917F8E9	AS95	AS	N	M	TA	A	27.3	2	13.8	12.5	13	21.8	21.7	21.7	NA		NA	NA	NA	NA			NA	NA	NA	NA	NA	NA	NA	NA	NA	NA	NA	NA	NA	NA	NA	NA	NA	NA	NA	NA
365	WE539	10/02/2017	246	C2	Main	Mixed	X04191835CD		AS	R	F		A	17.8	1.5	5.4	5.3	4.8	20.3	20	20	NA		NA	NA	NA	NA			NA	NA	NA	NA	NA	NA	NA	NA	NA	NA	NA	NA	NA	NA	NA	NA	NA	NA	NA	NA
366	WE540	27/02/2017	267	C2	Main	Mixed	X04191819D2		AS	R	M	TS	A	24.6	2	16.8	16.3	17.1	22	22	21	NA		NA	NA	NA	NA			0	0	1	1	0	0	0	0	0	0	0	0	0	0	0	0	0	0	0	0
367	WE541	27/02/2017	228	E8	Main	Mixed	X041917F8E9		AS	R	M	TS	A	27.3	1.5	19.8	20.3	20.1	22.2	22.3	21.2	0	0	0	0	0	0			0	0	1	1	1	1	0	0	0	0	0	0	0	0	0	0	0	0	0	0
368	WE542	27/02/2017	245	E1	Main	Mixed	X04191835CD		AS	R	F	IMP	A	17.3	2.5	4.2	4	4.7	18.1	18.1	18.3	0	0	0	0	0	0			0	0	0	1	1	0	0	0	0	0	0	0	0	0	0	0	0	0	0	0
369	WE543	27/02/2017	75	J6	Main	Mixed	X041918273D		AS	R	M	TL	A	24	2	18.3	17.6	17.7	21.1	21.1	21.2	0	0	0	0	0	0			0	0	0	1	1	0	1	0	0	0	0	0	0	0	0	0	1	0	0	0
370	WE544	27/02/2017	611	F8	Main	Mixed	X041917E8C6		AS	R	F	IMP	A	18.9	1	3.3	3.4	4	21.2	20.8	20.2	0	0	0	0	0	0			0	0	1	1	1	1	1	0	0	0	0	0	0	0	0	0	0	0	0	0
371	WE545	20/03/2017	636	H7	Main	Mixed	X041918273D		AS	R	M	TL	A	24.1	2	11.2	12.1	12.1	21.8	22.4	22.1	0	4	0	0	0	0			0	0	1	1	1	0	0	0	1	0	0	0	0	0	0	0	0	0	0	0
372	WE546	03/04/2017	100	A3	Main	Mixed	X0419182B72		AS	R	M	TS	A	23.9	1.5	15.1	19.3	19.5	22.2	22.7	21.8	0	0	0	0	0	0	0		0	0	0	0	0	0	0	0	0	0	0	0	0	1	0	0	0	0	0	0
373	WE547	25/04/2017	240	H9	Main	Mixed	X041917EF21		AS	R	M	TL	A	24	1.5	15	14.8	13.6	20.3	20.3	20.8	0	1	0	0	0	0	0	0	NA	NA	NA	NA	NA	NA	NA	NA	NA	NA	NA	NA	NA	NA	NA	NA	NA	NA	NA	NA
374	WE548	15/05/2017	75	I6	Main	Mixed	X041918273D		AS	R	M	TL	A	24	1	17.6	19.3	18.2	21.3	21.6	21.2	0	0	1	0	0	0	0	0	0	0	1	1	1	1	1	0	0	0	0	0	0	0	0	0	0	0	0	0
375	WE549	15/05/2017	626	J5	Main	Mixed	X0419180A15	AS108	AS	N	F	IMP	A	23.5	2	4.5	4.5	4.8	19.8	19.8	20.1	0	0	0	0	0	0	0	0	NA	NA	NA	NA	NA	NA	NA	NA	NA	NA	NA	NA	NA	NA	NA	NA	NA	NA	NA	NA
376	WE550	05/06/2017	628	H9	Main	Mixed	X0418EBB8EC	AF73	AF?	R	F	PERF	A	28.9	1.5	5.8	NA	NA	21.2	NA	NA	NA	NA	NA	NA	NA	NA	0	0	NA	NA	NA	NA	NA	NA	NA	NA	NA	NA	NA	NA	NA	NA	NA	NA	NA	NA	NA	NA
377	WE551	05/06/2017	605	I4	Main	Mixed	X04191807F4		AS	R	F	IMP	A	23	2.5	6.6	5.2	5.9	20.1	20.4	20.3	0	0	0	0	0	0	0	0	NA	NA	NA	NA	NA	NA	NA	NA	NA	NA	NA	NA	NA	NA	NA	NA	NA	NA	NA	NA
378	WE552	23/08/2017	608	I2	Main	Mixed	X0418EBA080	AS123	AS	N	M	TS	SA	14.8	1.5	11.2	11.6	12.9	20.4	20.5	20.3	NA		NA	NA	NA	NA			0	0	0	1	0	0	0	0	0	0	0	0	0	0	0	0	0	0	0	0
379	WE553	23/08/2017	6	A3	Main	Mixed	X0418EBD25E	AS109	AS	R	M		A	20.4	2.5	17	17.2	16.8	21.2	21	21	0	1	0	0	0	0	0		0	0	1	1	0	1	0	0	0	0	0	0	0	0	0	0	0	0	0	0
380	WE554	23/08/2017	622	D8	Main	Mixed	X0418EBA709	AS120	AS	N	F		A	14.4	1.5	3.7	3.9	4.1	20.1	19.5	19	NA		NA	NA	NA	NA	2		0	0	1	1	0	0	1	0	0	0	0	0	0	0	0	0	0	0	0	0
381	WE557	27/10/2016	616	I8	Main	Mixed	X041917EF21		AS	R	M	TS	A	16	NA	NA	18.9	2	NA	NA	NA	NA	NA	NA	NA	NA	NA	NA	NA	NA	NA	NA	NA	NA	NA	NA	NA	NA	NA	NA	NA	NA	NA	NA	NA	NA	NA	NA	NA
382	WE558	24/11/2016	616	A8	Main	Mixed		AS84	AS	N	M	TS	A	6.9	2	NA	NA	NA	17	13	16	NA		NA	NA	NA	NA			0	0	1	1	0	0	0	0	0	0	0	0	0	0	0	0	0	0	0	0
383	WE559	24/11/2016	635	I9	Main	Mixed	X041917EF21		AS	R	M	TS	A	18.6	2	12	12.3	11.5	20.4	19.9	20.1	0	0	0	0	0	0			NA	NA	NA	NA	NA	NA	NA	NA	NA	NA	NA	NA	NA	NA	NA	NA	NA	NA	NA	NA
384	WE560	06/01/2017	70	I6	Main	Mixed	X041917E399		AS	R	M	TS	A	20.8	1.5	10.3	10	9.8	20	20.6	20.9	NA		NA	NA	NA	NA			0	0	0	1	1	1	1	0	0	0	0	0	0	0	0	0	0	0	0	0
385	WE561	27/01/2017	260	G8	Main	Mixed	X0419182C99	AS89?	AS	R	M	TA	A	16.6	2.5	0.6	0.4	0.6	20.7	21.5	21.7	0	0	0	0	0	0			0	0	1	1	1	1	0	0	0	0	0	0	0	0	0	0	0	0	0	0
386	WE562	10/02/2017	617	I7	Main	Mixed	X041918273D		AS	R	M	TS	A	23.5	2	19.5	19.1	18.3	21.6	22.2	21.6	NA		NA	NA	NA	NA			NA	NA	NA	NA	NA	NA	NA	NA	NA	NA	NA	NA	NA	NA	NA	NA	NA	NA	NA	NA
387	WE563	20/03/2017	88	E4	Main	Mixed	X0419182B72		AS	R	M	TS	A	23.8	1	16.6	16.4	16	21.2	21.6	21.5	0	0	0	0	0	0			NA	NA	NA	NA	NA	NA	NA	NA	NA	NA	NA	NA	NA	NA	NA	NA	NA	NA	NA	NA
388	WE564	03/04/2017	604	D9	Main	Mixed	X041917F8E9		AS	R	M	TS	A	26.7	2	16.2	16.1	15.8	20.5	20.7	20.2	0	0	0	0	0	0	0		NA	NA	NA	NA	NA	NA	NA	NA	NA	NA	NA	NA	NA	NA	NA	NA	NA	NA	NA	NA
389	WE565	24/07/2017	617	I5	Main	Mixed	X0418EBBC67	AS113	AS	N	M	TS	SA	17.2	1.5	13.7	13.5	13.2	19	18.8	19.2	NA		NA	NA	NA	NA			NA	NA	NA	NA	NA	NA	NA	NA	NA	NA	NA	NA	NA	NA	NA	NA	NA	NA	NA	NA
390	WE566	24/07/2017	60	D8	Main	Mixed	X0418EBC509		AF	R	M	TL+	A	42.4	1.5	18.9	20.1	19	23.2	23.2	22.9	0	4	0	2	0	0	0		NA	NA	NA	NA	NA	NA	NA	NA	NA	NA	NA	NA	NA	NA	NA	NA	NA	NA	NA	NA
391	WE567	23/08/2017	614	E3	Main	Mixed	X041917F78C		AS	R	M	TL	A	27.4	2	21.1	20	21	21.5	21.4	NA	NA		NA	NA	NA	NA	3		0	0	1	1	0	0	1	0	0	0	0	0	1	0	0	1	0	0	0	0
392	WE568	23/08/2017	46	C9	Main	Mixed	X0418EBACB8	AF7	AF	N	M	TS	SA	25.4	2	16.7	16	17.2	23.1	23	23.8	NA		NA	NA	NA	NA			NA	NA	NA	NA	NA	NA	NA	NA	NA	NA	NA	NA	NA	NA	NA	NA	NA	NA	NA	NA
393	WE569	23/08/2017	628	G0	Main	Mixed	X0418EBBF1E	AS121	AS	N	M	TS	SA	15.2	3	12.2	11	12	20.7	20.6	20.7	NA		NA	NA	NA	NA	2		NA	NA	NA	NA	NA	NA	NA	NA	NA	NA	NA	NA	NA	NA	NA	NA	NA	NA	NA	NA
394	WE570	23/08/2017	94	D4	Main	Mixed	X0418EBBF22	AS118	AS	N	M	TL	SA	27	2	18	18.6	18.3	22	21.7	20.6	0	0	0	0	0	0	1.5		0	0	1	1	1	1	1	1	0	0	0	0	1	0	0	0	0	1	0	0
395	WE571	23/08/2017	638	A7	Main	Mixed	X0418EBC464		AS	R	F		SA	18.1	1.5	4.5	4.3	4	21	21	21	0	0	0	0	0	0	0		0	0	1	1	0	1	1	0	0	0	0	0	0	0	0	0	0	0	0	0
396	WE572	23/08/2017	630	G7	Main	Mixed			AF					33.5	1.5	5.5	6.1	5.3	23	22.7	22.3	0	0	0	0	0	0	1		NA	NA	NA	NA	NA	NA	NA	NA	NA	NA	NA	NA	NA	NA	NA	NA	NA	NA	NA	NA
397	WE573	23/08/2017	60	F0	Main	Mixed	X0418EB7EEC	AS124	AS	N	M	TL	A	25.3	1.5	19.7	19.3	19.7	21.2	21.4	21.3	0	5	0	0	0	0	1		0	0	1	1	0	1	1	0	0	0	0	0	0	0	0	0	0	0	0	0
398	WE574	06/09/2017	60	A6	Main	Mixed	X0418EBC464		AS	R	F	NIPP	A	14.8	1	6.4	5.9	6.1	19.5	19.7	19.8	NA		NA	NA	NA	NA			0	0	1	1	0	0	0	0	0	0	0	0	0	0	0	0	0	0	0	0
399	WE575	06/09/2017	216	B9	Main	Mixed	X0418EBC50A	AS132	AS	N	F	IMP	A	20.3	1.5	4.1	4.7	4.1	21.6	21.8	21.5	0	0	0	0	1	0	0		0	0	0	1	0	1	1	0	0	0	0	0	0	0	0	0	0	0	0	0
400	WE576	06/09/2017	282	D0	Main	Mixed	X0418EB88B9	AF9	AF	N	M	TA	SA	24.2	2	16.1	15.4	15.5	21	21	21	0	0	0	0	0	0			NA	NA	NA	NA	NA	NA	NA	NA	NA	NA	NA	NA	NA	NA	NA	NA	NA	NA	NA	NA
401	WE577	06/09/2017	217	A0	Main	Mixed	X0418EB9D99	AF11	AF	N	M	TS	SA	29.2	2	14.4	13.9	12.5	23.5	24.5	22.8	0	0	0	1	1	0			NA	NA	NA	NA	NA	NA	NA	NA	NA	NA	NA	NA	NA	NA	NA	NA	NA	NA	NA	NA
402	WE578	06/09/2017	632	J5	Main	Mixed	X0418EBBF1E		AS	R	M	TA	J?	14.6	1.5	8.8	8.6	8.7	20.7	21.4	20.9	NA		NA	NA	NA	NA			0	0	1	1	1	1	1	0	0	0	0	0	0	0	0	0	0	0	0	0
403	WE579	06/09/2017	265	H9	Main	Mixed	X0418EBACB8		AF	R	M			26.2	1	16.1	15.7	16	23.3	23	21	0	1	0	0	0	0	0		NA	NA	NA	NA	NA	NA	NA	NA	NA	NA	NA	NA	NA	NA	NA	NA	NA	NA	NA	NA
404	WE580	06/09/2017	93	D6	Main	Mixed	X0419183314		AS	R	F	NIPP	A	24.5	1.5	3.1	2.8	3.5	22.1	22.3	22.5	0	0	0	0	1	0			NA	NA	NA	NA	NA	NA	NA	NA	NA	NA	NA	NA	NA	NA	NA	NA	NA	NA	NA	NA
405	WE581	06/09/2017	601	I8	Main	Mixed	X0418EBB8EC		AF	R	F	NIPP_PREG	A	34.2	1	4.4	4.5	4.3	22.9	23.1	22.6	0	0	0	0	1	0			NA	NA	NA	NA	NA	NA	NA	NA	NA	NA	NA	NA	NA	NA	NA	NA	NA	NA	NA	NA
406	WE582	06/09/2017	204	A7	Main	Mixed	X041917E15A		AF	R	F	PERF_NIPP	A	31.2	1	5	4.9	5.5	23.3	22.8	22.5	0	0	0	0	0	0			NA	NA	NA	NA	NA	NA	NA	NA	NA	NA	NA	NA	NA	NA	NA	NA	NA	NA	NA	NA
407	WE583	20/09/2017	615	A6	Main	Mixed	X0418EB80D2	AS125	AS	N	M	TA	SA	17.2	1	13.9	13.2	12.7	22.2	22.2	22	0	0	0	0	0	0	2.5	1	0	0	1	1	0	1	0	0	0	0	0	0	0	0	0	0	0	0	0	0
408	WE584	20/09/2017	240	A8	Main	Mixed	X0418EB9D99		AF	R	M	TS	A	32	1.5	16.8	16	15.9	23	23	23.7	0	0	0	0	0	1	2.5		NA	NA	NA	NA	NA	NA	NA	NA	NA	NA	NA	NA	NA	NA	NA	NA	NA	NA	NA	NA
409	WE585	20/09/2017	607	J3	Main	Mixed	X0418EBA080		AS	R	M	TA	SA	16.6	2.5	13.9	12.4	13.3	21.9	21.5	21.5	0	0	0	0	0	0	2.5		0	0	1	1	0	0	0	0	0	0	0	0	0	0	0	0	0	0	0	0
410	WE586	20/09/2017	53	G4	Main	Mixed	X0418EBBF1E		AS	R	M	TA	SA	15.1	1.5	11.6	11.1	9.7	20.8	20.9	21	0	0	0	0	0	0	2		0	0	1	1	1	1	1	0	1	0	0	0	0	0	0	0	0	0	0	0
411	WE587	20/09/2017	628	D2	Main	Mixed	X0418EB88B9		AF	R	M		A	23.4	1	10.1	9.1	9.3	21.9	21.8	22	0	0	0	0	0	0	0		NA	NA	NA	NA	NA	NA	NA	NA	NA	NA	NA	NA	NA	NA	NA	NA	NA	NA	NA	NA
412	WE588	20/09/2017	77	A4	Main	Mixed	X041917E15A		AF	R	F	IMP	A	37.5	2	6.7	6.8	6.9	22.4	22.1	22.7	0	1	0	0	0	0	4		NA	NA	NA	NA	NA	NA	NA	NA	NA	NA	NA	NA	NA	NA	NA	NA	NA	NA	NA	NA
413	WE589	20/09/2017	623	A7	Main	Mixed	X0418EBC464		AS	R	F	IMP	A	17.9	1	4.3	3.9	4.4	20.1	20.8	20.5	0	1	0	0	0	0	1.5		0	0	1	1	0	1	1	0	0	0	0	0	0	0	0	1	0	0	0	0
414	WE590	20/09/2017	100	F9	Main	Mixed	X0418EBA709		AS	R	F	IMP	A	19.1	NA	3.7	2.7	3.5	20.8	20.7	20.7	0	0	0	0	0	0	1		0	0	1	1	0	0	1	0	1	0	0	0	0	0	0	0	0	0	0	0
415	WE611	29/10/2015	601	I0	Main	Mixed	X041894716F		AS	R	F	NIPP	A	24.6	NA	3.23	NA	NA	21.03	NA	NA	NA	NA	NA	NA	NA	NA	NA	NA	0	0	0	0	0	1	1	0	1	0	0	0	0	0	0	0	0	0	0	0
416	WE612	29/10/2015	6	E0	Main	Mixed	X041894910F		AS	R	M	TL	A	20.3	1.5	10.86	NA	NA	21.26	NA	NA	NA	NA	NA	NA	NA	NA	NA	NA	0	0	0	1	0	0	0	0	0	0	0	0	0	0	0	0	0	0	0	0
417	WE613	29/10/2015	287	I8	Main	Mixed	X041917ECB6		AS	N	F	IMP	J	16.1	1.5	5.3	NA	NA	20.86	NA	NA	NA	NA	NA	NA	NA	NA	NA	NA	0	0	0	1	0	0	0	0	0	0	0	0	0	0	0	0	0	0	0	0
418	WE614	29/10/2015	282	I9	Main	Mixed	X041917F789		AS	N	F	IMP	A	21	1.5	8.9	NA	NA	21.3	NA	NA	NA	NA	NA	NA	NA	NA	NA	NA	0	0	1	0	0	0	1	0	1	0	0	0	0	0	0	0	0	0	0	0
419	WE615	29/10/2015	32	D3	Main	Mixed	X0419181079		AS	N	F	IMP	SA	16.1	1.5	4.4	NA	NA	20.6	NA	NA	NA	NA	NA	NA	NA	NA	NA	NA	NA	NA	NA	NA	NA	NA	NA	NA	NA	NA	NA	NA	NA	NA	NA	NA	NA	NA	NA	NA
420	WE616	29/10/2015	7	D0	Main	Mixed	X04191804FF		AS	R	M	TS	A	19.9	1	15.43	NA	NA	12.76	NA	NA	NA	NA	NA	NA	NA	NA	NA	NA	0	0	1	1	1	1	1	0	1	0	0	0	0	0	0	0	0	0	0	0
421	WE617	29/10/2015	231	A3	Main	Mixed	X041894B1B1		AS	R	M	NA	A	25.5	NA	9.36	NA	NA	24.1	NA	NA	NA	NA	NA	NA	NA	NA	NA	NA	0	0	0	0	0	1	1	0	1	0	0	0	0	0	0	0	0	0	0	0
422	WE618	29/10/2015	88	B2	Main	Mixed			AS	N	M	TS	J	21.9	1.5	11.33	NA	NA	20.23	NA	NA	NA	NA	NA	NA	NA	NA	NA	NA	0	0	0	1	0	0	0	0	1	0	0	0	0	0	0	1	0	0	0	0
423	WE619	29/10/2015	216	A9	Main	Mixed	X04191829A9		AS	R	M	TS	A	22.2	1.5	9.7	NA	NA	22.26	NA	NA	NA	NA	NA	NA	NA	NA	NA	NA	0	0	1	1	0	0	0	0	0	0	0	0	0	0	0	0	0	0	0	0
424	WE62	12/11/2015	248	A9	Main	Mixed	X04191829A9		AS	R	M	TS	A	22.1	2	13.67	NA	NA	22.43	NA	NA	NA	NA	NA	NA	NA	NA	NA	NA	0	0	1	1	1	1	0	0	1	0	0	0	0	0	0	0	0	0	0	0
425	WE620	29/10/2015	64	C6	Main	Mixed	X041894C6C7		AS	R	M	TL	A	20.4	1.5	11.1	NA	NA	20.86	NA	NA	NA	NA	NA	NA	NA	NA	NA	NA	NA	NA	NA	NA	NA	NA	NA	NA	NA	NA	NA	NA	NA	NA	NA	NA	NA	NA	NA	NA
426	WE621	12/11/2015	603	I8	Main	Mixed	X0419181B30		AS	N	M	TA	J	15.9	1	10.76	NA	NA	22	NA	NA	NA	NA	NA	NA	NA	NA	NA	NA	0	0	0	1	0	1	1	0	1	0	0	0	0	0	0	0	0	0	0	0
427	WE622	12/11/2015	311	J7	Main	Mixed	X041917F18D		AS	R	M	TS	J	18.6	2	10.3		NA	21.1	NA	NA	NA	NA	NA	NA	NA	NA	NA	NA	0	0	0	1	0	1	1	0	1	0	0	0	0	0	0	0	0	0	0	0
428	WE623	12/11/2015	299	J5	Main	Mixed	X041894C184		AS	R	M	TS	A	18.3	1	9.83	NA	NA	22.23	NA	NA	NA	NA	NA	NA	NA	NA	NA	NA	0	0	1	1	1	1	1	0	1	0	0	0	0	0	0	0	0	0	0	0
429	WE624	12/11/2015	42	E4	Main	Mixed	X04191804FF		AS	R	M	TS	A	24.6	1.5	14.23	NA	NA	22.83	NA	NA	NA	NA	NA	NA	NA	NA	NA	NA	0	0	1	1	0	1	1	1	1	0	0	0	0	0	0	0	0	0	0	0
430	WE625	12/11/2015	625	G6	Main	Mixed	X041917ECB6		AS	R	F	NA	SA	17.4	1.5	3.73	NA	NA	21.03	NA	NA	NA	NA	NA	NA	NA	NA	NA	NA	NA	NA	NA	NA	NA	NA	NA	NA	NA	NA	NA	NA	NA	NA	NA	NA	NA	NA	NA	NA
431	WE626	12/11/2015	615	H3	Main	Mixed	X041894716F		AS	R	F	NA	A	25.3	NA	5.3	NA	NA	20.86	NA	NA	NA	NA	NA	NA	NA	NA	NA	NA	0	0	1	1	0	1	1	0	0	0	0	0	0	0	0	0	0	0	0	0
432	WE627	12/11/2015	620	H8	Main	Mixed	X041918287A		AS	N	M	TA	J	17.6	1.5	10.46	NA	NA	22.33	NA	NA	NA	NA	NA	NA	NA	NA	NA	NA	0	0	0	1	0	0	0	0	0	0	0	0	0	0	0	0	0	0	0	0
433	WE628	12/11/2015	52	D0	Main	Mixed	X041894910F		AS	R	M	TA	A	20.8	2	11.2	NA	NA	21.93	NA	NA	NA	NA	NA	NA	NA	NA	NA	NA	0	0	0	1	0	1	0	0	1	0	0	0	0	0	0	1	0	0	0	0
434	WE629	12/11/2015	74	D7	Main	Mixed	X041894C6C7		AS	R	M	TA	A	22.5	2.5	10.13	NA	NA	21.16	NA	NA	NA	NA	NA	NA	NA	NA	NA	NA	0	0	1	1	1	1	1	0	1	0	0	0	0	0	0	0	0	0	0	0
435	WE63	26/05/2016	204	E2	Main	Mixed			AS	N	M	TA	J	16.5	2	NA	NA	NA	NA	NA	NA	NA	NA	NA	NA	NA	NA	NA	NA	0	0	0	0	0	1	0	0	1	0	0	0	0	0	0	0	0	0	0	0
436	WE630	12/11/2015	204	C1	Main	Mixed	X041894C3A8		AS	R	M	TS	A	21.7	2	11.9	NA	NA	20.9	NA	NA	NA	NA	NA	NA	NA	NA	NA	NA	0	0	0	1	0	1	0	0	1	0	0	0	0	0	0	0	0	0	0	0
437	WE631	03/12/2015	282	A9	Main	Mixed	X04191829A9		AS	R	M	TS	A	23.7	NA	13.9	NA	NA	22.16	NA	NA	NA	NA	NA	NA	NA	NA	NA	NA	0	0	0	1	0	1	1	0	1	0	0	0	0	0	0	0	0	0	0	0
438	WE632	03/12/2015	615	I6	Main	Mixed	X041894716F		AS	R	F	IMP	A	23.9	2	5.7	NA	NA	21.66	NA	NA	NA	NA	NA	NA	NA	NA	NA	NA	0	0	0	1	0	1	0	0	1	0	0	0	0	0	0	0	0	0	0	0
439	WE633	03/12/2015	60	E7	Main	Mixed	X0419181410		AS	N	M	TA	A	21.2	2	13.63	NA	NA	21.3	NA	NA	NA	NA	NA	NA	NA	NA	NA	NA	0	0	0	1	0	0	0	0	1	0	0	0	0	0	0	0	0	0	0	0
440	WE634	03/12/2015	609	J7	Main	Mixed	X041894C184		AS	R	M	TS	A	19.3	1.5	10.3	NA	NA	21.76	NA	NA	NA	NA	NA	NA	NA	NA	NA	NA	0	0	1	1	0	0	0	0	0	0	0	0	0	0	0	0	0	0	0	0
441	WE635	03/12/2015	608	J6	Main	Mixed	X041917F18D		AS	R	M	TS	A	19.9	1.5	10.83	NA	NA	21.36	NA	NA	NA	NA	NA	NA	NA	NA	NA	NA	0	0	0	1	0	1	1	0	0	0	0	0	0	0	0	0	1	0	0	0
442	WE636	03/12/2015	626	H4	Main	Mixed	X041917E05A		AS	N	F	IMP	J	16.1	1.5	3.6	NA	NA	21.2	NA	NA	NA	NA	NA	NA	NA	NA	NA	NA	0	0	0	1	0	1	1	0	1	0	0	0	0	0	0	0	0	0	0	0
443	WE637	03/12/2015	634	G7	Main	Mixed	X041917ECB6		AS	R	F	IMP	SA	18.8	1.5	5.73	NA	NA	20.6	NA	NA	NA	NA	NA	NA	NA	NA	NA	NA	0	0	0	1	0	1	1	0	1	0	0	0	0	0	0	0	0	0	0	0
444	WE638	03/12/2015	248	B0	Main	Mixed	X041894910F		AS	R	M	TA	A	21.9	NA	13.76	NA	NA	20.4	NA	NA	NA	NA	NA	NA	NA	NA	NA	NA	0	0	0	1	0	0	0	0	0	0	0	0	0	0	0	0	0	0	0	0
445	WE639	03/12/2015	75	E1	Main	Mixed	X041894C3A8		AS	R	M	TS	A	23.3	1.5	10.13	NA	NA	21.2	NA	NA	NA	NA	NA	NA	NA	NA	NA	NA	0	0	0	1	0	1	0	0	1	0	0	0	0	1	0	0	0	0	0	0
446	WE64	06/10/2016	624	H9	Main	Mixed	X041917EF21		AS	R	M	TS	A	18.6	NA	NA	NA	NA	NA	NA	NA	NA	NA	NA	NA	NA	NA	NA	NA	NA	NA	NA	NA	NA	NA	NA	NA	NA	NA	NA	NA	NA	NA	NA	NA	NA	NA	NA	NA
447	WE640	03/12/2015	629	H7	Main	Mixed	X041918287A		AS	R	M	NA	SA	19.3	1.5	9.96	NA	NA	21.2	NA	NA	NA	NA	NA	NA	NA	NA	NA	NA	0	0	0	1	0	0	1	0	1	0	0	0	0	0	0	0	0	0	0	0
448	WE641	04/02/2016	626	J4	Main	Mixed	X041917FF40		AS	N	F	IMP	SA	17	2	2.96	NA	NA	20.96	NA	NA	NA	NA	NA	NA	NA	NA	NA	NA	0	0	0	1	0	1	0	0	1	0	0	0	0	0	0	0	0	0	0	0
449	WE642	04/02/2016	613	A8	Main	Mixed	X041894C6C7		AS	R	M	TS	A	23.1	2	13.8	NA	NA	22.23	NA	NA	NA	NA	NA	NA	NA	NA	NA	NA	0	0	1	1	0	1	0	0	0	0	0	0	0	0	0	0	0	0	0	0
450	WE643	04/02/2016	252	D2	Main	Mixed	X0419181079		AS	R	F	IMP	A	17.8	1.5	5.56	NA	NA	21.3	NA	NA	NA	NA	NA	NA	NA	NA	NA	NA	NA	NA	NA	NA	NA	NA	NA	NA	NA	NA	NA	NA	NA	NA	NA	NA	NA	NA	NA	NA
451	WE644	04/02/2016	612	A9	Main	Mixed	X04191829A9		AS	R	M	TS	A	28.1	1.5	16.5	NA	NA	22.6	NA	NA	NA	NA	NA	NA	NA	NA	NA	NA	0	0	1	1	0	1	0	0	0	0	0	0	0	0	0	0	0	0	0	0
452	WE645	04/02/2016	245	E1	Main	Mixed	X041894C3A8		AS	R	M	TS	A	27.1	1.5	17.23	X041894C3A8	211	20.43	NA	27.1	17.23	NA	NA	20.43	NA	NA	NA	NA	0	0	0	1	0	1	0	0	1	0	0	0	0	0	0	0	0	0	0	0
453	WE646	04/02/2016	628	J6	Main	Mixed	X041917F18D		AS	R	M	TA	A	22.2	2	15.56	NA	NA	20.96	NA	NA	NA	NA	NA	NA	NA	NA	NA	NA	0	0	0	1	0	0	0	0	0	0	0	0	0	0	0	0	0	0	0	0
454	WE647	04/02/2016	255	D3	Main	Mixed	X04191804FF		AS	R	M	TL	A	27.6	1.5	22.26	NA	NA	21.73	NA	NA	NA	NA	NA	NA	NA	NA	NA	NA	NA	NA	NA	NA	NA	NA	NA	NA	NA	NA	NA	NA	NA	NA	NA	NA	NA	NA	NA	NA
455	WE648	04/02/2016	246	E0	Main	Mixed	X041894910F		AS	R	M	TL	A	25.9	2.5	17	NA	NA	21.13	NA	NA	NA	NA	NA	NA	NA	NA	NA	NA	0	0	0	0	0	1	0	0	1	0	0	0	0	0	0	0	0	0	0	0
456	WE649	04/02/2016	634	I7	Main	Mixed	X0419181B30		AS	R	M	TA	A	21.5	1.5	10.9	NA	NA	21.06	NA	NA	NA	NA	NA	NA	NA	NA	NA	NA	NA	NA	NA	NA	NA	NA	NA	NA	NA	NA	NA	NA	NA	NA	NA	NA	NA	NA	NA	NA
457	WE65	27/10/2016	616	I8	Main	Mixed	X041917EF21		AS	R	M	TS	A	16	NA	NA	18.9	2	NA	NA	NA	NA	NA	NA	NA	NA	NA	NA	NA	0	0	1	1	0	1	0	0	1	0	0	0	0	1	0	0	0	0	0	0
458	WE650	18/02/2016	1	J6	Main	Mixed	X041917FDD5		AS	N	M	TS	A	18.3	2	15.2	NA	NA	21.46	NA	NA	NA	NA	NA	NA	NA	NA	NA	NA	0	0	0	1	0	1	0	0	1	0	0	0	0	0	0	0	0	0	0	0
459	WE651	18/02/2016	611	C0	Main	Mixed	X041894910F		AS	R	M	TL	A	27.8	2	21.86	NA	NA	21.26	NA	NA	NA	NA	NA	NA	NA	NA	NA	NA	0	0	1	1	0	1	1	0	0	0	0	0	0	0	0	0	0	0	0	0
460	WE652	18/02/2016	636	J4	Main	Mixed	X041917FF40		AS	R	F	IMP	A	18.8	2	3.7	NA	NA	20.43	NA	NA	NA	NA	NA	NA	NA	NA	NA	NA	0	0	0	1	0	1	0	0	0	0	0	0	0	0	0	0	0	0	0	0
461	WE653	18/02/2016	631	A0	Main	Mixed	X041917E54C		AS	R	F	IMP	A	18.9	2	4.46	NA	NA	21.73	NA	NA	NA	NA	NA	NA	NA	NA	NA	NA	0	0	0	1	0	1	0	0	1	0	0	0	0	0	0	1	0	0	0	0
462	WE654	18/02/2016	311	D7	Main	Mixed	X0419181410		AS	R	M	TS	A	27.2	2	17.5	NA	NA	21.76	NA	NA	NA	NA	NA	NA	NA	NA	NA	NA	0	0	0	1	0	1	1	0	1	0	0	0	0	0	0	0	0	0	0	0
463	WE655	18/02/2016	240	F7	Main	Mixed	X041917F18D		AS	R	M	TL	A	24.4	1.5	15.2	NA	NA	21.63	NA	NA	NA	NA	NA	NA	NA	NA	NA	NA	0	0	1	1	0	1	1	0	1	0	0	0	0	0	0	0	0	0	0	0
464	WE656	03/03/2016	68	I5	Main	Mixed	X041917F18D		AS	R	M	TS	A	24.3	1.5	16.16	NA	NA	21.8	NA	NA	NA	NA	NA	NA	NA	NA	NA	NA	0	0	0	1	0	1	0	0	0	0	0	0	0	0	0	1	0	0	0	0
465	WE657	03/03/2016	623	B0	Main	Mixed			AS	R	F		SA	17.6	1.5	5	5.6	5.5	21.3	20.7	21.2	0	0	0	0	0	0			0	0	0	1	0	1	0	0	0	0	0	0	0	0	0	0	0	0	0	0
466	WE658	03/03/2016	602	E0	Main	Mixed	X041917E54C		AS	R	F	IMP	A	17.1	1.5	4.83	NA	NA	21.06	NA	NA	NA	NA	NA	NA	NA	NA	NA	NA	0	0	0	1	0	1	1	0	0	0	0	0	0	0	0	1	0	0	0	0
467	WE659	03/03/2016	214	H8	Main	Mixed	X0419181B30		AS	R	M	TS	A	19.8	1.5	17.36	NA	NA	21.06	NA	NA	NA	NA	NA	NA	NA	NA	NA	NA	NA	NA	NA	NA	NA	NA	NA	NA	NA	NA	NA	NA	NA	NA	NA	NA	NA	NA	NA	NA
468	WE66	10/11/2016	274	C3	Main	Mixed	X04191835CD		AS	R	F	IMP	A	14.5	NA	NA	NA	NA	NA	NA	NA	NA	NA	NA	NA	NA	NA	NA	NA	NA	NA	NA	NA	NA	NA	NA	NA	NA	NA	NA	NA	NA	NA	NA	NA	NA	NA	NA	NA
469	WE660	03/03/2016	604	D1	Main	Mixed	X041894910F		AS	R	M	TL	A	25.5	1.5	20.06	NA	NA	20.76	NA	NA	NA	NA	NA	NA	NA	NA	NA	NA	0	0	1	1	0	1	1	0	1	0	0	0	0	0	0	0	0	0	0	0
470	WE661	03/03/2016	204	H7	Main	Mixed			AS	R	M	TL	A	25.4	2	17.1	14.9	16	21.5	21.6	21.4	0	0	0	0	0	0			0	0	0	1	0	1	0	0	1	0	0	0	0	0	0	0	0	0	0	0
471	WE662	03/03/2016	64	I7	Main	Mixed	X04191831BE		AS	N	M	TS	A	24.8	2	19.46	NA	NA	21.8	NA	NA	NA	NA	NA	NA	NA	NA	NA	NA	0	0	0	1	0	1	1	0	1	0	0	0	0	0	0	0	0	0	0	0
472	WE663	03/03/2016	65	I6	Main	Mixed	X041917FDD5		AS	R	M	TS	A	19.5	1.5	15.43	NA	NA	19.96	NA	NA	NA	NA	NA	NA	NA	NA	NA	NA	0	0	0	1	0	1	1	0	0	0	0	0	0	0	0	0	0	0	0	0
473	WE664	17/03/2016	245	H7	Main	Mixed	X0419181410		AS	R	M	TL	A	26.3	1.5	18.53	NA	NA	21.83	NA	NA	NA	NA	NA	NA	NA	NA	NA	NA	0	0	0	1	0	1	1	0	1	0	0	0	0	0	0	0	0	0	0	0
474	WE665	17/03/2016	217	H0	Main	Mixed	X041894910F		AS	R	M	TL+	A	27.6	3	18.33	NA	NA	19.46	NA	NA	NA	NA	NA	NA	NA	NA	NA	NA	0	0	0	1	0	1	0	0	1	0	0	0	0	0	0	0	0	0	0	0
475	WE666	17/03/2016	612	E0	Main	Mixed	X041917E54C		AS	R	M	TL	A	24	2	NA	NA	NA	NA	NA	NA	NA	NA	NA	NA	NA	NA	NA	NA	0	0	0	0	0	1	0	0	1	0	0	0	0	0	0	0	0	0	0	0
476	WE667	17/03/2016	246	H8	Main	Mixed	X0419181B30		AS	R	M	TL+	A	24	1.5	17.66	NA	NA	22	NA	NA	NA	NA	NA	NA	NA	NA	NA	NA	NA	NA	NA	NA	NA	NA	NA	NA	NA	NA	NA	NA	NA	NA	NA	NA	NA	NA	NA	NA
477	WE668	17/03/2016	633	B0	Main	Mixed	X0419181079		AS	R	F	IMP	A	19.1	1.5	5.23	NA	NA	20.56	NA	NA	NA	NA	NA	NA	NA	NA	NA	NA	NA	NA	NA	NA	NA	NA	NA	NA	NA	NA	NA	NA	NA	NA	NA	NA	NA	NA	NA	NA
478	WE669	31/03/2016	13	B0	Main	Mixed	X0419181079		AS	R	F	PERF	A	19	1.5	3.96	NA	NA	21.26	NA	NA	NA	NA	NA	NA	NA	NA	NA	NA	NA	NA	NA	NA	NA	NA	NA	NA	NA	NA	NA	NA	NA	NA	NA	NA	NA	NA	NA	NA
479	WE67	10/11/2016	75	F6	Main	Mixed	X041918273D		AS	R	M	NA	A	17	1.5	7.4	NA	NA	22.46	NA	NA	NA	NA	NA	NA	NA	NA	NA	NA	NA	NA	NA	NA	NA	NA	NA	NA	NA	NA	NA	NA	NA	NA	NA	NA	NA	NA	NA	NA
480	WE670	31/03/2016	281	H8	Main	Mixed			AS	R	M	TL	A	24.6	2	17.5	16.7	17	22.4	22	21.5	0	0	0	0	0	0			0	0	0	1	1	1	0	0	0	0	0	0	0	0	0	0	0	0	0	1
481	WE671	31/03/2016	626	D3	Main	Mixed	X0419181410		AS	R	M	TL	A	27.4	1.5	15.9	NA	NA	21.9	NA	NA	NA	NA	NA	NA	NA	NA	NA	NA	0	0	1	1	1	1	1	1	0	0	0	0	0	0	0	0	0	1	0	1
482	WE672	31/03/2016	274	H7	Main	Mixed	X041917F18D		AS	R	M	TL	A	22.3	2	16.13	NA	NA	21.56	NA	NA	NA	NA	NA	NA	NA	NA	NA	NA	0	0	0	1	0	1	0	0	0	0	0	0	0	0	0	0	0	0	0	0
483	WE673	28/04/2016	622	G0	Main	Mixed	X041917E54C		AS	R	F	IMP	A	23.4	1.5	NA	NA	NA	20.86	NA	NA	NA	NA	NA	NA	NA	NA	NA	NA	0	0	0	1	1	1	0	0	0	0	0	0	0	1	0	1	0	0	0	0
484	WE674	28/04/2016	274	J7	Main	Mixed	X041917FF40		AS	R	F	IMP	A	24.5	2	4.46	NA	NA	21.3	NA	NA	NA	NA	NA	NA	NA	NA	NA	NA	NA	NA	NA	NA	NA	NA	NA	NA	NA	NA	NA	NA	NA	NA	NA	NA	NA	NA	NA	NA
485	WE675	28/04/2016	296	I7	Main	Mixed	X041917FDD5		AS	R	M	TL	A	21.7	1.5	14.86	NA	NA	19.96	NA	NA	NA	NA	NA	NA	NA	NA	NA	NA	0	0	0	1	0	1	0	0	0	0	0	0	0	0	0	0	0	0	0	0
486	WE676	28/04/2016	265	J4	Main	Mixed	X041917E05A		AS	R	F	NA	A	18.5	1.5	3.3	NA	NA	19.6	NA	NA	NA	NA	NA	NA	NA	NA	NA	NA	0	0	1	1	1	1	0	0	1	0	0	0	0	0	0	0	0	0	0	0
487	WE677	28/04/2016	60	C8	Main	Mixed	X04191826A6		AS	N	F	IMP	SA	25	1.5	5.43	NA	NA	20.16	NA	NA	NA	NA	NA	NA	NA	NA	NA	NA	0	0	1	0	1	1	0	0	0	0	0	0	0	0	0	0	0	0	0	0
488	WE678	12/05/2016	255	A7	Main	Mixed	X04191826A6		AS	R	F	IMP	A	25	1.5	4.93	NA	NA	20.06	NA	NA	NA	NA	NA	NA	NA	NA	NA	NA	0	0	1	1	1	1	0	0	0	0	0	0	0	0	0	0	0	0	0	0
489	WE679	12/05/2016	607	I5	Main	Mixed	X041917ED46		AS	N	F	PERF	A	23.5	2	4.43	NA	NA	23.13	NA	NA	NA	NA	NA	NA	NA	NA	NA	NA	0	0	0	1	1	1	0	0	1	0	0	0	0	0	0	0	0	0	0	0
490	WE68	10/11/2016	246	D7	Main	Mixed	X041918360F		AF	R	F?	IMP?	A	30.4	NA	NA	NA	NA	27.33	NA	NA	NA	NA	NA	NA	NA	NA	NA	NA	NA	NA	NA	NA	NA	NA	NA	NA	NA	NA	NA	NA	NA	NA	NA	NA	NA	NA	NA	NA
491	WE680	12/05/2016	287	J0	Main	Mixed	X041917FDD5		AS	R	M	TL	A	21.2	1.5	15.76	NA	NA	19.36	NA	NA	NA	NA	NA	NA	NA	NA	NA	NA	0	0	1	1	1	1	1	0	0	0	0	0	0	0	0	0	0	0	1	0
492	WE681	26/05/2016	629	I4	Main	Mixed	X0419180AD1		AS	N	M	TA	J	13	2	NA	NA	NA	NA	NA	NA	NA	NA	NA	NA	NA	NA	NA	NA	NA	NA	NA	NA	NA	NA	NA	NA	NA	NA	NA	NA	NA	NA	NA	NA	NA	NA	NA	NA
493	WE682	26/05/2016	631	I2	Main	Mixed	X041917ED46		AS	R	F	PERF	A	29.6	NA	3.43	22.23	2	NA	NA	NA	NA	NA	NA	NA	NA	NA	NA	NA	0	0	0	1	1	1	0	0	1	0	0	0	0	0	0	0	0	0	0	0
494	WE683	09/06/2016	240	E3	Main	Mixed	X0419180A18		AS	N	M	TL+	A	27.5	2	18.83	NA	NA	20.93	NA	NA	NA	NA	NA	NA	NA	NA	NA	NA	0	0	1	1	0	1	0	1	0	0	0	0	0	0	0	0	0	0	0	0
495	WE684	09/06/2016	614	A9	Main	Mixed	X04191826A6		AS	R	F	LACT	A	24.5	NA	NA	NA	NA	NA	NA	NA	NA	NA	NA	NA	NA	NA	NA	NA	0	0	1	1	0	0	0	0	0	0	0	0	0	0	0	0	0	0	0	0
496	WE685	09/06/2016	4	I3	Main	Mixed	X041917ED46		AS	R	F	LACT	A	26.5	1.5	6.16	NA	NA	23	NA	NA	NA	NA	NA	NA	NA	NA	NA	NA	NA	NA	NA	NA	NA	NA	NA	NA	NA	NA	NA	NA	NA	NA	NA	NA	NA	NA	NA	NA
497	WE686	09/06/2016	601	C2	Main	Mixed	X041917FC6B		AS	R	M	TL	SA	18.2	2	19.7	NA	NA	21.13	NA	NA	NA	NA	NA	NA	NA	NA	NA	NA	NA	NA	NA	NA	NA	NA	NA	NA	NA	NA	NA	NA	NA	NA	NA	NA	NA	NA	NA	NA
498	WE687	09/06/2016	91	F3	Main	Mixed	X041917FDD5		AS	R	M	TL	A	20.1	2	19.06	NA	NA	20.23	NA	NA	NA	NA	NA	NA	NA	NA	NA	NA	NA	NA	NA	NA	NA	NA	NA	NA	NA	NA	NA	NA	NA	NA	NA	NA	NA	NA	NA	NA
499	WE688	09/06/2016	628	J4	Main	Mixed	X0419181C97		AS	N	M	TL	A	22.5	2	15	NA	NA	20.56	NA	NA	NA	NA	NA	NA	NA	NA	NA	NA	0	0	0	0	0	0	0	0	0	0	0	0	0	0	0	0	0	0	0	0
500	WE689	07/07/2016	636	A8	Main	Mixed	X041894910F		AS	R	M	TL+	A	30.7	NA	NA	NA	NA	NA	NA	NA	NA	NA	NA	NA	NA	NA	NA	NA	NA	NA	NA	NA	NA	NA	NA	NA	NA	NA	NA	NA	NA	NA	NA	NA	NA	NA	NA	NA
501	WE69	10/02/2017	632	H7	Main	Mixed	X0419182693		AS	R	F		A	18.2	1.5	6.1	5.4	4.8	21.5	21.3	21.1	NA		NA	NA	NA	NA			NA	NA	NA	NA	NA	NA	NA	NA	NA	NA	NA	NA	NA	NA	NA	NA	NA	NA	NA	NA
502	WE690	07/07/2016	620	C4	Main	Mixed	X041917FD11		AS	R	F	LACT	A	19.2	NA	NA	NA	NA	NA	NA	NA	NA	NA	NA	NA	NA	NA	NA	NA	NA	NA	NA	NA	NA	NA	NA	NA	NA	NA	NA	NA	NA	NA	NA	NA	NA	NA	NA	NA
503	WE70	08/12/2016	46	I4	Main	Mixed	X041917EE85		AS	R	F	NA	A	19.1	1.5	6	NA	NA	21.5	NA	NA	NA	NA	NA	NA	NA	NA	NA	NA	0	0	1	1	1	0	0	0	0	0	0	0	0	0	0	0	1	0	0	0
504	WE71	27/02/2017	88	G3	Main	Mixed	X0419182415		AS	R	M	TS	A	23.3	1.5	17.7	16.8	17.1	24.2	23.7	23.1	NA		NA	NA	NA	NA			0	0	0	1	0	0	0	0	0	0	0	0	0	0	0	0	0	0	0	0
505	WE72	08/12/2016	77	H7	Main	Mixed	X041917E38F		AF	R	M	NA	A	24.4	NA	NA	NA	NA	NA	NA	NA	NA	NA	NA	NA	NA	NA	NA	NA	NA	NA	NA	NA	NA	NA	NA	NA	NA	NA	NA	NA	NA	NA	NA	NA	NA	NA	NA	NA
506	WE73	27/02/2017	637	B4	Main	Mixed	X0419182B72		AS	R	M	TS	A	22.4	1.5	14.6	12.8	11.8	22	22.3	21.7	NA		NA	NA	NA	NA			0	0	0	1	0	1	0	0	0	0	0	0	0	0	0	0	0	0	0	0
507	WE74	20/03/2017	274	A4	Main	Mixed	X041918360F		AF	R	M?	TS?	A	34.5	1.5	12.6	11.6	11	24.1	23.6	23.7	0	0	0	0	0	0			NA	NA	NA	NA	NA	NA	NA	NA	NA	NA	NA	NA	NA	NA	NA	NA	NA	NA	NA	NA
508	WE75	20/03/2017	23	I9	Main	Mixed	X041917EA5D		AS	R	F	IMP	A	18.4	2	3.4	2.8	3.7	20.3	20.2	20.3	0	0	0	0	0	0			0	0	0	1	0	0	0	0	0	0	0	0	0	0	0	0	0	0	0	0
509	WE76	20/03/2017	4	C6	Main	Mixed	X04191825F4		AS	R	F	IMP	A	18.1	2.5	5.4	5.2	5.3	18.4	18.6	18.9	0	0	0	0	0	0			NA	NA	NA	NA	NA	NA	NA	NA	NA	NA	NA	NA	NA	NA	NA	NA	NA	NA	NA	NA
510	WE77	03/04/2017	616	H6	Main	Mixed	X041918240B		AS	R	F	IMP	A	26	1.5	5.4	5.3	5.3	20.6	20.4	20.6	NA		NA	NA	NA	NA	0		0	0	0	1	1	1	0	0	0	0	0	0	1	0	0	0	1	0	0	0
511	WE78	10/07/2017	606	A3	Main	Mixed	X041917E15A		AF	R	F	NIPP	A	28.3	NA	NA	NA	NA	NA	NA	NA	NA		NA	NA	NA	NA			NA	NA	NA	NA	NA	NA	NA	NA	NA	NA	NA	NA	NA	NA	NA	NA	NA	NA	NA	NA
512	WE79	10/07/2017	610	B2	Main	Mixed	X041917F78C		AS	R	M	TL	A	24.9	NA	19.1	19.5	19.8	22	21.9	21.5	0	0	0	0	0	0			0	0	0	1	0	0	0	0	0	0	0	0	0	0	0	0	0	0	0	0
513	WE80	24/07/2017	269	D0	Main	Mixed	X0419183314		AS	R	F	IMP	A	24.2	3	5.7	5.9	5	12.6	12.5	12.4	0	5	0	4	0	0			0	0	0	1	0	1	0	0	0	0	0	0	0	0	0	0	0	0	0	0
514	WE81	24/07/2017	217	B6	Main	Mixed		FUR -CD	MG	N	F	IMP	J	9.8	NA	NA	NA	NA	NA	NA	NA	0	0	0	2	0	0	1	03-Apr	NA	NA	NA	NA	NA	NA	NA	NA	NA	NA	NA	NA	NA	NA	NA	NA	NA	NA	NA	NA
515	WE82	24/07/2017	607	I2	Main	Mixed	X0418EB8189	AS112	AS	N	M	TS	A	19.2	1	16.9	15.7	15.8	20.1	20	19.8	0	0	0	1	0	0			0	0	0	1	0	0	0	0	0	0	0	0	0	0	0	0	0	0	0	0
516	WE83	07/08/2017	628	C7	Main	Mixed	X0418EBC464	AS118	AS	N	F		J	18.1	2.5	5.5	5.1	4.9	20.8	20.4	20	0	0	0	0	0	0			0	0	0	1	0	0	0	0	0	0	0	0	0	0	0	0	0	0	0	0
517	WE84	07/08/2017	622	B9	Main	Mixed	X041917F78C		AS	R	M	TL	A	27.7	2	21.2	21.3	20	21.2	21.9	21.3	0	1	0	0	0	0	1		0	0	1	1	0	1	0	0	0	0	0	0	0	0	0	0	0	0	0	0
518	WE85	07/08/2017	627	C1	Main	Mixed	X0418EBB049	AS116	AS	N	M		J	11	NA	NA	NA	NA	NA	NA	NA	0	0	0	1	0	0	2		NA	NA	NA	NA	NA	NA	NA	NA	NA	NA	NA	NA	NA	NA	NA	NA	NA	NA	NA	NA
519	WE86	27/10/2016	602	A2	Main	Mixed	X04191836E0		AS	N	F	NA	A	19.7	1.5	6.36	NA	NA	22.36	NA	NA	NA	NA	NA	NA	NA	NA	NA	NA	NA	NA	NA	NA	NA	NA	NA	NA	NA	NA	NA	NA	NA	NA	NA	NA	NA	NA	NA	NA
520	WE87	10/11/2016	32	G8	Main	Mixed	X041917E38F		AF	N	M	NA	A	29.9	1.5	14.6	NA	NA	23.4	NA	NA	NA	NA	NA	NA	NA	NA	NA	NA	NA	NA	NA	NA	NA	NA	NA	NA	NA	NA	NA	NA	NA	NA	NA	NA	NA	NA	NA	NA
521	WE88	27/10/2016	624	I0	Main	Mixed	X0419183385		AS	N	F?	PREG?	A	17.2	NA	NA	NA	NA	NA	NA	NA	NA	NA	NA	NA	NA	NA	NA	NA	NA	NA	NA	NA	NA	NA	NA	NA	NA	NA	NA	NA	NA	NA	NA	NA	NA	NA	NA	NA
522	WE89	10/11/2016	630	I4	Main	Mixed	X041917F4D5		AS	N	F	IMP	A	16	NA	NA	NA	NA	NA	NA	NA	NA	NA	NA	NA	NA	NA	NA	NA	NA	NA	NA	NA	NA	NA	NA	NA	NA	NA	NA	NA	NA	NA	NA	NA	NA	NA	NA	NA
523	WE90	31/03/2016	204	J7	Main	Mixed	X041917FDD5		AS	R	M	TL	A	21.8	2	14.7	NA	NA	20.63	NA	NA	NA	NA	NA	NA	NA	NA	NA	NA	0	0	0	1	0	1	1	0	1	0	0	0	0	0	0	0	0	0	0	0
524	WE91	08/12/2016	623	B8	Main	Mixed	X041917F99A		AS	R	F	IMP	A	13.7	NA	NA	NA	NA	NA	NA	NA	0	0	0	0	0	0			0	0	1	1	0	1	0	0	0	0	0	0	0	0	0	0	0	0	0	0
525	WE92	08/12/2016	636	J1	Main	Mixed	X041918021B		AS	R	F		A	21	NA	NA	NA	NA	NA	NA	NA	0	0	0	0	0	0			0	0	0	1	0	1	0	0	0	0	0	0	0	1	0	0	1	0	0	0
[truncated: 57 more columns]
